# Supplementary material for: Swine IFN cocktail can reduce mortality and lessen the tissue injury caused by African swine-fever-virus-infected piglets
Source: Front Cell Infect Microbiol. 2024 Dec 3;14:1388035. doi: 10.3389/fcimb.2024.1388035 (PMC11649406; doi:10.3389/fcimb.2024.1388035)
Supplement: Supplementary file 1 [file Table1.xls]

geneID	h1_12h_1_1	h1_12h_1_2	h1_12h_1_3	h1_24h_1_1	h1_24h_1_2	h1_24h_1_3	CK_24h_1_1	CK_24h_1_2	CK_24h_1_3	h3_12h_3_1	h3_12h_3_2	h3_12h_3_3	h3_24h_3_1	h3_24h_3_2	h3_24h_3_3	CK_24h_3_1	CK_24h_3_2	CK_24h_3_3	h6_12h_6_1	h6_12h_6_2	h6_12h_6_3	h6_24h_6_1	h6_24h_6_2	h6_24h_6_3	CK_24h_6_1	CK_24h_6_2	CK_24h_6_3	chromosome	start	end	length	Gene name	Gene description
ENSSSCG00025000003	34.7612420133395	33.1348085777966	34.7870052640182	32.4541374619447	33.9725383455411	33.724876066915	34.5101528225479	29.8500503615125	33.2531826276584	30.6628616952977	30.2236292401534	28.2286353577586	33.7561470787734	33.7749812500215	22.3966414412702	33.1692431588838	32.0352125373596	37.0055616037866	34.1209436952656	34.1900413285345	35.4039342367012	33.4698304202658	34.4486271621069	30.8428182204129	35.1276645439468	36.8245077072781	36.0054254292458	LUXX01000020.1	1	5097	1436
ENSSSCG00025000004	27.3591567724671	28.9698406705564	26.1404394181887	43.4069951163126	40.1087378422051	39.6229085728959	37.9802163517419	36.0332532766557	39.1221750220256	26.0649487336741	24.9164965964861	24.0512930057055	43.7942610156396	38.8234005774863	29.5973885727279	37.4707139836541	39.9111604011563	38.7211014608708	30.8261451837419	30.144556843408	29.3712094979934	42.5567558594647	42.474741206212	46.3385530955828	39.0801897972996	39.0075031517827	35.792194795557	LUXX01000020.1	6103	11978	2501	GDI1
ENSSSCG00025000005	59.7575696894752	58.6226071935982	61.4311219473995	50.8955056929051	49.4314569016562	48.172994099982	47.5885437190812	47.6328216676049	47.7168385228071	50.0967312061711	52.4506727687635	52.0148669033527	47.2343334721931	45.0365215654733	34.8466861839391	50.0792993960064	49.6936093263685	50.4185990485298	51.0686524842299	51.5846383976356	54.6892735023379	39.867913603329	46.8498397813015	43.0620476474278	50.1313011224666	47.4797524538288	44.6316059199785	LUXX01000020.1	12596	20529	1998	ATP6AP1
ENSSSCG00025000006	4.24087939550335	4.95778340960424	3.57677466127523	2.97335162877481	3.16611811644795	3.35830288963624	1.93185237820968	2.19738385105866	1.78778459380922	2.59345288438228	3.1417917087828	3.58620981796465	3.11767352061138	2.38379235649898	2.24607909398662	2.4506461364137	1.85648881101685	2.7160873702158	2.91393399901526	1.97251072032325	2.2396308108003	2.07733191825888	2.15920603230408	2.29291104587602	2.44436957847406	2.0058069757346	2.09735281502854	LUXX01000020.1	20623	23613	1262
ENSSSCG00025000007	12.378971591782	13.0842754233393	12.0337870331171	12.9967766191388	12.9844957324612	13.6560676269141	10.8056917762486	10.4320904178174	11.8640032848247	12.1246783268624	11.4866526603381	11.6995462643442	11.6988421756617	11.6598831626494	11.657835693617	11.0125158145607	12.0453111949494	12.318048375224	10.454791212311	10.0862205549904	12.6762030757224	11.6918926166366	14.2655737238724	11.0921082506777	11.8919852380987	11.1279030213639	10.1762790986692	LUXX01000020.1	26668	32908	2086	TAZ
ENSSSCG00025000008	19.368167538871	23.2944935103532	22.3251353111287	20.7289431982749	20.0710714663473	17.9599044271588	10.4094465914783	11.6020199544247	10.0646991576354	20.0327088241984	17.7468125542126	17.1134652292588	19.8963040877678	13.6343164577417	20.2887328491597	10.5058702488895	12.9605043120933	13.0501578536654	9.06801492017139	11.7161207315147	11.5701161301812	13.7462627158447	18.6648326085727	15.1239943276704	13.0173076096608	11.8072266100156	10.8719504247699	LUXX01000020.1	32977	41535	1368	DNASE1L1
ENSSSCG00025000009	1086.42319839802	1040.01540668492	972.36838864551	879.909691633606	931.094743278027	918.967991384921	939.454001441029	986.87498221544	955.813288962256	937.958405608743	908.172338970556	918.110611151845	950.757896399496	837.267306898053	1047.86063396025	957.952986311036	1022.2550544005	975.50835477306	918.911684403875	895.535627189292	890.062385522412	939.58642641291	982.670238522485	882.445246314367	1032.13045983101	974.500798735855	896.366176218077	LUXX01000020.1	43084	46399	931
ENSSSCG00025000010	9.29929640104063	15.3177767642123	13.1610650932692	7.54444712748809	6.8301556631749	3.18488971841617	10.2609330862821	10.0522086147878	9.85607514148273	10.1318132805453	9.03690287517695	9.10539820630733	10.3802235980011	6.93281372092575	6.99889337434842	8.53472666070121	14.5404515044246	10.2266837011479	10.5327561971319	12.2928816249281	12.1431123575807	11.576834658992	8.59713501970622	8.93103006140599	16.6184210533832	11.9051306449245	7.00227315493656	LUXX01000020.1	43592	43726	135	SNORA70	Small nucleolar RNA SNORA70 [Source:RFAM;Acc:RF00156]
ENSSSCG00025000011	47.1756790550116	46.7883688075698	45.9344835145149	35.5475706257816	36.900205383678	37.1530302578859	43.0828754033767	48.6267258111258	49.0874486654493	52.1616658299259	50.2725587383387	47.054933671607	39.2810938633614	42.7740338078304	55.3623401681858	48.7572907721203	48.3630005188345	45.3375755183305	35.6311569044559	40.6649977147104	34.5517145344004	40.5885468839728	38.2737228723657	37.7033273312661	41.4415273421398	42.3931108717305	41.9246269827346	LUXX01000021.1	2722	6564	944	CETN2
ENSSSCG00025000012	5.96632244692139	6.3509319473389	6.21897433349123	7.5252979192065	7.96835203835624	8.04263436232228	8.23047826777738	8.40957150359851	9.0733485847402	7.13732972608124	6.95710907881128	7.10019212788236	8.56125063934032	8.27519954882968	8.01966965382306	8.86018173468616	8.41807488149001	9.43555545971484	6.91132214492634	6.32457704786278	7.17524124735258	7.13518603087005	7.46667627361683	7.11542884428617	9.29702916507872	8.82024007318764	7.88206649065984	LUXX01000021.1	6676	29548	6988	NSDHL
ENSSSCG00025000016	0.487373695246154	0.516821316211669	0.556608141244118	0.522496164963161	0.445327588681715	0.242714198396535	0.525480872490315	0.341951019218397	0.457198702558815	0.501881651005484	0.546356483101452	0.367979678923834	0.326564341734147	0.422668908170244	0.88673084357895	0.319501996338157	0.216853839272794	0.401323294838114	0.32291751903383	0.414171459549876	0.46163770590163	0.411715668852455	0.398799615496979	0.368440281247676	0.480198382321647	0.370467217447762	0.73047949666883	LUXX01000021.1	44682	88915	3796
ENSSSCG00025000017	0	0	0	0	0	0	0	0	0	0	0	0	0	0	0	0	0	0	0	0	0	0	0	0	0	0	0	LUXX01000021.1	99863	102160	1032
ENSSSCG00025000018	0	0	0	0	0	0	0	0	0	0	0	0	0	0	0	0	0	0	0	0	0	0	0	0	0	0	0	LUXX01000036.1	5717	8207	2491
ENSSSCG00025000019	0	0	0	0	0	0	0	0	0	0	0	0	0	0	0	0	0	0	0	0	0	0	0	0	0	0	0	LUXX01000036.1	13394	14344	951
ENSSSCG00025000020	0	0	0	0	0	0	0	0	0	0	0	0	0	0	0	0	0	0	0	0	0	0	0	0	0	0	0	LUXX01000036.1	33404	34279	876
ENSSSCG00025000021	0	0	0	0	0	0	0	0	0	0	0	0	0	0	0	0	0	0	0	0	0	0	0	0	0	0	0	LUXX01000036.1	40313	41281	969
ENSSSCG00025000025	0	0	0	0	0	0	0.0253936932474442	0	0	0	0	0	0	0.0102126691581007	0	0	0	0	0	0	0	0	0	0	0	0.0245522859313291	0	LUXX01000066.1	26063	79206	6546
ENSSSCG00025000033	0	0	0	0	0	0	0	0	0	0	0	0	0	0	0	0	0	0	0	0	0	0	0	0	0	0	0	LUXX01000066.1	186334	192317	5585
ENSSSCG00025000037	0.123042733915563	0.49369714538716	0	0	0.0953932355192026	0.114381514228833	0.206365134696176	0	0.107729750149799	0.0909679963337067	0.227184709152493	0	0.20073487834553	0	0	0	0	0.0886535863131682	0.365227531397368	0.0813260325083452	0.210533637484542	0.187766285692788	0	0	0.348151279051325	0	0	LUXX01000066.1	257676	258252	537
ENSSSCG00025000047	0	0	0	0	0	0	0	0	0	0	0	0	0	0	0	0	0	0	0	0	0	0	0	0	0	0	0	LUXX01000066.1	686712	692646	5520
ENSSSCG00025000052	0	0	0.00986039062984259	0	0	0	0	0	0	0	0	0	0	0	0	0.0249040981129291	0	0	0	0	0	0	0	0	0	0	0	LUXX01000066.1	710339	888627	4870
ENSSSCG00025000053	7.80116121491977	7.85059549247068	7.47563602671651	7.09462911574006	6.91388644552518	6.55021356037031	11.7254547426817	12.1206396475565	11.5674210182269	7.59317509220993	8.42167930405089	7.34169650444723	7.85173927148161	6.30170064135564	13.7476775204597	11.3747882354501	11.0936663427266	10.8903365370185	6.25590161968385	6.19580084655103	5.73221804073302	9.50461227925321	8.93675668711687	9.49397620762363	11.7821776853573	11.8789172532402	11.8360251542977	LUXX01000066.1	901246	939016	4201
ENSSSCG00025000058	0	0	0	0	0.0187367108536254	0	0	0	0	0.0357350504983178	0	0	0	0.0489042665025069	0	0	0	0	0	0	0	0.0368802104670911	0	0	0	0	0	LUXX01000066.1	987280	1014250	2733	MYL1
ENSSSCG00025000059	0	0	0	0	0	0	0	0	0	0	0	0	0	0	0	0	0	0	0	0	0	0	0	0	0	0	0	LUXX01000066.1	1054229	1059485	5257
ENSSSCG00025000060	0	0	0	0	0	0	0	0	0	0	0	0	0	0	0	0	0	0	0	0	0	0	0	0	0	0	0	LUXX01000066.1	1067821	1070036	1498
ENSSSCG00025000061	6.31475960983436	6.15924590169375	6.28701417940612	4.31091430453635	3.98027719299237	4.7486992055306	6.02740125348038	5.29505972183638	4.92204421401197	5.10512819517985	4.88182340634559	4.77555849981154	4.62754723337461	3.99970022361101	4.45078228132734	5.70133562354534	5.16607514537984	5.84452384174597	3.63833451950601	3.42725720680273	3.27222764880549	3.89768232089907	4.64621693448702	4.83399808918059	5.53826313514192	6.13468052026484	6.31673592298473	LUXX01000066.1	1080436	1116516	2574	ACADL	Long-chain specific acyl-CoA dehydrogenase, mitochondrial  [Source:UniProtKB/Swiss-Prot;Acc:P79274]
ENSSSCG00025000062	2.8477491251293	2.40901469380078	2.09952524742815	1.23441446534941	1.25136273430659	1.00348555777077	2.50017445357363	2.80000601885989	2.52034312004416	1.69496009474992	2.30632953804403	2.1473294707648	1.72753179650998	2.2779861483826	2.56353390914145	3.06651324787914	2.7192600925273	2.51108834809524	1.68601632735512	1.83467581350318	1.75029221273616	2.44741827992162	2.18271069259154	2.70890773326666	3.05438149514687	2.8695403003452	2.81420126951939	LUXX01000066.1	1133389	1312478	6427
ENSSSCG00025000063	0.199780129346877	0.128255771210436	0.145192811028019	0.140469395057677	0.165212392578308	0.086668033055066	0.312729909825811	0.19029097050859	0.279867167895709	0.0787741407477532	0.0368871766221192	0.123889211635909	0.206419871372651	0.404266069193269	0.190455675375335	0.17113096244099	0.114874398227958	0.345464851966573	0.217435902838566	0.184864678209355	0.273468808697922	0.233733258878414	0.254290690792604	0.243033472745376	0.131898877036276	0.170081865442254	0.254063529104733	LUXX01000066.1	1133883	1146354	4961
ENSSSCG00025000064	0	0	0	0	0	0	0	0	0	0	0	0	0	0	0	0	0	0	0	0	0	0	0	0	0	0	0	LUXX01000066.1	1136325	1136457	133	SNORA70	Small nucleolar RNA SNORA70 [Source:RFAM;Acc:RF00156]
ENSSSCG00025000065	0	0.495542742192345	0	0	0	0	0	0	0	0	0	0	0	0	0	0	0	0	0.458241084954175	0	0	0	0	0	0.43681597394991	0	0.588976246676907	LUXX01000066.1	1143719	1143825	107	U6	U6 spliceosomal RNA [Source:RFAM;Acc:RF00026]
ENSSSCG00025000066	0	0.232557339537636	0	0	0	0	0	0	0	0	0	0	0.236391731735855	0	0	0	0	0	0	0	0	0	0	0	0	0	0	LUXX01000066.1	1187863	1188090	228
ENSSSCG00025000067	6.73116689779956	7.76909800352212	6.9374692411621	4.77316729045527	4.96881993972308	4.98065894598899	6.49780104447701	5.87447074385631	5.86376596177178	6.74395687677338	7.30987351508251	6.38027850378978	5.15876274922865	6.65605012467633	5.09157370189319	7.59380079692875	6.38575293291986	6.53572801638226	6.25322110771826	6.00673199613601	5.94729163009644	6.1579825273935	5.8658030383476	5.06160456597929	6.29667368145655	6.27906284303609	6.4686126142601	LUXX01000066.1	1305829	1328426	3897	RPE
ENSSSCG00025000068	0.0299247953408773	0.0288168877253157	0.0608950573498793	0.0194222037034876	0.0649607196225874	0.0500729944083287	0.0552082812794525	0.0587883183402642	0.0995621957226811	0.101770445898334	0.071828643776882	0.0708547538287255	0.0488200315541439	0.0544990209040165	0.0534901837373776	0.131829301967353	0.108976911257741	0.0689956171741613	0.05773671641044	0.0712044773755131	0.0614437844180431	0.155264349826944	0.11426957581722	0.117947842658786	0.0550372300511164	0.0837079498471252	0.0570837485456785	LUXX01000066.1	1336874	1559225	11039
ENSSSCG00025000069	6.93593930464357	7.21846912472196	7.39451073428126	3.57672303816203	3.17124737017364	3.13248821797959	7.8729658282931	8.45036366026296	8.63788399564895	3.89608234871311	3.52565951526241	4.04471335923264	3.5962084272064	4.28065785573523	1.36360186200716	8.39307619920211	8.51281111959276	8.25484324133867	8.71722681584805	7.80764474779862	6.99896843389433	5.29220832299314	4.06036273958667	5.39050101708831	8.00507505851851	7.71265768247205	8.67770017840842	LUXX01000066.1	1587682	1888634	7059	MAP2
ENSSSCG00025000074	0	0	0	0	0	0	0	0	0	0	0	0	0	0	0	0	0	0	0.0183708490408755	0	0	0	0	0	0	0	0	LUXX01000066.1	2053278	2062317	2669
ENSSSCG00025000075	0.204247134815014	0.163904400045072	0	0	0	0.284804666804713	0.0856399361142554	0.273580034203955	0.178828055117286	0	0.0942798986204705	0.0863586312948918	0.249910269717658	0	0.182544552847186	0	0.39147648264393	0	0	0.0674993500107904	0.087369832557341	0.0779215575092945	0	0	0.0722400451509124	0.310508623853324	0	LUXX01000066.1	2078754	2081122	647
ENSSSCG00025000078	0	0	0	0	0	0	0	0	0	0	0	0	0	0	0	0	0	0.0228550052089157	0	0.0209659526917817	0	0	0	0	0	0	0	LUXX01000066.1	2169313	2171395	2083
ENSSSCG00025000079	0	0	0	0	0	0	0	0	0	0	0	0	0	0	0	0	0	0	0	0	0	0	0	0	0	0	0	LUXX01000066.1	2260624	2261084	231
ENSSSCG00025000085	0	0	0	0	0	0	0	0	0	0	0	0	0	0	0	0.0233326198172306	0	0	0	0	0	0	0	0	0	0	0	LUXX01000183.1	86702	125851	5198	LRRN1
ENSSSCG00025000113	0	0	0	0	0	0	0	0	0	0	0	0	0	0	0	0	0	0	0	0	0	0	0	0	0	0	0	LUXX01005741.1	929188	929293	106	U6	U6 spliceosomal RNA [Source:RFAM;Acc:RF00026]
ENSSSCG00025000115	0.106285171226794	0.22744481893654	0.02574804416479	0.172456672026678	0.0137335569634884	0.08233629107357	0.118839761213776	0.0790912788784446	0.108567327295736	0.0392893946631639	0.0490609338397676	0.0898778034012788	0.0288993645232037	0.125459765727209	0.11082363000602	0.0487733074302806	0.135809803898457	0.07657958581797	0.131452536434576	0.210749981293744	0.0606201411952811	0.0675807610033694	0.135285374479583	0.0905074896303342	0.0250612918030243	0.107720686130349	0.101373391519189	LUXX01005638.1	1863890	1867971	3730
ENSSSCG00025000117	0	0.129009910984382	0.350511696111923	0	0.373913631195706	0.298894759809651	0.404445537707469	0.430672219294304	0.563025555527417	0.594279976048668	0.148416288095972	0.407839667502153	0.131137019065146	0.1626572562261	0	0.29509235476877	0.616265898468669	0.115832058029614	0	0.743806706079975	0	0.490659345095022	0.245554475332771	0.234684001613588	0.45488378795757	0.391044437242045	0.613337794592983	LUXX01003059.1	134497	135079	411
ENSSSCG00025000125	0	0	0	0	0	0	0	0	0	0	0	0	0	0	0	0	0	0	0	0	0	0	0	0	0	0	0	LUXX01002089.1	49194	53893	4647
ENSSSCG00025000126	0	0	0	0	0	0	0	0	0	0	0	0	0	0	0	0	0	0	0	0	0	0	0	0	0	0	0	LUXX01004299.1	330336	337455	7059
ENSSSCG00025000132	0	0	0	0	0	0	0	0	0	0	0	0	0	0	0	0	0	0	0	0	0	0	0	0	0	0	0	LUXX01003478.1	1	64	64	U6	U6 spliceosomal RNA [Source:RFAM;Acc:RF00026]
ENSSSCG00025000144	0.116093784334488	0.239562078680336	0.084372669822122	0.026910282239772	0.0385739212905209	0.0616695513462683	0.097355238619845	0.0888585753664453	0.101645615163929	0.0613074975291171	0.12248814138041	0.0701230352005459	0.0676422123942958	0.0839007684599986	0.0444677431069765	0.121770037961812	0.174832964795234	0.215091758359208	0.12307177733458	0.164428010003695	0.07094412859513	0.126544296457112	0.139326277984369	0.0847371828115328	0.0469270172817674	0.131108837109955	0.158183881512121	LUXX01010885.1	22980	27712	3984
ENSSSCG00025000145	0	0	0	0	0	0	0	0	0	0	0	0	0	0	0	0	0	0	0	0	0	0	0	0	0	0	0	LUXX01010040.1	777285	780109	2693
ENSSSCG00025000148	0	0	0	0	0	0	0	0	0	0	0	0	0	0	0	0	0	0	0	0	0	0	0	0	0	0	0	LUXX01002585.1	1	61	61	U6	U6 spliceosomal RNA [Source:RFAM;Acc:RF00026]
ENSSSCG00025000149	1.26987346607846	1.08409473348152	1.38434562130321	1.0959984097654	1.09972348901048	0.879084260859093	1.54071340391854	1.54411532151808	1.72689181583409	1.01874484383203	0.773245523054908	0.971026973637819	1.37746153229848	1.51719212559617	1.02627659822439	1.35144575764528	1.73483071418235	1.57684115471841	1.84458198335265	1.1161337011087	1.17887645262506	1.370931904566	1.78487628906011	1.30158213612149	1.67233267475201	1.47049418337048	1.10810865302002	LUXX01009743.1	597	18671	4891
ENSSSCG00025000150	0.739633747529744	0.573757137695092	0.609210253913931	0.920090664998056	0.668998455814706	0.687569475457648	0.620250432827499	0.616439788512295	0.906618203312898	1.00251484019255	1.02423852549813	0.979880454868046	0.844659411605427	1.57152400576955	0.286451909327926	0.769332195063208	0.685193399612693	0.763843269237824	1.70147650611156	1.72732851583583	1.41320704161499	1.01582961800736	0.508380226262641	0.701819004079143	0.610401426284482	0.599698745173434	0.611392506811625	LUXX01000602.1	1106380	1273584	2680	TAFA2
ENSSSCG00025000151	13.6171817160684	12.8813777205326	13.4884356384853	19.9304723176169	19.0233097657602	20.0180016833814	29.4161842520325	30.7508707260197	29.6019816969981	16.4485472664634	17.6590493959769	16.8534433120335	21.7753714616734	21.4038931995262	18.4769163538658	30.2136935938769	30.6686451331651	30.3688806670003	19.3876828317417	18.5596701311002	19.9944473760709	25.5079794782925	24.0950058008459	24.7522749301156	29.3925488208352	29.4167319603984	30.3838706071994	LUXX01009230.1	245869	272740	4532	BNC1
ENSSSCG00025000152	0.026225024057415	0.178883160954133	0.10482657790051	0.0425523176992466	0.0304978175077268	0.0365684896651418	0.208924734005267	0.222472670534446	0.19517064677863	0.106637815904585	0.0363161903596613	0.0221766360181762	0.0748722373189967	0.0663347214813722	0.0234384452653561	0.252722972217628	0.163361217281112	0.207849467891202	0.00973046161740359	0.0433340736822597	0.0785270830823968	0.0700350732207968	0.170241031866448	0.066996018321323	0.111306154108292	0.183396659319758	0.150078487940692	LUXX01001805.1	720941	777146	5039
ENSSSCG00025000153	0	0	0	0	0	0	0	0	0	0	0	0	0	0	0	0	0	0	0	0.0168034164897966	0	0.0193979406342876	0	0	0	0	0	LUXX01006980.1	4960480	4979591	2599
ENSSSCG00025000162	0	0	0	0	0	0	0	0	0	0	0	0	0	0	0	0	0	0	0	0	0	0	0	0	0	0	0	LUXX01000856.1	90720	98842	2066
ENSSSCG00025000167	0	0	0	0	0	0	0	0	0	0	0	0	0	0	0	0	0	0	0	0	0	0	0	0	0	0	0	LUXX01004299.1	330336	337484	7149
ENSSSCG00025000168	0.0983609201528205	0	0	0	0.0190644463988879	0	0.0206211532065215	0	0	0.0363601146492002	0	0.0207942070888705	0	0.0248798408295225	0.0219773587071324	0	0.04713161225728	0.0177175198549205	0	0	0	0	0	0.0358969574481521	0.0173946070757873	0.0149534112119911	0.046907672790792	LUXX01005741.1	937557	940378	2687
ENSSSCG00025000172	0.238706459944571	0.0383114692301885	0.0693932115134876	0.154928561334179	0.629223155386416	0	0.160141730248333	0.127894712521647	0.125399297320322	0.0352961084040466	0.0881489803575786	0.0807428243465245	0.0389431465576408	0.0966071276140562	0.128005410793493	0.0876321949493963	0.137257198846075	0.0343981039379851	0.0708551966619895	0.0631099414118228	0.0408441341507223	0.0728544042030543	0.18230290708412	0.10453951372455	0.168855885883816	0.0870949767195522	0.0455350132907724	LUXX01000881.1	1909443	1989953	1384
ENSSSCG00025000180	1.28715483336345	0.97553273598255	1.63704894434091	0.928229995179669	1.55230810526702	0.664749709316918	1.46917905553584	1.27710160266926	1.0017467676267	0.766582579493947	0.924228703143097	1.11869008364092	0.816625982360225	0.651157132879158	1.1184311145088	1.27977147039735	1.50765050161085	1.5199196835282	0.875567787323156	1.51245296820715	0.79531132212099	0.79114836772018	1.01032113268004	1.12217812784549	1.01167335958096	1.47847807522195	1.50048710462926	LUXX01010885.1	40536	54731	1848
ENSSSCG00025000183	0	0	0	0	0	0	0	0	0	0	0	0	0	0	0	0	0	0	0	0	0	0	0	0	0	0	0	LUXX01000900.1	2110840	2110947	108	U6	U6 spliceosomal RNA [Source:RFAM;Acc:RF00026]
ENSSSCG00025000184	0	0	0	0	0	0	0	0	0	0	0	0	0	0	0	0	0	0	0	0	0	0	0	0	0	0	0	LUXX01000856.1	146178	172762	1204
ENSSSCG00025000188	0	0	0	0	0	0	0	0	0	0	0	0	0	0	0	0	0	0.0386106860098713	0	0	0	0	0	0	0	0	0	LUXX01011190.1	1622963	1624195	1233
ENSSSCG00025000190	0	0	0	0	0	0	0	0	0	0	0	0	0	0	0	0	0	0	0	0	0	0	0	0	0	0	0	LUXX01003531.1	2	928	927
ENSSSCG00025000193	0	0	0	0	0	0	0	0	0	0	0	0	0	0	0.111561390767125	0	0	0	0	0	0	0	0	0	0	0.0253021510872922	0	LUXX01000748.1	288947	304696	1588
ENSSSCG00025000196	0	0	0	0	0	0	0	0	0	0	0	0	0	0	0	0	0	0	0	0	0	0	0	0	0	0	0	LUXX01006980.1	4977586	4979494	1842
ENSSSCG00025000199	0	0	0	0	0	0	0	0	0	0	0	0	0	0	0.0233688812212366	0	0	0	0	0	0	0	0	0	0	0	0	LUXX01000316.1	544903	550059	5054
ENSSSCG00025000204	82.8335202559783	82.1630815518343	76.80316322264	62.8587355693952	62.2087277877744	64.8541458729607	76.7416579811881	76.5512825584691	78.1146954469432	70.0664167030304	72.6647491003628	70.3557293348681	70.9860457600518	74.5231369221304	61.1929855561386	74.7718285441402	80.147520123379	76.0705326242043	93.8192696198026	95.9598887313441	92.3171987929672	71.8550485709665	72.9367232629592	66.9651960104999	74.5429647180963	74.6774334257715	73.9626114624099	LUXX01003059.1	175613	228065	1987	SLC35F2
ENSSSCG00025000205	0.574389580811276	0.507030258673188	0.473104456821019	1.6620588808212	1.69220025848002	1.4594829317741	1.92671244274436	1.69261295574867	1.70987810336282	0.636986853492907	0.9014644493711	0.809533967658577	1.84291021461067	0.619898068352843	2.97747039559991	1.42334389779877	1.88991482757709	1.91752235386086	0.610943851600741	0.733984528688762	0.802632802539954	1.60697689015836	1.8131611534134	2.09624292950995	2.0450987224308	1.59508397042798	1.51570502658291	LUXX01009743.1	21815	33136	3451
ENSSSCG00025000207	0.252458303126264	0.326399730210751	0.387341093177387	0.329983694423084	0.282717120424349	0.378107264081005	0.258755858766782	0.275535145182134	0.3561187431719	0.487357516337598	0.725100676462935	0.201625681514013	0.446188766418005	0.312194207343747	0.539012099847333	0.180212418736946	0.22849977884741	0.282953794057482	0.270606388949801	0.287377300608453	0.215985792817405	0.299644860080318	0.321342250143607	0.358302840502172	0.287718099589592	0.417917847676583	0.254168692314615	LUXX01001652.1	1461948	1466658	4711
ENSSSCG00025000218	0	0	0	0	0	0	0	0	0	0	0	0	0	0	0	0	0	0	0	0	0	0	0	0	0	0	0	LUXX01011190.1	1636094	1636199	106
ENSSSCG00025000221	0	0	0	0	0.0150311524277617	0	0	0	0.0169750222507166	0	0.0178987953073487	0	0	0.0196162360061405	0.0346556119988643	0	0	0.0139691830546277	0	0	0	0	0	0	0	0.058949260455722	0	LUXX01010201.1	664390	753867	3408
ENSSSCG00025000222	0	0	0	0	0	0	0	0	0	0	0	0	0	0	0	0	0	0	0	0	0	0	0	0	0	0	0	LUXX01010683.1	423074	429550	6477
ENSSSCG00025000224	0.424023662553324	0.547392219960797	0.348360117620164	0.0897409858620969	0.0857580928691045	0.154242705989941	0.726625228040846	0.592654962488702	0.613374241505803	0.667868551207819	0.782912484024119	0.561234721015798	0.255651325950941	0.0559588161068027	0.988613217289032	0.626042053427551	0.636040055367078	0.571177444630962	0.656675840492367	0.731117401623572	0.772847600883198	0.422002631488674	0.337911459916636	0.309496075230643	0.573808483637326	0.526911648591279	0.668185663780219	LUXX01009893.1	352842	376065	3583	ARG1	Arginase-1  [Source:UniProtKB/Swiss-Prot;Acc:Q95JC8]
ENSSSCG00025000225	0	0	0	0	0	0	0	0	0	0	0	0	0	0	0	0	0	0	0	0	0	0	0	0	0	0	0	LUXX01002669.1	244	3663	1937	PAFAH1B3
ENSSSCG00025000227	0.0675602741438212	0	0.0491003091690526	0	0	0	0	0	0	0	0.062371262175301	0	0.0551097288709355	0.0683559635060602	0.120763114204632	0.0620056021523336	0.129491454126085	0.0486778894173531	0	0	0.231199516010632	0	0.0515965692033582	0.0493124359218736	0.191162818865605	0.0410836563666872	0.128876193035642	LUXX01004533.1	1716423	1717400	978
ENSSSCG00025000232	4.66876365355789	4.44176173925623	4.53957633475344	3.63977350994203	3.83171167137814	4.07733949499928	2.70698312002992	2.79295035286484	3.12966372143711	2.75732458442741	2.88748128370873	2.91476470069921	2.81164573667167	2.98002190667726	6.25901587990309	3.2471561986107	2.96245208969573	3.01567787955129	2.42249282366197	2.29631000180926	2.57443181746037	2.4490984258069	3.01542996781989	2.38275839286642	2.896211680441	3.17734398646885	3.11362463499939	LUXX01003543.1	4375	24347	7246
ENSSSCG00025000235	2.83515134178068	4.09527802795544	3.34015165518037	7.1183166093758	7.28827586009517	7.57382311086771	4.10437323451283	4.05073093703008	4.36363878215168	3.15515962351476	2.28677725195027	3.30600655495083	3.60289186797411	4.77083871039316	5.12114149342568	3.53331110150981	4.03265865878024	4.25753442562508	4.5399811194534	4.55657197586391	4.23834451505128	3.84831836618735	4.03418053681867	4.11698702830667	3.71550064201658	3.82924171658394	3.81424635268902	LUXX01009232.1	1737	98673	2214
ENSSSCG00025000236	2.52609841521129	2.20341894176284	2.63408141310173	2.1206876942731	1.85626737189012	2.123663167105	1.7315324583101	2.00073590173491	2.00016326009507	2.45223468042263	2.57542719073984	2.91629767563292	2.40101070079582	2.42250080507747	4.10309542381235	1.95552641415668	1.70512865906919	2.07330912113446	1.15733295292449	1.74223721237958	1.61616762737885	2.07828813692011	2.23117424952048	2.18050148839646	1.78690843066943	2.33758902498621	2.22080072799517	LUXX01002099.1	1	26625	3008
ENSSSCG00025000237	0	0	0	0	0	0	0	0	0	0	0	0	0	0	0	0	0	0	0	0	0	0	0	0	0	0	0	LUXX01003146.1	1374902	1375864	963	OR10J1
ENSSSCG00025000244	1.47523594842725	1.60069655591188	1.88758264022537	3.00054724385202	3.27009811232195	2.97456681248302	3.04923954922533	3.22841646652127	3.72938036013856	1.41326506002215	1.40029367664888	1.35292473348434	2.98299604122528	2.5647673401538	1.80130716857493	3.64230266378982	3.30545260919209	3.84748201053271	2.12779492466457	1.42826926525977	1.19100467658119	2.85369326651964	2.25330979392628	3.32133212283608	3.30702659523399	3.60102123870652	3.64646677502357	LUXX01003818.1	7933	12802	3180
ENSSSCG00025000246	0.393297310194388	0.504981651567438	0.686001462390477	0.57434230951742	0.426884728948431	0.584979744198888	0.461741988882694	0.421443528880855	0.137740180548672	0.639699945646673	0.0726179695326719	0.332583538379732	0.449144290298124	0.795858717963416	0.281205537362213	0.0721922367916455	0.150765050161085	0.113349942500408	0.408598300750806	0.623886849385448	0	0.120036304067889	0.120146296859248	0	0.222568139107811	0.191332456793429	0.300097420925853	LUXX01006048.1	54034	158621	840
ENSSSCG00025000247	0	0	0	0	0	0	0	0	0	0	0	0	0	0	0	0	0	0	0	0	0	0	0	0	0	0	0	LUXX01004299.1	502514	708657	2716	CDH20
ENSSSCG00025000250	4.25805180206607	4.30100595507822	3.72583032154366	11.154161000909	10.9383223910095	13.8245774109971	3.3753502233169	3.06455249599801	2.55960912619462	6.92260910605662	7.47087337725033	6.41324281253947	8.77840203160424	3.00073694236927	16.9642942962725	3.14970169368616	3.10617573688725	2.79322750259101	1.8235615089616	1.34418712018923	1.83050863998864	3.00648800057182	4.01232391178561	5.00985257949212	3.16190902336233	2.70527776357493	2.3034088672539	LUXX01009599.1	858966	880836	3119
ENSSSCG00025000252	1.77112880608326	1.97241192133014	2.31168982949964	3.46029721124281	4.14741399678564	4.2337428970193	5.06198547987373	4.16371451399794	3.70270922984777	2.24473981324991	1.63509607547307	1.95620251896	3.15482094498245	3.51083408186925	4.52267111512531	4.01401474152235	4.0874813380653	4.08878293680355	2.49450603740645	2.05459454775733	1.8244904913629	3.8611240039343	3.78184787816256	2.98124427979756	3.93755668421587	4.02237763379184	3.8612097046915	LUXX01008719.1	1881577	1994617	1828
ENSSSCG00025000253	0	0.019267105165182	0	0	0	0	0	0.0214397144052761	0.0210213938337362	0	0	0.0203030648429488	0.0783391204008356	0	0	0.022035421113729	0	0	0.0712671454797917	0.0158692149189613	0.0205408000234737	0.0366389881602569	0	0	0.0509512818451748	0.0146002238105451	0	LUXX01006980.1	5027227	5065102	2752
ENSSSCG00025000255	0	0	0	0	0	0	0	0	0	0	0	0	0	0	0	0	0	0	0	0	0	0	0	0	0	0	0	LUXX01004533.1	1826807	1830422	3337
ENSSSCG00025000258	1.62743714563195	1.56718443589894	1.69529097027532	2.28856705708091	2.6916869608571	2.16845939659932	1.6831973978975	1.74390425743802	1.56738826141592	1.7646895052322	1.70276618214541	2.11018520903002	2.78779214667801	2.90900083117662	0.969674266766253	1.79235898241327	1.71560229493649	2.69694690776833	1.44921564798315	2.61745632213435	3.20234107952165	1.40732218562353	2.3614961796473	2.37574198677795	1.15121451262661	2.37516153260808	1.60396897391404	LUXX01003059.1	276941	286379	1218	SLN	Sus scrofa sarcolipin (SLN), mRNA. [Source:RefSeq mRNA;Acc:NM_001044566]
ENSSSCG00025000259	0	0.172152835761626	0.103939615513709	0.174043124096188	0.055439575188108	0.199424912795075	0.0599664920626875	0	0	0	0	0.0604697342508604	0.116660854622889	0.506455547794901	0.383462096403018	0	0.0685295682550387	0	0.159194143149665	0.0472641552564733	0.0611777940093069	0	0.10922390623568	0.156582994583092	0	0.0434846492712339	0	LUXX01001652.1	1481671	1482594	924
ENSSSCG00025000267	0	0	0	0	0	0	0	0	0.0709826697306038	0	0	0	0	0	0	0	0.0776948724756512	0	0.0300808564969918	0	0	0.0618591996423479	0	0	0	0	0	LUXX01000948.1	402766	431004	1630	CLDN18	Sus scrofa claudin 18 (CLDN18), mRNA. [Source:RefSeq mRNA;Acc:NM_001160081]
ENSSSCG00025000272	4.70127065248553	4.70375725388187	4.59941687440822	4.31531690404423	4.07706555264773	4.4263689652267	5.34504523504801	4.52102704642085	5.51463308942413	4.65660712999813	4.40974069034433	4.91844408137944	5.24838162710966	5.29023715192649	3.48797472682572	5.76681794831872	5.28520034452953	4.98326155421406	4.4055935369437	4.76060524069261	4.93736188769479	5.56464763761016	5.35109960698089	5.23519262710102	5.13759339577939	5.91930697573468	5.10199834208034	LUXX01008969.1	772259	815498	4385	FRA10AC1	fragile site, folic acid type, rare, fra(10)(q23.3) or fra(10)(q24.2) candidate 1 [Source:NCBI gene;Acc:100157308]
ENSSSCG00025000274	0	0	0	0	0	0	0	0	0	0	0	0	0	0	0	0	0	0	0	0	0	0	0	0	0	0	0	LUXX01008578.1	212410	284741	7293
ENSSSCG00025000275	0.75866748097325	1.02537443678295	0.950390302178679	1.02853464906277	0.766186822768902	1.04861529912673	0.954317934418379	1.1053421455464	0.952673434887171	0.885628899190823	1.06902779139803	0.962326624421911	0.797996200922487	0.787802737588201	1.57915241331825	1.19102466500192	1.07145912669247	0.949406377432031	0.785219879974354	0.600416865173788	0.725925961850879	0.974943602763217	0.937718340496869	1.06378971149909	1.14394441644474	1.12301948125468	1.11397395862641	LUXX01002099.1	9566	23805	6619
ENSSSCG00025000277	0	0	0	0	0	0	0	0	0	0	0	0	0	0	0	0	0	0	0	0	0.121566197128171	0	0	0	0	0	0	LUXX01011303.1	317167	318096	930
ENSSSCG00025000283	0	0	0	0	0	0	0	0	0	0	0	0	0	0	0.0841213145955339	0	0	0	0.0349229316881031	0	0	0	0	0	0	0	0	LUXX01003543.1	27554	52165	1404
ENSSSCG00025000288	0	0	0	0	0	0	0	0	0	0	0	0	0	0	0	0	0	0	0	0	0	0	0	0	0	0	0	LUXX01003146.1	1384122	1385138	939
ENSSSCG00025000289	0	0	0	0	0	0	0	0	0	0	0	0.0452543475549095	0.0145511109167859	0.0541458954985909	0	0.016371889553181	0	0	0.0132375259422507	0	0	0.0136110279990587	0.0136235001838241	0.0260408003950283	0.012618603999093	0	0	LUXX01010663.1	62029	65732	3704
ENSSSCG00025000305	7.48255437043137	6.34086400681707	6.92589264076778	7.61488335962216	7.17481925299085	7.28972312144926	7.31893263045081	7.61179397696025	8.16557932087595	6.00111866518462	6.07890957131626	6.72229731352344	6.87510593302872	8.09154274005493	3.5630917245406	8.10897108749355	7.80186597680846	8.32410431154472	7.8536161883757	7.24834658137252	8.60368845773939	8.32185009285303	8.35690531587757	7.76849119637355	7.81670273659486	7.92093490272924	8.02742928995898	LUXX01011190.1	1641029	1683587	5519	RABIF
ENSSSCG00025000309	0.0393297310194388	0.189368119337789	0.142916971331349	0.191447436505807	0.213442364474216	0.219367404074583	0.197889423806869	0.0702405881468092	0.482090631920351	0	0	0	0.128326940085178	0.0795858717963416	0.10545207651083	0.180480591979114	0.30153010032217	0.42506228437653	0.116742371643087	0.0519905707821207	0.100943360115356	0.0900272280509171	0.0300365742148121	0.114827529360934	0.30603119127324	0.502247699082751	0.375121776157316	LUXX01003818.1	20285	25691	1680
ENSSSCG00025000312	0	0	0	0	0	0	0	0	0	0	0	0.0228243604770404	0	0	0	0	0	0	0	0	0	0	0	0	0	0	0	LUXX01004565.1	57739	67689	4895
ENSSSCG00025000313	0	0	0	0	0	0	0	0	0	0	0	0	0	0	0	0	0	0	0	0	0	0	0	0	0	0	0	LUXX01004943.1	449917	453180	2904
ENSSSCG00025000329	0	0.0568307324915123	0.0514684912833156	0.057454750505494	0.0549047882891873	0.263334933079885	0.178164111465991	0.126478229460492	0	0.261788928355844	0	0.0598864249172508	0	0	0.126587701706463	0	0	0	0	0.140424692787721	0	0.0540356352717187	0	0.0516908492300025	0.250478613143839	0	0.067546043295208	LUXX01001652.1	1500885	1501817	933
ENSSSCG00025000330	10.2147747082242	8.86179499965141	10.1658155429452	9.89233968574572	9.98838920102179	11.2922273740899	10.8039908262246	13.5178892341589	13.0929906997867	10.8857524303511	9.7275714619114	10.5055635800172	10.4716927849451	10.1488613115223	8.80040170547205	14.1046336728858	12.5231582055809	10.9403217482984	13.7261713288432	12.986057053016	13.5022288377143	13.0953254841752	11.0340484887171	10.6127504852251	11.1640550556655	12.0035801062117	13.1658339264128	LUXX01010885.1	55034	130743	1436	DCUN1D4
ENSSSCG00025000331	0	0	0	0	0	0	0	0	0	0	0	0	0	0	0	0	0	0	0	0	0	0	0	0	0	0	0	LUXX01000543.1	1809337	1816216	6880
ENSSSCG00025000335	0.0116143343492103	0.0466014004346818	0.0590860813097792	0.0753809558398677	0.018008847767204	0.0323903356341448	0.30193007534604	0.248910222717467	0.274560317704682	0.0944538502976279	0.0321668629323841	0.0883927421392432	0.10421347568879	0.0705067312099774	0	0.181210255121234	0.311653540146662	0.426780764345006	0.10342442486925	0.11514874175685	0.0894277614662325	0.0974807039538845	0.0798300232251642	0.16106937674464	0.213609077083609	0.289571533308389	0.210474373263166	LUXX01009599.1	892299	904712	5689	KLHDC8A
ENSSSCG00025000341	0	0	0	0	0	0	0	0	0	0	0	0	0	0	0	0	0	0	0	0	0	0	0	0	0	0	0	LUXX01003555.1	16769	22252	5484
ENSSSCG00025000342	0	0	0	0	0	0	0	0	0	0	0	0	0	0	0	0	0	0	0	0	0	0	0	0	0	0	0	LUXX01000881.1	2012321	2051154	343
ENSSSCG00025000343	0	0	0	0	0	0	0	0	0	0	0.0129564771468659	0	0	0	0	0	0	0	0	0.00927614262042935	0	0	0	0	0	0	0	LUXX01008085.1	1800	117984	4707
ENSSSCG00025000346	0	0	0	0	0	0	0	0	0	0	0	0	0	0	0	0	0	0	0	0	0	0	0	0.0241984758312054	0	0	0	LUXX01008969.1	841281	845378	3986
ENSSSCG00025000347	2.24918718291729	2.95589901127166	2.36902330376583	6.47917816689607	5.68618040533184	7.72710046912936	3.71762666924793	3.40564627679744	3.79583941068022	6.96477368279079	8.66686689163493	6.2847951919572	8.18962652660023	2.53952352628879	14.4792412109	4.03877634542309	3.99858366880115	3.96920518928414	2.63663827026174	3.2533221499774	3.4022942097095	6.96411907172363	6.646870118301	7.99430732284906	3.98909743156723	3.94463905742348	3.14014124214965	LUXX01000316.1	585752	604076	2027
ENSSSCG00025000355	0	0.0172348686541788	0.031217358925619	0.0261361688062535	0.0416269847828797	0.0399303579657944	0	0	0.00940206010571138	0.0238175592546077	0.0198274319543132	0	0	0	0.00959745861304483	0.00985559546643625	0.0102911297038283	0	0.015937525138988	0.00709768884397552	0	0.0163872087464695	0	0.00783805661166786	0	0.0261204719171917	0.0204844655922084	LUXX01000748.1	619790	626335	6153
ENSSSCG00025000357	75.6715507947146	77.5220555105151	73.9930190492269	56.3051103043209	59.1531364551607	60.7951941452829	51.3241387350778	52.2836074223285	54.9372185805877	71.812792305721	68.790949532483	68.4354962068613	55.6676645931543	61.8260230915404	61.3808057611652	52.9838322987327	52.1823149528345	51.0819375910597	55.6170884116863	60.3758529135202	60.695695130384	51.8872257437986	59.5224048206636	48.790803935465	54.4154731344243	51.4125673863978	50.6463683885156	LUXX01008578.1	306633	335010	1370
ENSSSCG00025000369	0.0815979600032814	0.0163701986460577	0.0148255950501184	0.0330998964011274	0.0790771341059151	0.0379270596732838	0.0171068350311588	0.072864580479555	0.0357214423158025	0.0150817579596173	0	0.0345007931137974	0.0499203286530795	0	0.0364638239247081	0	0.0390993029130322	0.0734902374964053	0.045413827808055	0.013483198350411	0.0349047741059584	0.0155650656710446	0.0467379851937799	0.0148896456719952	0.0288603329500712	0.0372150193824823	0.0389135278755351	LUXX01010885.1	87924	91214	3239
ENSSSCG00025000371	128.143414521517	137.297624947756	136.566260823462	115.49501715023	123.563725179255	128.212492268318	86.8634626358716	87.9965574292541	83.1533296027466	146.080681251888	147.044786670067	152.863456870558	113.266023753363	129.821438751426	173.908582098689	87.9607714217723	86.8589434443197	89.4674531002462	132.905883644217	156.646014294688	156.080866596144	105.057228305721	117.590457453334	109.583738853452	86.5857506020024	87.2389033679494	86.0006457483572	LUXX01008719.1	2006357	2023570	1980	ODC1
ENSSSCG00025000374	0	0	0	0	0	0	0	0	0	0	0	0	0	0	0	0	0	0	0	0	0	0	0	0	0	0	0	LUXX01004143.1	858929	976900	1731
ENSSSCG00025000375	0	0	0	0	0.0265283104473391	0	0	0	0	0	0	0	0	0	0	0	0	0	0	0	0	0	0.0522645724297093	0	0	0	0	LUXX01006980.1	5081762	5123311	1930
ENSSSCG00025000376	0	0	0	0	0	0	0	0	0	0	0	0	0	0	0	0	0	0	0	0	0	0	0	0	0	0	0	LUXX01004565.1	60196	67837	2232
ENSSSCG00025000377	0	0	0.0573374356624877	0.0320031535651498	0	0	0	0	0	0	0	0.133430530024585	0	0.0399117207814489	0.0352556196095909	0	0	0.0568441502688613	0	0	0	0	0	0	0	0	0	LUXX01005012.1	4339203	4343382	1675
ENSSSCG00025000378	0.183794014221578	0	0	0	0	0	0	0	0	0	0	0	0.0749614949037203	0.0929793217092168	0	0	0	0	0	0	0	0	0	0	0.0650059933416417	0.223531660231544	0	LUXX01006048.1	184128	212970	719
ENSSSCG00025000389	0.432956340017411	0.173719570706672	0.402061286657688	0.117084708165182	0.261072568122812	0.201239846475409	0.201707457830081	0.0644362148270692	0.105298281453298	0.12448077838311	0.0666171398697973	0.284760277491492	0.27468598751396	0.170354905774477	0.107486645151192	0.154528704890745	0.0691532447043929	0.138644268948442	0.285587454474535	0.286165791854993	0.432141942102873	0.165175547643474	0.0918482793609107	0.193120926700952	0.119102717323801	0.117014389302133	0.183532459830882	LUXX01008578.1	338105	341545	2747
ENSSSCG00025000393	3.5343564300544	4.08317075642929	3.84418268007043	5.34942441080926	4.68132394362847	4.65517571507607	5.19185460388631	4.89587255312547	4.93427721229554	4.01179172133899	3.53047031114123	3.71721978902109	4.43945227598195	5.27029725891016	4.25251848934133	3.99744609328566	4.77591053257937	5.02347277765912	5.00653650828574	4.06548905874665	5.15208415805051	5.29522889298631	6.39452936129155	5.85288803244377	4.69272459988006	4.61184191578849	4.66107204160088	LUXX01002669.1	3601	30178	8207
ENSSSCG00025000394	0.0310985008374602	0.0249559492067372	0.00753374684143919	0.0252299728059112	0	0.00963647209615362	0	0.0462834123339502	0	0	0.0191399731432207	0	0.016911614319352	0.0104882542059816	0.0277940835485087	0.00951388122136528	0	0.0224067975447935	0.00769246879355141	0.00685159702807991	0	0	0	0.0151325893729502	0.00733280659125202	0.0126074100805209	0.00988711302077644	LUXX01001659.1	642	7015	6374
ENSSSCG00025000395	0.0156425066554586	0	0.0113683954468119	0.012690644465347	0	0.0436241996739227	0	0	0	0	0	0	0	0.0158267358685907	0.01398038893136	0	0.0149908430557897	0	0	0.0103390339623535	0	0	0.0358390942335826	0.0114175100216838	0	0	0.0298392321943319	LUXX01012202.1	497751	502125	4224
ENSSSCG00025000396	0	0	0	0	0	0	0	0	0	0.0149296497650368	0	0	0	0.0204315807790119	0	0	0	0	0	0	0	0	0.0154222019195857	0	0	0	0	LUXX01005638.1	1868293	1917350	3272
ENSSSCG00025000415	0	0	0	0	0	0	0	0	0	0	0	0	0	0	0	0	0	0	0	0	0	0	0	0	0	0	0	LUXX01010047.1	5966	6901	936
ENSSSCG00025000425	0	0	0	0	0	0	0	0	0	0	0	0	0	0	0	0	0	0	0	0	0	0	0	0	0	0	0	LUXX01006980.1	5125658	5128790	2987
ENSSSCG00025000427	0	0	0	0	0	0	0.0270684116589757	0.0288236902996188	0	0	0	0	0.0263299046584147	0.130634357223111	0	0	0	0	0	0	0.0552303680162185	0	0.0246514141088834	0	0.0684992318700152	0.019628635039873	0	LUXX01006980.1	3254693	3297292	2047
ENSSSCG00025000429	0	0	0	0	0	0	0	0	0	0	0	0	0	0	0	0	0	0	0	0	0	0	0	0	0	0	0	LUXX01000316.1	624367	628360	830
ENSSSCG00025000433	12.6259130456966	13.6161971004211	12.9480185386239	16.1949493116695	13.4255892095262	15.4021101833635	8.8302924157929	8.86813951255334	11.578913969084	13.6882787051174	11.0572376569386	12.9978871676139	18.3185737734884	15.6526895889481	19.446509819399	10.6259993247401	9.32602538383147	9.60050041691521	17.5907123435015	17.0202364046846	15.0713621054408	13.78422935837	14.1017632416369	12.7489779577472	10.8375890696983	9.25592436376067	8.5677360354964	LUXX01003289.1	1026665	1038464	1324
ENSSSCG00025000434	2.46544582509915	1.18708373316226	5.37538459335822	1.60015767825749	1.91142415947059	4.12541685274589	1.240500865655	1.32094240395492	4.31722953958523	2.18730510587465	3.18651985710531	2.50182243796097	2.01109383715578	7.98234415628978	7.49181916703807	1.35764505011154	2.36273586073342	1.42110375672153	1.82954463022749	3.58502144796116	1.26555854472984	3.38609872669121	3.38920150841761	6.11842208684381	2.09280489011822	1.19939749034687	3.29211349821644	LUXX01008719.1	2013342	2013475	134
ENSSSCG00025000438	0	0	0	0	0	0	0	0	0	0	0	0	0	0	0	0	0	0	0	0	0	0	0	0	0	0	0	LUXX01009232.1	142174	304079	3412
ENSSSCG00025000443	9.8967074676723	9.29635307471898	9.06039667308178	6.61313351065051	5.66536133745204	4.84964339457771	4.90558978029219	4.48724198529746	5.15536106819905	4.45249393491929	4.47975932803583	4.94675776678591	5.64787537176044	6.05453273741225	7.0109560534225	4.87596216449349	5.62447728496449	5.3480115105998	3.60088371866313	3.75237605784223	3.01921736612085	4.2878570620013	5.43430942717216	5.57171837677032	5.00632949186191	5.02685070083404	5.65263327833921	LUXX01005753.1	3367	57989	3444
ENSSSCG00025000444	0	0	0.0609392162021998	0.0680270078954643	0	0.155895617108841	0.492212272413024	1.04826055406913	0.880977804524499	0.123984299571575	0.232230054850677	0.354530675430171	0.273590430638451	0	0.149881123974784	1.46216763857191	0.803570064310352	0.785394271639882	0.560007823364049	0.609635626937557	0.645627582463701	0.255914962987378	0.3842241980778	0.244809961074073	0.415196909249343	0.81583382592122	1.03967761310606	LUXX01009599.1	937431	1006717	788	LEMD1
ENSSSCG00025000446	0.373658472060508	0.408311478586594	0.306228543552963	0.225747187794117	0.154091467554481	0.25866930091817	0.440018836716512	0.269772539242708	0.257548117642445	0.3173974200078	0.286242892779489	0.282361863410828	0.27237242487096	0.257402025494605	0.383692791924859	0.445088462664411	0.35809193721331	0.372332262093748	0.0825947714187648	0.115604108777956	0.115627576500805	0.272973907698605	0.242865814852048	0.272734379687744	0.388041431316591	0.410935429402323	0.310893850820791	LUXX01012202.1	530609	538919	8311
ENSSSCG00025000449	18.4317866172361	20.6111522490882	18.7246366417195	18.5294183543522	19.5709433041246	17.6930653377317	15.2215248730523	15.9223358697861	16.7693866870536	16.9744957185433	17.0161209384017	17.7888830109717	18.5649938306368	22.6624269015707	16.1151748215459	17.1002351066202	16.0895291251351	17.7840491956977	18.970458402354	19.3068198448389	22.2136607147729	18.4968010088846	22.5225126046882	16.2318357149992	17.1764835554033	16.4958977454953	17.8092987336591	LUXX01000306.1	487360	511226	1649	COPS7B
ENSSSCG00025000453	0	0.400389982634376	0.414412965413881	0.0578266259132965	0	0.0662598415759258	0.23908970298133	0.190945288166083	0.0624065542938965	0.210786684061275	0.0658026908386671	0.542466353862087	0.0581416557020225	0.216349942747336	0.382221118744756	0.588752222378469	0.136615579433993	0.0513559610034211	0.0528929839159619	0.0471111968252226	0.243919230483709	0.271926902419167	0.217740861621939	0.208101671333732	0.151259900364532	0.130031766752816	0.135966469027894	LUXX01001687.1	7972	8898	927
ENSSSCG00025000454	0	0	0	0	0	0	0	0	0	0	0	0	0	0	0	0	0	0	0	0	0	0	0	0	0	0	0	LUXX01003146.1	1421320	1447572	948
ENSSSCG00025000458	2.19577051478739	1.79429650663324	2.04340861137589	2.04210598939527	1.65044794900427	1.31931601883153	2.94167540637728	2.6900650779629	2.11006234032008	1.92033716758924	1.86643632330782	1.61904496981452	1.69282346495342	1.61203723298122	1.18465311484507	2.69108082678645	2.65603109645486	2.50816894043456	3.09988254916113	2.6105903626767	2.7834594619043	2.29856752470427	1.83031379896217	2.09132691772255	2.72764357715105	2.74378884848449	2.32415874929809	LUXX01010885.1	179065	221339	4935
ENSSSCG00025000463	0	0	0	0	0	0	0	0	0	0	0	0	0	0	0	0	0	0	0	0	0	0	0	0	0	0	0	LUXX01009468.1	873908	876758	2851
ENSSSCG00025000470	0	0	0	0	0	0	0	0	0	0	0	0	0	0	0	0	0	0	0	0	0	0	0	0	0	0	0	LUXX01011303.1	366640	367557	918
ENSSSCG00025000473	0	0	0	0	0	0	0	0	0	0	0	0	0	0	0	0	0	0	0	0	0	0	0	0	0	0	0	LUXX01006980.1	5131663	5133980	2216
ENSSSCG00025000477	0	0	0	0	0	0.0892774318908186	0.161072786819544	0	0	0.0710026366732565	0.265984423288275	0	0.0783391204008356	0.194337593921299	0	0	0	0.0691961858287374	0.0712671454797917	0.063476859675845	0.0821632000938948	0	0.366725615413404	0.350491005316805	0.0679350424602331	0	0	LUXX01004299.1	734687	906702	688
ENSSSCG00025000479	28.4501182558893	24.2284693985783	22.6738151775458	20.1294586432702	22.1769992754229	19.3588200057382	31.9405354699874	29.5528942044747	28.4679178075989	25.4980575874632	26.5508653454782	22.6834832292454	24.1227583682086	22.8323334130664	19.1654670279554	27.3543870866059	28.674505673871	28.6980539834952	28.4941662105307	26.5563084219957	27.2541158816435	24.2477553419389	22.8805847586435	23.9583906603341	29.6809673031647	27.610383176289	28.2059930951047	LUXX01010201.1	761422	813522	1706	METTL9
ENSSSCG00025000480	0	0	0	0	0	0	0	0	0	0	0	0	0	0	0	0	0	0	0	0	0	0	0	0	0	0	0	LUXX01011673.1	1816659	1992150	4825	SLC24A4
ENSSSCG00025000492	0.0826440876956312	0	0	0.0670485080945915	0.0961091322210352	0	0.0346523068579883	0.147597483535509	0.0723588190499588	0	0	0	0.168534442888602	0	0	0.151698508830475	0	0.119091872045457	0.0306640375797978	0.027312119735448	0.0353522712098809	0.0945877067701943	0.0946743802643234	0.0603221542609035	0.0292303372186619	0.0753842700311821	0.0788248385171095	LUXX01004565.1	97488	101255	1599
ENSSSCG00025000496	0.74240391137817	0	0.53955171199251	0	0.575574915436087	0.690144642032395	1.86772040446932	1.9888346306737	4.55006888554039	0	0.685383083229713	0.627798139862865	0	0	0.66351868366365	1.36272986303331	1.42295103522822	2.6745492050658	3.30551434315259	3.92558017590844	3.81089539311908	2.26585382959611	4.53586019603455	2.7094136141344	3.1509646660207	4.96604466508788	3.54047519069826	LUXX01009599.1	997650	997738	89
ENSSSCG00025000499	0	0.0220561869445012	0.0399501683588464	0.178386962467973	0.0213087219109034	0.0255502800086869	0.0921947398767441	0.0490866007015971	0.0962576968892547	0	0.0507479986750786	0	0	0.0834261218497424	0.0245645436131717	0.0756757224271825	0.0263399838051813	0	0.0203959218344828	0.0181664224030705	0.0235142602598168	0.125828405262513	0.0629718527631668	0.100306910007472	0.097211541623628	0.0668549349860567	0.0262148329427741	LUXX01003818.1	26482	34607	2404	PCSK4
ENSSSCG00025000502	3.07466615149117	3.25288750482614	3.63000963764458	3.7060442029766	3.44426653100273	3.70987154013312	2.70467672120461	2.29732749836288	2.73596734696678	2.92263844631114	3.10498714172747	3.14125625765381	3.15296732562558	3.21245763991615	3.38728493438017	2.60303404226515	2.51360989613296	2.39617257365535	3.68786158626368	3.95661574567523	3.53234656555618	2.41303749715962	2.5110918340725	2.48236835552926	2.6898405871662	2.19023877890598	2.29818195854328	LUXX01003289.1	1038568	1061232	5265	TYW5
ENSSSCG00025000506	0	0	0	0	0	0	0	0	0	0	0	0	0	0	0	0	0	0	0	0	0	0	0	0	0	0.0131910098248917	0	LUXX01008578.1	397699	402900	3046
ENSSSCG00025000509	0	0	0	0	0	0	0	0	0	0	0	0	0	0	0.0234524078022497	0.0240831925754497	0	0	0	0	0	0	0	0	0	0	0	LUXX01010084.1	18494	21488	2518
ENSSSCG00025000516	0	0	0	0	0	0	0	0	0	0	0	0	0	0	0	0	0	0	0	0	0	0	0	0	0	0	0	LUXX01000748.1	844041	848806	3948
ENSSSCG00025000517	28.5305481021013	31.4228905120512	29.4759338033586	41.1303202299572	38.927165974339	40.6183515931647	29.8749194650369	24.9603328717822	27.4591714771223	24.5374641907873	23.7249934008678	24.203498793054	29.4820795898916	30.8690491122326	27.3495062950669	27.302638198234	26.3206597248965	30.7799940634979	26.7076419255734	25.378107002421	29.6968852984533	32.0148439365584	34.3230840317905	29.9366481385507	29.6374605882918	26.3483309048758	26.8635594538465	LUXX01002669.1	43663	50775	2170
ENSSSCG00025000519	0	0	0	0	0	0	0	0	0	0	0	0	0	0	0	0	0	0	0	0	0	0	0	0	0	0	0	LUXX01001733.1	75168	76103	783
ENSSSCG00025000523	0	0	0	0	0	0	0	0	0	0	0	0	0	0	0	0	0	0	0	0	0	0	0	0	0	0	0	LUXX01003146.1	1477844	1484397	1023	FCER1A
ENSSSCG00025000533	0	0	0	0	0	0	0.0199744191297488	0	0	0	0	0	0	0	0	0	0	0	0	0.0157433595735333	0	0	0.0181908596542481	0	0.0336981320927472	0.0289688651237347	0	LUXX01005753.1	87618	90502	2774
ENSSSCG00025000535	0	0	0	0	0	0	0	0	0	0	0	0	0	0	0	0	0	0	0	0	0	0	0	0	0	0	0	LUXX01011303.1	394059	400344	6286
ENSSSCG00025000536	0	0	0	0	0	0	0	0	0	0	0	0	0	0	0	0	0	0	0	0	0	0	0	0	0	0	0	LUXX01011673.1	2003518	2017477	282
ENSSSCG00025000538	0	0	0	0	0	0	0	0	0	0	0	0	0	0	0	0	0	0	0	0	0	0	0	0	0	0	0	LUXX01009599.1	1019970	1020074	105	U6	U6 spliceosomal RNA [Source:RFAM;Acc:RF00026]
ENSSSCG00025000543	0	0.0147286315040503	0	0	0	0	0	0	0	0	0	0	0	0	0	0.0842242762569198	0	0	0	0	0	0	0	0	0	0	0	LUXX01006980.1	3278361	3282112	3600
ENSSSCG00025000545	1.15732197662179	0.965388983579602	0.818964640512255	0.654777588786857	0.696553095403294	0.566239899892908	2.6050804074322	2.06690903309163	2.17324101414198	0.810598435180095	0.829441477307956	0.746875777361629	0.695609502374601	0.893621496639263	0.925470171360315	2.16626624343679	2.08687460536409	2.26020673545409	1.70633814464268	1.19773621926268	0.951040461285036	0.999242061058347	1.30253095281379	1.45605223909624	2.78992419591469	2.41690065841158	2.26577356753421	LUXX01000948.1	468919	524163	4338	DZIP1L
ENSSSCG00025000547	0.0419517130874014	0	0.0101629846280071	0	0	0.0259990997421728	0.0117267806700367	0.0624360783527192	0.0612178580216318	0.0620315098808895	0.0645493062512639	0.0946015398057904	0.022813678237365	0.0424457982913822	0	0.102673403437007	0.0402040133762894	0.0503777522224035	0	0.0184855362780873	0.0239273149903067	0.0320096810847705	0.0213593416638664	0.0306206744962491	0.039567669174722	0.00850366474637462	0.0533506526090405	LUXX01001805.1	786618	833421	4725	STRIP2
ENSSSCG00025000549	0	0	0	0	0	0	0	0	0	0	0	0	0	0	0	0	0	0	0	0	0	0	0	0	0	0	0	LUXX01000748.1	873587	879165	483
ENSSSCG00025000550	0	0	0	0	0	0	0	0	0	0	0	0	0	0	0	0	0	0	0	0	0	0	0	0	0	0	0	LUXX01004299.1	788265	791561	1563
ENSSSCG00025000552	0	0	0	0	0	0	0	0	0	0	0	0	0	0	0	0	0	0	0	0	0	0	0	0	0	0	0.0118727314232157	LUXX01004143.1	1426137	1431444	5308
ENSSSCG00025000557	0	0	0	0	0	0	0	0	0	0	0	0	0	0	0	0	0	0	0	0	0	0	0	0	0	0	0	LUXX01010084.1	65882	71423	3992
ENSSSCG00025000568	0	0	0	0	0	0	0	0	0	0	0	0	0	0	0	0	0	0	0	0	0	0	0	0	0	0	0	LUXX01011303.1	413500	416184	2685
ENSSSCG00025000569	11.7158499912925	11.9111806379821	12.1145890587732	13.2790138489034	12.9835292788905	12.2445336417745	10.5183259840397	11.277323320405	10.6877041788444	9.27955398219806	9.73440567858044	8.69799180321606	10.4562196187266	13.0217843115433	9.50856011928162	10.9186287311317	11.7478800364112	11.5758813507913	11.8711923519308	10.1408048908584	11.0403345415346	11.0098487499035	13.1252388707124	11.8336730518979	11.1394337993099	10.6814399836217	10.8046809372457	LUXX01009743.1	49149	120917	7670
ENSSSCG00025000575	0.0582662681769463	0.0623434137737577	0.0141152564277876	0.0945419439534848	0.135518961570931	0.0180549303765089	0.0977231722503055	0.173433550979776	0.136039684492515	0.0717957290288073	0.0717214513902933	0.147814905946548	0.110899824764969	0.0393016650846131	0.104150199023042	0.142601949218065	0.0930648457784476	0.0979567404324513	0.158539023219008	0.077023067825364	0.299091437378834	0.103735077589534	0.192827390021016	0.255172287468743	0.233559158323012	0.165349036735062	0.203769853715085	LUXX01006980.1	5271998	5319485	3402	RGMA
ENSSSCG00025000581	0.225508355333301	0.284375332793949	0.257543211136357	0.235225519256281	0.374642863045917	0.299477684743458	0.297171830972772	0.287674763741198	0.253855622854207	0.714526777638232	0.624564106560864	0.217938700917777	0.315342651403851	0.260759170390744	0.460678013426152	0.443501795989631	0.277860502003365	0.278539107850832	0.57375090500357	0.425861330638531	0.220490615951632	0.417873823034973	0.172223360685612	0.188113358680029	0.478559479992905	0.509349202385238	0.399447079048063	LUXX01010201.1	764501	775231	2050
ENSSSCG00025000585	0.82635474450431	0.663133799869694	0.825775600897344	0.735594458139386	0.524985909493642	0.522793257582643	0.365736228817975	0.256218924975333	0.442146697331849	0.237588117574017	0.190721504140003	0.397921732214625	0.561722926897081	0.510942126384017	0.410305109230952	0.400273788151698	0.417962515298058	0.603666707844799	1.33715337608914	0.76617683257862	0.775705098402531	0.46413203553087	0.31554837736874	0.44399180190627	0.430290670187587	0.453654339973998	0.350296103634137	LUXX01000900.1	2150437	2713760	5756	FRMPD4
ENSSSCG00025000587	0	0.0121864108054656	0	0	0	0	0	0.027121164809616	0	0	0	0	0	0	0	0	0	0	0	0.010037251081816	0	0	0	0	0	0	0	LUXX01010663.1	196719	432419	4351
ENSSSCG00025000588	0	0	0	0	0	0	0	0	0	0	0	0	0	0	0	0	0	0	0	0	0	0	0	0	0	0	0	LUXX01009468.1	883489	1125894	4874
ENSSSCG00025000591	17.9821504357231	18.6404475582905	19.2301445613717	12.3372341131475	13.5581340839778	14.9316247997832	11.9553449365485	11.8649205225203	11.8331336925904	13.9972424554303	14.5653763976349	13.4541331509794	11.7997285932177	11.6741209181584	17.7703131003981	12.2818185124015	11.2397166567156	10.7101999754988	7.80051301433357	9.69932259516387	9.85504565268912	9.90610304514234	11.0910655167421	10.4197063610546	12.7605306222082	12.3336776736777	12.3103829832616	LUXX01002164.1	10637	405343	3476	CMSS1
ENSSSCG00025000592	0	0	0	0	0	0	0.0257476945473621	0	0	0	0	0	0	0	0	0	0	0	0	0	0	0	0	0	0	0	0	LUXX01010084.1	67965	88741	2152
ENSSSCG00025000596	5.03420557048816	6.5116055070538	6.33046963539283	6.66371428118457	7.4464103094764	9.11336864646688	4.77712012558336	4.52497262587865	4.95864649975218	5.48489139999444	5.68713361392715	5.12528737039924	6.80808187399262	7.30514528488525	5.8313148274059	6.07934625613857	5.20536173187746	6.2521441968646	6.70961420180271	6.06374236069365	6.17702526460287	6.92419943465299	8.01818444302774	6.0919026103064	5.66963049095687	5.49829060048485	5.37016437446263	LUXX01003818.1	35824	40177	1995	C2H19orf25
ENSSSCG00025000602	0	0	0	0	0	0	0	0	0	0	0	0	0	0	0	0	0	0	0	0	0	0	0	0	0	0	0	LUXX01011303.1	419605	423189	3585
ENSSSCG00025000604	23.636561681259	22.8832758582783	24.9477591229041	23.257690547092	24.5959576679313	26.004432672051	21.4580458240202	23.1593385217625	21.2455300473465	22.8938412985081	22.4417410012291	23.6002239364333	20.3419468530164	23.9149406684379	17.4814417089434	20.4990887010606	21.4673202044268	20.2333553416383	25.8595655782033	28.4362998499019	29.293782982738	19.6730323352224	19.7573034146029	20.1805520094454	21.7360030043687	20.8349554197767	23.516331209211	LUXX01008719.1	2145399	2241627	3047	NOL10
ENSSSCG00025000607	0	0	0	0	0	0	0	0	0	0	0	0	0	0	0	0	0	0	0	0	0	0	0	0	0	0	0	LUXX01006980.1	3347232	3359190	316
ENSSSCG00025000610	0.0168900685359553	0	0	0	0.0130946235873752	0	0	0.0301646697562984	0.0295761123877516	0.0124871712758692	0	0	0	0	0.0301907785511579	0	0	0.0243389447086765	0	0	0	0	0	0	0	0	0	LUXX01003146.1	1515497	1519455	3912
ENSSSCG00025000611	25.2270779264984	27.8262638526207	26.1486450541426	25.3702418988244	25.4034436678027	23.3330028445628	22.7825320272982	19.6863029234572	21.2240574784771	21.3085852249724	23.9943476797699	24.9644217465353	25.3527571471122	27.487588344643	16.3483719963829	18.3063106756976	20.73110174579	22.8064231925472	27.8562924344314	29.0165958837912	28.1688837375352	25.5110377186556	24.8055536924328	24.9613045288694	20.2304472711428	20.6218987856413	20.5415745464749	LUXX01002669.1	55241	65640	2077		Sus scrofa glycogen synthase kinase 3 alpha (GSK3A), mRNA. [Source:RefSeq mRNA;Acc:NM_001315708]
ENSSSCG00025000617	0	0	0	0	0	0	0	0.008132611170685	0	0	0	0	0	0	0	0	0	0	0	0	0	0	0	0	0	0	0.0347459453587479	LUXX01010084.1	76898	84190	7255
ENSSSCG00025000620	1.62799903541858	1.68921592956057	1.71069730655755	1.59839981514578	1.5998128260026	1.55195897295703	2.40001485746937	2.30563738493198	2.17894070924452	1.47193413276687	2.20178777679099	2.18340153444773	1.86931992760613	2.18224160707106	3.22512565449318	2.52196985402076	2.38498384435615	2.27126815104396	2.40849845828629	2.64554655844237	2.45736566558288	2.43689521252702	2.00356960205018	2.37656223667922	2.24454309778216	2.23221199592334	2.72969970446679	LUXX01003289.1	1056442	1074448	6372	C2orf69
ENSSSCG00025000626	6.00186536764568	5.10222027196911	5.57861566585464	11.082278022638	11.4879168027524	12.7812555430625	7.58700583350108	7.1724917556704	7.68746139741454	4.23979518006646	3.92959125697553	4.66871985951926	7.91753007695345	6.34284382014617	8.73859471765218	6.99583638041305	8.24371915786461	7.87889034285854	9.39665957413983	7.20412739290366	7.80120760438679	7.50113658628018	6.2566750817269	7.76060773907295	8.28961333205319	7.5810973446453	7.52508438510298	LUXX01010663.1	341379	345790	3710
ENSSSCG00025000631	0.538499984618233	0.691417420239034	0.665315191723446	1.22326642396538	0.834982354911357	1.5017817393859	0.270948844332143	0.480864662129745	0.75437164897072	0.557373591228041	0.695996187208005	0.774130876619816	0.658891379410451	0.708294800339079	0.770049393265719	0.988451163895391	0.516066186370462	0.89238830036996	0.519489282128164	0.355925667946058	0.644984468870737	1.23264664323994	0.740265692140113	0.432357934513053	0.495200505105399	0.360210248730905	0.616337001412509	LUXX01008100.1	16574	20124	1227
ENSSSCG00025000632	5.65252229500275	5.97785337304625	6.07403677973603	3.06269104046564	4.10059757963296	3.13401155347617	8.59999744646777	8.85121545226702	9.89810280019785	4.20887490277988	4.28652359111281	5.05307491492432	3.9850749130026	5.41271465379335	3.06722813438161	9.31948178710849	9.86675030385103	9.36721431332427	15.2653224001859	14.1970951855265	14.1968370083412	5.08311388445141	4.7640044015867	6.67494217421673	8.68240146693716	9.07206965162611	10.2049627097609	LUXX01003059.1	310636	377214	3273	ELMOD1
ENSSSCG00025000633	0	0	0	0	0	0	0	0	0	0	0	0	0	0	0	0	0	0	0	0	0	0	0	0	0	0	0	LUXX01003146.1	1517935	1542279	1721
ENSSSCG00025000636	6.9684892544509	7.44763207596942	5.52484399240653	9.79080178640435	9.06157996061196	7.44965815179456	13.4936680931395	13.3221410807304	13.1454051503497	7.58741119180679	5.8484270764568	6.61595709904379	12.4795796096257	10.5117446775302	9.34206315397957	11.7736332485704	11.6868210024197	11.9816214388015	10.318772043889	9.25362373920698	9.80979768100914	12.2050336015337	9.33754441362481	12.2765271323469	11.2703128158955	13.0016182888152	11.4802369079017	LUXX01000306.1	511585	561823	2086	PDE6D
ENSSSCG00025000638	12.2359163171587	11.4462507688619	12.3988412461686	7.487721961116	11.7088382797284	9.22968040847134	2.69715955410843	2.99693176093052	3.18332861712486	6.87515901179859	7.93956466890547	8.51413858252114	5.01900921222031	7.49875769814418	3.68691704541569	3.65773999744337	4.22142140451038	3.37530939890104	6.2781453194727	6.2850823345497	6.34073847243128	5.4949952528856	8.22334654058856	4.59310117443737	3.66000939866178	3.35894757481798	3.86792231415543	LUXX01004299.1	924424	995794	945	RNF152	Sus scrofa ring finger protein 152 (RNF152), mRNA. [Source:RefSeq mRNA;Acc:NM_001244578]
ENSSSCG00025000646	0	0	0	0	0	0	0	0	0	0	0	0	0	0	0	0	0	0	0	0	0	0.0149577948994255	0	0	0	0	0	LUXX01006980.1	3372321	3379332	6741
ENSSSCG00025000647	0	0.0109869609230379	0.0398011623434177	0	0	0.012727491326333	0	0	0	0.0202444318405307	0.0126396797363126	0	0	0	0.0244729228537359	0	0	0	0.0101599245938866	0	0	0.0208931818104076	0	0.00999327856021392	0	0	0	LUXX01010663.1	370045	375078	4826
ENSSSCG00025000648	13.12809465781	12.589045859132	12.6313421409855	16.0095750715009	14.6429063538075	12.7412645315671	19.5602042150869	18.9485013047587	20.4764268403283	11.659249584454	11.4718696761267	12.0789852664399	16.5177337875336	15.5591498188537	10.2019365991483	17.8647030950947	18.3574464076178	20.5092220235508	14.9500259243781	13.6432613111469	15.5404210761786	18.0965697023062	17.7821023430295	17.7482250629853	18.0766213074816	19.0794502369455	18.3292867120317	LUXX01009599.1	1054480	1082380	3201
ENSSSCG00025000653	0	0	0	0	0	0	0	0	0	0	0	0	0	0	0	0	0	0	0	0	0	0	0	0	0	0	0	LUXX01009468.1	1091908	1092005	98	U6	U6 spliceosomal RNA [Source:RFAM;Acc:RF00026]
ENSSSCG00025000658	0.0631480867594684	0.0168917086379678	0	0.0341543690485033	0	0.019567656304837	0	0	0.0184297151419057	0	0	0.0177999472595715	0.0858510908502308	0	0.0188127310755224	0.0579561760799448	0	0.0151662873049287	0.0156201962695434	0.027825472734617	0.0360167452466388	0	0.0160756434153821	0.0153639892741613	0.0595594892802043	0	0.040153207005052	LUXX01008100.1	22900	31329	3139
ENSSSCG00025000660	0	0	0	0	0	0	0	0	0.0263978443214429	0	0	0	0	0	0	0	0	0	0	0	0	0	0	0	0	0.00916719505512664	0	LUXX01000316.1	791488	1085228	4383	GLI3
ENSSSCG00025000661	0	0.122880819037268	0	0	0.0197860824541567	0	0	0.0227895303373193	0.0223448728584172	0.0188682170842798	0	0	0	0	0	0.0936909677944879	0.0244578296900949	0.0367763428738288	0.0189385075666654	0.0168683196048595	0	0	0.0194907086446058	0.0372557453314734	0.0722121424683513	0.0931166070141833	0.0243416216278212	LUXX01010885.1	221498	277803	2589	SPATA18	Sus scrofa spermatogenesis associated 18 (SPATA18), mRNA. [Source:RefSeq mRNA;Acc:NM_001177915]
ENSSSCG00025000667	0	0.0981000433202238	0.0222109631671292	0.0619857565004925	0.0947755179904011	0.056820419186756	0.0256286025281791	0.0682262882092041	0.0936531292352208	0.0451894671888996	0	0.0258436792080458	0.074788133444646	0	0.0682853409413331	0.0420731814789424	0.0585766152337241	0.0660596334646226	0.0453578132193309	0.111099184557538	0.0261462912417205	0.104934604388673	0.0583504216938996	0.0334603808961094	0.108092759511194	0.0650459554778771	0.0437237222903069	LUXX01011303.1	438634	449064	4324	ZNF641
ENSSSCG00025000669	1.93257135175699	1.65780663222593	1.54981671785645	21.598900905234	26.1684859561126	30.3242525491299	2.17947807157943	1.48769778223196	2.07131224607231	1.40415501753829	1.75337790278585	1.77512061029303	6.16978843556273	2.59587200594421	21.0840339359626	2.23238928898825	2.58649874255175	2.01663437791951	2.94240228679854	1.73983574236083	1.99545119340493	2.28813529690682	2.39202007060168	3.11302469916481	2.02701996585329	1.78306797858929	1.43011630244544	LUXX01008578.1	405824	468104	1982	TSC22D3
ENSSSCG00025000676	0	0	0	0	0	0	0	0	0	0	0	0	0	0	0	0	0	0	0	0	0	0	0	0	0	0	0	LUXX01008969.1	867778	904915	2084	LGI1
ENSSSCG00025000677	0.273422445100893	0.257246646132385	0.226122057380423	0.267720444885403	0.314315810698331	0.245411022823163	0.102785031771832	0.193642717322539	0.214629390923444	0.167293883668495	0.165379964860366	0.207295219127093	0.223033979771329	0.190788048826846	0.235943002238843	0.181716760417327	0.207818262636427	0.217383451370645	0.300851488566518	0.211879380927136	0.322650009501139	0.165461001326457	0.280821395912456	0.199571819009158	0.166735549417239	0.189202900339393	0.134889679782596	LUXX01003818.1	42606	71420	7008	APC2	Sus scrofa APC regulator of WNT signaling pathway 2 (APC2), mRNA. [Source:RefSeq mRNA;Acc:NM_001206431]
ENSSSCG00025000684	0	0	0	0	0	0	0	0	0	0	0	0	0	0	0	0	0	0	0	0	0	0	0	0.056274868531613	0	0	0	LUXX01006980.1	3380594	3388054	856
ENSSSCG00025000686	3.81017141015322	3.20674002366664	2.63401405390437	3.01576833876939	2.01734555452423	2.28931946305683	3.35103890665921	3.69281741902634	4.92261320357489	2.71387855728892	3.73201210509681	3.45774615429392	2.50156313583765	3.61998184795174	3.69601370836833	3.24103544077261	5.87792853792585	3.81659300064665	2.51710345610201	2.36480317734709	1.94788031052418	4.25445128341887	2.73244109734746	4.27332830786261	3.64842709043817	4.54919153599566	4.38750026796658	LUXX01010294.1	664	24301	1422
ENSSSCG00025000689	0	0	0	0	0	0	0	0	0	0	0	0	0	0	0	0	0	0	0	0	0	0	0	0	0	0	0	LUXX01001733.1	143112	144023	837
ENSSSCG00025000691	0	0	0	0	0	0	0	0	0	0	0	0	0	0	0	0	0	0	0	0	0	0	0	0	0	0	0	LUXX01010683.1	560517	563335	2568
ENSSSCG00025000693	82.6873689743166	76.6396722055581	78.4052361066634	66.8063531595378	67.4919476630537	68.6947765127349	104.353689487489	107.577093880708	106.591901099079	97.2363970672775	102.681808919198	100.13975656635	82.069503251371	80.549135279118	64.449400140619	107.534070782369	108.792580075722	103.805095618132	82.1987064338001	89.439916749973	87.1640113253568	93.2682082607501	89.3225572512206	96.6768605819507	102.907065283693	106.718976611997	110.792863349746	LUXX01004567.1	8522	42157	3479	FZD6	frizzled class receptor 6 [Source:NCBI gene;Acc:100157360]
ENSSSCG00025000700	0	0	0	0	0	0	0	0	0	0	0	0	0	0	0	0	0	0	0	0	0	0	0	0	0	0	0	LUXX01008719.1	2241705	2252105	2040
ENSSSCG00025000702	0	0	0	0	0	0	0	0	0	0	0	0	0	0	0	0	0	0	0	0	0	0	0	0	0	0	0	LUXX01004143.1	1873637	1879128	5126
ENSSSCG00025000706	0	0	0	0	0	0	0	0	0	0	0	0	0	0	0	0	0	0	0	0	0	0	0	0	0	0	0	LUXX01003146.1	1583060	1584620	1146	ACKR1	Sus scrofa atypical chemokine receptor 1 (Duffy blood group) (ACKR1), mRNA. [Source:RefSeq mRNA;Acc:NM_001244095]
ENSSSCG00025000707	0	0	0	0	0	0	0	0	0	0	0	0.00975114039228533	0	0	0.0103059621022801	0	0	0	0	0	0	0.00879847254947881	0	0	0	0	0	LUXX01005012.1	4404205	4411020	5730
ENSSSCG00025000712	0	0	0	0	0	0	0	0	0	0	0	0	0	0	0	0	0	0	0	0	0	0	0	0	0	0	0	LUXX01000900.1	2383170	2388333	5125
ENSSSCG00025000716	1.71001732493512	1.6422080438118	2.01696653982436	1.13715066231705	1.43441962378938	1.22480909529975	1.33997250910379	1.27666813585461	1.44811271701149	1.11917265917897	1.21635869204492	1.06675076374662	0.708874314768359	0.510538133882344	2.17973066084329	1.49223834386465	1.50445226125953	1.13109488655477	0.374447318464888	0.48174546706895	0.431696677964698	1.41171249417136	1.34877853835202	1.14583941050877	1.16996998029095	1.63651350401168	1.22992833523281	LUXX01012202.1	534945	684070	2356
ENSSSCG00025000718	5.96929749304379	5.59255380474218	6.68904852735886	9.6379768658375	8.18433205300331	9.34874170635605	7.71830400642366	8.2713215948579	9.01103984897852	6.08720424064803	6.1352004165921	5.24673843724287	10.3381142386377	4.13549016063233	12.8250749750243	8.06933786942132	8.79227956079599	8.34764062526369	2.33484743286175	1.69090828338112	2.16352123860951	10.0292014800648	8.12952513327999	9.87302121608032	8.96512784630529	9.22687361732798	8.52613233284665	LUXX01000881.1	2107368	2230693	2247
ENSSSCG00025000720	21.1595662015462	20.1262576841908	21.1648019292426	17.0949153399402	18.579438980139	18.889869058871	18.9111243449466	19.23016603451	17.7236596017383	21.2855532641383	20.6049088747192	19.9756910720096	18.2510379169781	23.2971244967596	16.9865440845859	17.676540065233	18.510611824725	17.4259196242479	18.2670689428089	18.4673844269034	18.1593443689387	17.4595342223032	15.9405198808075	16.9517906707904	18.4676127325224	17.7696461544103	19.3390542557533	LUXX01011673.1	2130915	2164716	5982	CPSF2
ENSSSCG00025000722	0	0	0	0	0	0	0	0	0	0	0	0	0	0	0	0	0	0	0	0	0	0	0	0	0	0	0	LUXX01011303.1	456577	457782	1206	H1FNT
ENSSSCG00025000728	0.266427210131682	0.366518940653785	0.608549684378649	0.648450994616442	0.501638736782719	0.636873108603628	0.44684708601551	0.47582333905903	0.266593897836139	0.337671525561294	0.351377271932284	0.418411548284179	0.589889966520578	1.0397509057264	0.0340167988744613	0.349317274798285	0.437704984338634	0.603314210082816	0.367173588232291	0.352194189169205	0.781496981538244	0.755067073975433	0.610420701784891	0.583397931430553	0.64616556515171	0.370320884116314	0.399323181070691	LUXX01003818.1	75453	80052	1736
ENSSSCG00025000729	0	0	0	0	0	0	0	0	0	0	0	0	0	0	0	0	0	0	0	0	0	0	0	0	0	0	0	LUXX01010671.1	180570	180692	123	U8	U8 small nucleolar RNA [Source:RFAM;Acc:RF00096]
ENSSSCG00025000732	0	0	0	0	0	0	0	0	0	0	0	0	0	0	0	0	0	0	0	0	0	0	0	0.0112235425486601	0	0	0	LUXX01005012.1	4410821	4419463	8594
ENSSSCG00025000733	0	0	0	0	0	0	0	0	0	0	0	0	0	0	0	0	0	0	0	0	0	0	0	0	0	0	0	LUXX01000900.1	2383577	2388331	4713
ENSSSCG00025000735	0.0373088357496652	0.0299396236107176	0.06778670576981	0	0.0144624978751586	0	0.0469302981360163	0.0166578469913381	0	0.0137915906355733	0	0.0157747132828331	0.0152166332116812	0.0188741197935988	0	0.0171206885671887	0.0178772786752275	0	0	0.0123297796321235	0	0.0142335538420422	0.0142465964655235	0.0136159125724428	0	0	0	LUXX01010294.1	27156	36008	3542
ENSSSCG00025000745	0	0	0	0	0	0	0	0	0	0	0	0	0	0	0	0	0	0	0	0	0	0	0	0	0	0	0	LUXX01000563.1	108931	333580	634
ENSSSCG00025000746	0	0	0	0	0	0	0	0	0	0	0	0	0	0	0	0	0	0	0	0	0	0	0	0	0	0	0	LUXX01000316.1	1086456	1103554	2605
ENSSSCG00025000747	16.7595100828677	15.0774806655646	15.5776104048764	19.1447436505807	18.4775758482056	17.716132395572	16.4516148057967	16.2971511880768	16.4208543034153	13.2940450807678	13.0298370985702	13.9163696249343	20.2183513915674	24.5336210017321	12.7143643793105	17.1820953124059	16.7918603374187	16.4774738266626	23.925253741961	19.7539470363611	19.4501790322036	25.0793190161795	18.6383720852198	24.8665697193263	16.6291705834589	17.7721038548861	18.4763067705418	LUXX01007989.1	72709	206504	5894
ENSSSCG00025000754	0.020942614298782	0.0168060454562856	0	0.0679623229434243	0	0.0584052676458477	0	0	0	0	0	0	0	0.0423785307822041	0	0	0.0200701493082902	0	0	0.0138421804934965	0	0.0639179051771963	0	0.0152860736391735	0.014814361081661	0	0	LUXX01008107.1	16793	67538	3155
ENSSSCG00025000758	2.97009929626928	2.55616119392768	2.62781016212118	1.74610039809856	1.70197689978137	1.40052153741427	3.17654423622231	2.49846000834904	2.97734149225077	2.80051051123495	1.6690305961646	2.40240148114298	2.07162317609819	1.74207510902741	1.11566235995823	2.17282171972249	2.55760384768381	2.48114532118157	2.87482843524997	3.12959527053287	2.87244688588845	2.13484762283608	1.97243431977398	1.79086062078226	2.3445777259761	2.22494094707668	2.7917857790366	LUXX01003289.1	1074202	1254354	1535	FTCDNL1
ENSSSCG00025000761	0	0.247771371096173	0	0	0.119687307181803	0	0.0647301853573869	0.206783039871448	0.0675827988673389	0	0	0	0.0629641528455314	0.0780982854076249	0	0.141685698376127	0	0.222462503972763	0	0.102037568824723	0.0660377122249995	0.117792634832976	0	0.225362440801833	0	0	0	LUXX01010084.1	134243	141053	856	CRYGS
ENSSSCG00025000767	0.876822070936915	0.973519435534026	1.0475208660389	6.58737880054883	6.1832712602456	4.53330058083959	9.75021803828644	9.95345269445568	11.2315461528653	4.36904353814773	4.18045057109735	4.66209449400798	20.0755495543543	15.433958922439	4.61604435989963	10.8473396187062	9.50798240354183	10.9735766911502	27.0160650698206	18.6882521435619	19.8532339894576	23.5167288893012	11.3196551056556	25.9680130205738	8.55598698002706	9.24698181477932	10.4938629138878	LUXX01002164.1	10980	312135	5501	FILIP1L
ENSSSCG00025000773	0	0	0	0	0	0	0	0	0	0	0	0	0	0	0	0	0	0	0	0	0	0	0	0	0	0	0	LUXX01000316.1	1091894	1096152	2954
ENSSSCG00025000774	0	0	0	0	0	0.267637791463543	0	0	0	0	0	0	0	0	0	0	0	0	0	0	0	0	0	0	0	0	0	LUXX01008578.1	493101	493559	459	NCBP2L
ENSSSCG00025000775	0	0	0	0	0	0	0	0	0	0	0	0	0	0	0	0	0	0	0	0	0	0	0	0	0	0	0	LUXX01011303.1	524008	525151	912
ENSSSCG00025000776	1.47612011741043	1.64992010359201	2.03063730755479	2.42364307916926	2.04359710666802	2.3523653543317	2.09257539642582	2.08704215631955	2.15402197241008	1.53305267438342	1.54120052359235	1.50087167000726	1.87780538390599	2.15135851313302	2.1359654646449	2.14503103573474	2.07141555620257	2.10179733806607	2.25598423499647	1.91646093361753	2.54076585141418	1.95761334187313	1.79835999660598	1.91114542218278	2.05106011172491	2.05173528135932	2.31298490915724	LUXX01002669.1	64316	73439	3759	ZNF526	zinc finger protein 526 [Source:NCBI gene;Acc:100515382]
ENSSSCG00025000777	0	0	0	0	0	0	0	0	0	0	0	0	0	0	0	0	0	0	0	0	0	0	0	0	0.0101101685512958	0	0	LUXX01010885.1	362770	367534	4623
ENSSSCG00025000779	0	0	0	0	0	0	0	0	0	0	0	0	0	0	0	0	0	0	0	0	0	0	0	0	0	0	0	LUXX01000856.1	420401	420508	108	U6	U6 spliceosomal RNA [Source:RFAM;Acc:RF00026]
ENSSSCG00025000785	0	0	0	0	0	0	0	0	0	0	0	0	0	0	0	0	0	0	0	0	0	0	0	0	0	0	0	LUXX01005012.1	4414359	4418226	3868
ENSSSCG00025000786	2110.32316725675	2137.74346067772	2048.39373866451	1544.41047804866	1535.0939832591	1519.15283183708	2205.11913299457	2181.7948253845	2190.88067275417	2215.82284466646	2161.58787686026	2201.44595467218	1754.2230715953	1873.63596903497	1312.72042916023	2347.04983169283	2192.18209602823	2280.76511838719	2340.89322138355	2343.91074438238	2267.32115894017	1982.837375254	1474.59555011918	1748.22971923748	2366.84550210934	2193.97323390622	2213.88536248578	LUXX01000306.1	576195	583207	1241	PTMA
ENSSSCG00025000794	0.0528309819664103	0	0.051194138984364	0	0.0273060594210084	0	0	0	0	0.0520786929970154	0	0	0	0	0	0	0	0	0	0	0	0	0	0	0	0	0	LUXX01008107.1	49084	53545	3752
ENSSSCG00025000799	0	0	0.0336746860920992	0	0	0	0	0.0206879712634361	0	0	0	0	0	0	0	0.0212627906398956	0	0.0166924880260068	0.0343841487307831	0	0.0198205756187236	0	0	0	0	0	0	LUXX01000900.1	2720924	2725529	2852
ENSSSCG00025000806	3.14459583085734	2.49343631354687	2.94740949374568	4.58606097193513	3.71498551651439	4.18765952858524	4.56248174850661	4.53519400861777	4.61058915966885	3.14594647490828	2.93763344171829	3.5138911182466	3.43029180352335	2.86599320757817	6.02241887381964	4.64975267902225	4.97481955885643	4.45051049024265	3.91698767631934	3.74449935287432	3.57638798066872	3.85612376240755	3.28785616900946	4.44476872857735	4.27229946344059	4.83371912091728	4.24897141582836	LUXX01009468.1	1228968	1428714	5295
ENSSSCG00025000808	0.832946282276241	0.357528785850297	0.366028338185479	0.345739140684776	0.195233121418808	0.324131256680122	0.357372867385022	0.224868725465598	0.20352111110094	0.272103918672767	0.643789914590443	0.393133048005593	0.173811334855914	0.37238068421859	0.398189019483873	0.373342438289249	0.241330159448703	0.390793117503605	0.344990649710443	0.256066135778255	0.364591673005333	0.221702936273147	0.207112349906884	0.438303849979292	0.191835335378764	0.282707587874196	0.387988750009677	LUXX01005638.1	1868294	1917337	3411	DAP3
ENSSSCG00025000809	7.95182750239174	8.28896681170868	8.44522271782818	9.37759899906855	8.69128834000466	7.43018626704232	5.82619854458684	6.33211058901632	5.79585387507221	5.87894784246457	4.76791928991191	5.94441495520896	7.79036870765233	8.08695148898309	3.59008061967392	6.22590865928943	5.69577639876556	6.27573347900832	7.2543941485658	6.44786284786698	5.43541169851919	6.23935602844197	5.69725988332565	5.59463657320581	5.65394869507746	5.68300126009267	5.80554470941235	LUXX01012202.1	683491	687061	3224
ENSSSCG00025000812	0.0449482640222157	0.0360701179691027	0.130666945217234	0.0729323567641169	0	0	0	0	0	0.0332311660076194	0	0.114028641730194	0	0	0	0	0.0430757286174529	0	0	0	0	0	0	0	0.158977242219865	0.027333208113347	0.0428710601322647	LUXX01003289.1	1258984	1260453	1470
ENSSSCG00025000817	0.0685059078410131	0	0.0746813411622604	0.0694728903857256	0.0663895379391029	0.0636836424477794	0.0287242294794833	0.0764672032702433	0	0.0126619528333853	0	0	0.0698513670759135	0.0173281835948489	0	0	0.0492389743916452	0.0246796142302599	0	0.0339596263273572	0	0.0130677158394281	0.0523187606852093	0	0.0484596259332715	0.0104146749420996	0.0326700147197662	LUXX01008107.1	67807	74747	3858
ENSSSCG00025000824	0	0	0	0	0	0	0	0	0	0	0	0	0	0	0	0	0	0	0	0	0	0	0	0	0	0	0	LUXX01010683.1	587711	594372	6662
ENSSSCG00025000826	0	0	0	0	0	0	0	0	0	0	0	0	0	0	0	0	0	0	0	0	0	0	0	0	0	0	0	LUXX01003146.1	1586331	1619062	2438	CADM3
ENSSSCG00025000832	0	0	0	0	0	0	0	0	0	0	0	0	0	0	0	0	0	0	0	0	0	0	0	0	0	0	0	LUXX01000563.1	173849	173955	107	U6	U6 spliceosomal RNA [Source:RFAM;Acc:RF00026]
ENSSSCG00025000833	0	0.0728227774654705	0.0732795702233075	0.0327210634650547	0.0078172085264477	0.0281197343846558	0.0169110449155877	0.0450191469886462	0.017656302710344	0.0372728628347325	0.0279257261135866	0.04263240839905	0.041124152934362	0.0816140788144995	0.0360464903684205	0.0185080051594635	0.0386518059317294	0.0435894788800592	0.0823057770473163	0.0666444063131106	0.0431316051156719	0.0615476852843138	0.069304593640769	0.0735961579911374	0.0356625280120863	0.049052117719054	0.0480851963943454	LUXX01007989.1	121767	128388	6553
ENSSSCG00025000835	0	0	0	0	0	0	0	0	0	0	0	0	0	0	0	0	0	0	0	0	0	0	0	0	0	0	0	LUXX01000948.1	503882	503988	107	U6	U6 spliceosomal RNA [Source:RFAM;Acc:RF00026]
ENSSSCG00025000837	0	0	0	0.126427552409495	0	0.0482884222805685	0	0	0	0.038403941848428	0	0	0	0	0	0.0476741186359923	0	0	0	0	0.0888809460135214	0	0	0	0	0	0.0495443855302115	LUXX01002164.1	407740	431714	1272
ENSSSCG00025000840	0	0	0	0	0	0	0	0	0	0	0	0	0	0	0	0	0	0	0	0	0	0	0	0	0	0	0	LUXX01000316.1	1115357	1118951	1720
ENSSSCG00025000841	0	0	0	0	0	0	0	0	0	0	0	0	0	0	0	0	0	0	0	0	0	0	0	0	0	0	0	LUXX01010683.1	587735	590656	2857
ENSSSCG00025000846	0	0	0	0	0	0	0	0	0	0	0	0	0	0	0	0	0	0	0	0	0.0369586673191236	0	0	0	0	0	0	LUXX01000856.1	487122	491802	3059
ENSSSCG00025000848	0	0	0	0	0	0	0	0	0	0	0	0	0	0	0	0	0	0	0	0	0	0	0	0	0	0.227004609754916	0	LUXX01004143.1	2159189	2160081	177
ENSSSCG00025000849	27.0113624359919	28.3456681776062	19.4798528471258	19.0484178963639	16.5921234270522	17.9632930883715	31.1893645320763	22.6360235008962	22.5582031540089	25.0393700851751	24.1694525010629	23.1929954311602	30.5079140579858	22.7044977652959	10.2135973475898	19.4510404034849	27.877311161861	27.5461747057595	22.8198296268375	28.9773860547895	18.1317129867584	32.1833185057492	22.8504655158722	20.9289421438986	31.0125605153054	24.1331598804542	18.8268665014804	LUXX01011673.1	2165008	2171853	318	NDUFB1
ENSSSCG00025000851	0	0	0	0	0	0	0	0	0	0	0	0	0	0	0	0	0	0	0	0	0	0	0	0	0	0	0	LUXX01011303.1	549349	550302	954
ENSSSCG00025000853	0.5552432614509	0.278482528437925	0.453971555993698	0.112616139121063	0.215235997789125	0	0.23281108683161	0.0619769895413022	0.486141813701194	0.153938489594119	0.128149357998833	0.293456063276234	0.113229653016334	0.351114140277977	0.310153166208324	0.19109709738965	0.399083956308755	0.400058620589675	0.20601594995839	0.550488396516572	0.415649129886762	0.317743157826766	0.265028596013048	0.202636816519296	0.343671391269414	0.379851200986955	0.397187762990099	LUXX01002669.1	75841	88631	952
ENSSSCG00025000856	0.584725204536789	0.426573398347393	0.502221505048539	0.215628649322711	0.206058598044295	0.0988300452789754	1.60476700882803	1.18668732991391	1.81511195284573	0.707398755077722	0.392592723459015	0.899019057888897	0.476967387927211	0.484046010281852	0.0950171566308364	1.46359160671719	1.01884667848199	0.842601342480908	2.01176315413912	2.21346822670139	1.18240975324183	0.811186608342937	0.202982480614981	0.659588543553556	1.05285652289134	1.48694411313316	0.811204613283077	LUXX01004567.1	80638	92688	1242	CTHRC1
ENSSSCG00025000859	0.0480101348684157	0.019263605236905	0.0436149885261884	0.116850751436787	0.0744431134950943	0.0223153035934181	0.0201304409322155	0.11789700898756	0.0630527257007543	0.0354948694141329	0.0664840266021193	0.0304490650941662	0.0979061123265665	0	0.579268082413715	0.0330471274686552	0.0690150638339572	0.086479520163799	0	0	0.0205370687246502	0.0183161662882883	0.0641653247531681	0.166452985340646	0.110374390511231	0.0583902865418639	0.0343435740569096	LUXX01005012.1	4439637	4707438	5504
ENSSSCG00025000864	12.3743243494435	12.6606590349517	14.8583327307374	14.2035122787935	15.2528619260712	15.1529579205392	12.5231255963695	13.6728004022041	14.0553184235933	10.8579032067589	11.7595085169281	12.4560732604789	12.9880193101174	15.2271031997666	18.7920056063842	13.0918333639497	13.3359384378844	12.6875105093656	14.7613329778284	14.2434026750102	12.3904420197934	13.0808928363419	12.0712126690408	13.808111486224	12.7237071954305	13.3608498822894	14.3682207078848	LUXX01009893.1	380533	422188	4543	MED23
ENSSSCG00025000866	0.0542034028815891	0	0.039393029013399	0	0	0	0	0	0.047457650394128	0.0400736784505336	0	0	0	0.0548417820417776	0	0	0	0.0390541229287706	0	0.0358261521386229	0.0463726674853155	0.0827157468556416	0	0	0.0766846746720924	0.0329612928028056	0.0516984892489164	LUXX01003289.1	1305163	1306381	1219
ENSSSCG00025000867	0	0.219557239811929	0.397682007182885	0	0.106058317751163	0.381508528825361	0	0.122157544603146	0.239548140084646	0.202276662655074	0.126292120926386	0.462724922963105	0.111588643552329	0.138410211819724	0	0.125551716159384	0.131100043618335	0.295695502174977	0.101515105776598	0.723347071751244	0	0.417517579366572	0	0.399400102124989	0.193537512267662	0.16637604938559	0	LUXX01007989.1	175097	175770	483
ENSSSCG00025000868	0	0	0	0	0	0	0	0	0	0	0	0	0	0	0	0	0	0	0	0	0	0	0	0	0	0	0	LUXX01000563.1	474098	474285	188	U2	U2 spliceosomal RNA [Source:RFAM;Acc:RF00004]
ENSSSCG00025000870	1.65613180230515	1.58870631953801	1.95068695874215	1.60615077817606	1.21018315553229	1.30950521821531	2.13909858289649	2.77076961367361	2.10003179332633	1.77328624832361	1.38834009167044	1.65803098476603	1.81676342143061	2.29196304948496	0.765598481150365	1.88685673343074	2.17091247682254	2.19450191184887	3.54565854756966	3.40971867843329	3.25717554967442	2.17870560538088	1.59918147937115	2.45931389590661	2.10064311068047	2.06050338085231	2.06981626533129	LUXX01008969.1	983548	993589	3471	SLC35G1
ENSSSCG00025000871	1.37028358301817	1.52140068604337	1.28235500640038	1.30967450882381	1.26610129835842	1.81476670643519	1.18059031248416	1.34095668280272	1.44627189576105	0.791033920391599	0.762488680093055	0.841285177765095	1.77616151163349	1.46239039425778	0.771717469011074	1.46435389401236	1.22325279335244	1.36599561388276	1.72725645317386	1.10420882717936	1.17231947770334	1.36063878758772	1.8636329001463	1.8633376355388	1.26143022022751	1.48391365638086	1.21744067352874	LUXX01000306.1	584556	597400	3519
ENSSSCG00025000882	0	0	0	0	0	0	0.0349804537032344	0	0.0182610087848618	0.0154197645300507	0.0192547646488145	0	0	0	0	0.0191418809674818	0	0	0.015477208361773	0.0137853786164714	0.0178435232527145	0	0.0159284863260367	0	0	0.0507320908164395	0	LUXX01000948.1	531730	540582	3168	A4GNT
ENSSSCG00025000890	0	0	0	0	0	0	0	0	0.010837556356396	0	0	0	0	0	0.0110627880940549	0	0	0	0	0	0	0	0	0	0.017511918026467	0	0	LUXX01005012.1	4469105	4477721	5338
ENSSSCG00025000897	0	0	0	0	0	0	0	0	0	0	0	0	0	0	0	0	0	0	0	0	0	0	0	0	0	0	0	LUXX01010671.1	261522	261679	158	U1	U1 spliceosomal RNA [Source:RFAM;Acc:RF00003]
ENSSSCG00025000904	0	0	0	0	0	0	0	0	0	0	0	0	0	0	0	0	0	0	0	0	0	0	0	0	0	0	0	LUXX01008107.1	243015	243118	104	U6	U6 spliceosomal RNA [Source:RFAM;Acc:RF00026]
ENSSSCG00025000905	0	0	0	0	0	0	0	0	0	0	0	0	0	0	0	0	0	0	0	0	0	0	0	0	0	0	0	LUXX01003146.1	1640576	1645494	4328
ENSSSCG00025000906	22.241201736013	21.3134968323503	21.3021506742306	23.8107904836372	22.8429005912718	23.6064194344227	21.359239023041	21.2769263366164	21.2800214159405	18.5341110494318	18.6454721771743	19.2279065913464	19.9660093419976	20.4538912616671	19.365612107414	21.236793219761	20.9667185143047	21.6007360060494	22.0912487878458	21.8486690169398	23.3763570793457	20.8921486310873	20.3567713504435	20.5713286405722	22.7884544050063	21.0310777406542	19.7736256095881	LUXX01011190.1	1649294	1713179	3458	ADIPOR1
ENSSSCG00025000908	0	0	0	0	0	0	0	0	0	0	0	0	0	0	0	0	0	0	0	0	0	0	0	0	0	0	0	LUXX01009232.1	229855	404773	2864	OPRM1
ENSSSCG00025000909	0.0435556678395894	0	0	0.176681879438451	0.135072293932266	0.283427891882783	0	0.15557572588878	0	0	0.0804206913743499	0	0.0355288825548944	0.132205930736177	0.0389275958115127	0.0399746070566791	0.166964590817813	0.0941469529008002	0.0323215531246518	0	0.0372632047887934	0.166167592974666	0.0665279428884434	0.0953742168719691	0.0308103554466977	0.132431825730455	0	LUXX01009599.1	1129416	1167299	1516
ENSSSCG00025000910	1.1258035783901	1.07551873051888	1.44157710960758	2.93578624743184	2.5768944287029	2.74098014016112	1.77578663472939	1.69945179597391	1.94791995696823	1.66465897712813	1.5837493071304	1.13334755472201	2.51447919112134	1.73571459138796	5.70168468858557	1.89427743435442	2.02936485368958	2.16307557615383	1.11390692943019	1.08072894396587	1.28421248406393	2.69972117546604	2.12900212852413	2.62170115717378	1.85819566038083	2.05381614878464	1.96859038392334	LUXX01008578.1	527668	628401	2465
ENSSSCG00025000913	0.0816736070613809	0.065541499894414	0.0593573576852082	0	0	0	0	0	0	0	0	0	0	0	0	0	0.156542202886664	0	0	0	0	0	0	0	0	0	0	LUXX01006980.1	3747936	3765199	809
ENSSSCG00025000915	4.80258700188248	4.73388873167019	5.22754516312159	4.57237223065312	5.32153681357553	4.68876894205215	5.93996664092041	5.93349966648718	5.49132110438315	4.63692227445182	5.08157075880138	5.02551056599815	5.76001837939579	5.36947096540336	3.7630956742265	6.60152840386133	6.3888754080874	5.29317521068948	5.93979607463833	6.52254754584853	6.21004355492283	5.38788906808542	5.74453220230446	6.05045421883236	5.56900498086222	5.58756816238095	6.21210625394803	LUXX01010084.1	142596	168098	3013	TBCCD1	TBCC domain containing 1 [Source:NCBI gene;Acc:100154090]
ENSSSCG00025000922	0.17833724186952	0.0477040696487458	0.129608913272155	0	0.069131130194078	0.0552612443912579	0.124626717647151	0.0796249582231035	0.260237857986694	0.131848350961405	0.0548799769747588	0.100538073680243	0	0.0902188020363386	0.159387753970485	0.163674706896038	0.142423124308717	0.256987723887565	0.0441131768691828	0.0392911196194164	0	0.0680367715364555	0.158897936467022	0.108474049328818	0.147177311960631	0.126522137420756	0.170095704168499	LUXX01009468.1	1499160	1502161	2223
ENSSSCG00025000925	27.3479388922887	26.3709508302493	28.1580337911715	25.4636311306746	25.977657354149	24.7200064385022	32.9546919891383	34.3012452950697	33.050723646362	27.3493516457126	29.00989586109	29.6913652214908	28.8364924756295	32.5398042832176	33.4409342491391	32.9356176246429	31.2100064207312	30.9850593588053	36.7704259263438	34.4330517627609	31.6324880651751	33.9666223746446	31.2091993895729	31.9408332159834	31.124753497449	33.0925584145844	36.1976286284496	LUXX01010294.1	56799	94548	3583	DCUN1D1
ENSSSCG00025000926	23.7776009863432	24.0395394962216	25.6981298675696	23.6960960865017	26.5816604188339	30.2460482483503	23.4344302780929	22.9081167862391	23.4720550127063	23.3478769861069	24.2497423774032	24.7066208295437	21.8826777230846	29.7708744835112	22.2910573746579	22.8326551290022	22.7092300948439	22.3379079859439	30.2557977238549	33.7333277225393	33.3304639603284	23.0430374509356	25.3512786929221	22.0233714674644	22.3072525607359	22.9450061462187	24.0639211097909	LUXX01005759.1	8632	58348	7324
ENSSSCG00025000930	58.0743532834014	57.1476932503109	58.5593878847142	69.8459818506958	66.7535611239378	66.5332130761314	65.017917136136	68.7854504762959	68.0100952883103	51.7640886509884	50.5099973138409	50.8086884384905	70.5180835137467	56.9499229173575	65.5119676141386	66.094689831516	66.8674631891519	65.3925911882599	57.2336347692999	55.2238840684274	55.3793664501853	64.0898031258688	59.6255204658907	73.6212532156491	65.7316385446958	66.124262063768	69.4800784170193	LUXX01007331.1	1229526	1494868	6838	TJP1
ENSSSCG00025000935	433.067534201244	478.672107520774	392.987371088092	367.630130740884	356.53412561773	353.912745240327	381.636350125673	356.822187785791	371.623007120316	364.69875446722	357.106126973868	366.959372906661	329.081605154431	325.983730877815	265.514268377402	406.471170031681	390.602091957339	448.049652715612	368.112046264983	396.043371989882	365.011190177129	379.026633724768	392.205571467331	308.334881839981	464.010056411965	405.969206824298	362.757762415171	LUXX01003818.1	80163	83586	1049	RPS15	Sus scrofa ribosomal protein S15 (RPS15), mRNA. [Source:RefSeq mRNA;Acc:NM_214334]
ENSSSCG00025000937	0	0	0.0501777454204111	0	0	0.0641827305547369	0	0.123306361637032	0.120900471954947	0	0	0	0	0.139711875253766	0.123413088497523	0	0.0661664796945201	0.0497460562697715	0.0512348966458691	0	0	0.0526805096222712	0	0	0	0	0	LUXX01011303.1	580051	581007	957
ENSSSCG00025000938	0.143535006761746	0.0767893894490673	0.139087914170408	0	0.148374127368028	0.0444770985813781	0.120367209267031	0.0427241810596088	0	0.0353727835128171	0	0	0	0.0484084955169637	0	0.0439112808870255	0	0	0	0.0948705563873599	0.0818657229031131	0	0	0	0	0.0290947255080522	0	LUXX01004567.1	115663	117043	1381
ENSSSCG00025000939	0	0	0.0586684207297904	0	0.0312927107353768	0.0375216085161168	0	0	0	0	0	0	0	0	0	0	0	0	0	0	0	0	0	0	0	0.0245447867603055	0	LUXX01008719.1	2277828	2328666	1636	ATP6V1C2
ENSSSCG00025000945	0.0665900207736529	0.0667965147575976	0.0120987912238179	0	0.0387197033059802	0.0154756546084362	0	0.0148657329411236	0	0.0123078392620812	0	0.0140776100901474	0	0.033687141501097	0	0	0	0	0.0247073802419233	0.0220065908072468	0.0142424493989921	0.0254045087974369	0.0127138938475395	0.0243021226160707	0.0588804600814315	0.0202468208247015	0	LUXX01010683.1	7324	11292	3969
ENSSSCG00025000961	0.161186212322113	0.228847943054112	0.360443628202916	0.110650798355767	0.173028901206345	0.0230523074276161	0.0935787855119739	0.143934551053323	0.17369375366618	0.183335762924378	0.160252828242489	0.178243307489682	0.101139641275614	0.06272483797047	0.199466491129512	0.250349509459488	0.344589662406083	0.142937063914945	0.138014062929527	0.0737565612897039	0.169722744723887	0.0851449107480995	0.0852229315308612	0.0995502318723055	0.14910269405421	0.17341635697359	0.283822668693244	LUXX01008107.1	267151	272586	5329
ENSSSCG00025000965	0	0	0	0	0	0	0	0	0	0	0	0	0	0	0	0	0	0	0	0	0	0	0	0	0	0.0132344584738538	0	LUXX01005012.1	4545353	4600214	3036
ENSSSCG00025000967	7.4141998677394	7.30835788361427	7.54371284759841	8.28850007844543	8.73533338261678	8.36844587234864	9.38986889567421	9.27935389619271	10.5703844510827	8.37326729285465	7.70707766413196	8.0271408386742	7.80982473322767	9.00182449538829	13.6180204124606	9.43002322607959	9.01872853517062	8.69022902513288	7.68531598019363	6.99957166769431	7.03232201658917	8.87322613848374	8.75651858572688	9.38302635219707	9.10999435616581	9.88342529949729	10.7020075131731	LUXX01004299.1	1109243	1208938	5659	PIGN
ENSSSCG00025000970	0.0733883170447876	0.0981545231665697	0	0.198464576903465	0.0568968909372215	0.0682223692790261	0.225656951249595	0.0218445368542465	0.128509905584099	0.0180858252614589	0.0677516783496236	0	0.0798183114931875	0.297010584119631	0.0437268884458088	0.0673544749037197	0.0937746331990459	0.0176256852462685	0.0907660053500494	0.194026269338681	0.104643246324694	0.0559962025640654	0.0747300180390734	0.107132681965773	0.0346088924195782	0.0595036148487524	0.139993613612208	LUXX01001765.1	14123	29608	2700	PLEKHB1
ENSSSCG00025000974	6.4316154896214	6.71399609745364	7.14013070877447	8.54544919721939	8.78947645663258	8.06895652520986	8.90155519091652	7.62926643950535	7.73094814149855	5.36955060396574	5.82441342764421	6.49885655363093	8.64757907655864	7.89982920458138	4.71304888047579	7.72869333125985	7.8090637241613	7.69723016426775	6.83553189459793	8.40298002337876	8.06714186675664	7.1219725057397	5.87971050622802	7.77767658141993	6.86293837067435	7.29186183036207	7.42105212275087	LUXX01004567.1	122935	148664	4849	SLC25A32
ENSSSCG00025000976	6.88133323627673	6.99939741923821	6.68936749395689	6.43618977254679	5.98063381452131	5.90800438171016	7.14896054429324	7.04502615442623	7.27213331334579	4.585239592315	4.49147560811034	4.0955759910324	5.48805162672733	6.2084898993365	5.48420749482526	7.05975426058002	6.84668347199196	6.4265469887296	5.31787639186124	5.46082054901558	5.06223417891937	6.62170417664059	4.90388168872276	6.67027976526501	6.9915185588394	6.86321897254041	6.70964084398399	LUXX01000881.1	2263683	2342704	3015	SLAIN1
ENSSSCG00025000983	7.70130371771608	7.73910452008409	8.26947510140989	9.8129375575465	10.2380614727149	11.9319897071019	9.25100155535365	9.72698155211886	9.35495436950096	9.48955085310335	8.11328522045113	8.54636088683458	8.71563159052432	10.0149501673856	6.42825818870359	8.49023155827543	9.37519034358361	8.49827010276072	13.1289198491158	13.2988131353076	12.3463940352503	9.40543473175979	8.17768599483705	8.60905032870567	9.1122839452015	8.21316503365283	8.16155743995056	LUXX01000948.1	566536	578462	2856	DBR1
ENSSSCG00025000985	13.3118976907925	13.4532925605887	12.6936175884256	11.8174535209953	12.7045914432907	11.9861740605602	18.1982329482487	18.9688299894322	17.6540231407452	12.7234869777121	12.8497786136931	12.6141420900717	12.4759246833576	13.3185713683431	7.72669471000767	18.2085355111714	18.0437975526531	17.3655166042572	13.2713128425124	14.1027209024177	13.5003244636827	11.659619443508	10.640267882293	11.6852656639314	17.2684526790935	16.6083133805686	17.7779696879161	LUXX01010084.1	168529	190760	4899	DNAJB11
ENSSSCG00025000986	13.6040689157053	13.5257855717546	13.9801551548896	11.6752338276496	12.4413286719537	12.4732127218089	15.7840226096284	14.7551460503194	15.6094027232876	11.6804788799141	10.9916889013728	12.5896053801205	12.3300030805753	15.335556518375	11.9179683086386	14.9370737760314	15.4185730083261	14.7997869142494	19.0073117403477	19.5436319224599	19.5041172399637	12.1337857223875	12.7774513638842	13.7382808396796	14.7058183796587	14.6440382082918	14.7725800310351	LUXX01003059.1	399620	444730	3191
ENSSSCG00025000987	0	0	0	0	0	0	0	0	0	0	0	0	0	0	0	0	0	0	0	0	0	0	0	0	0	0	0	LUXX01003289.1	1421947	1422053	107	U6	U6 spliceosomal RNA [Source:RFAM;Acc:RF00026]
ENSSSCG00025000988	0.00580257733491325	0.0186258271413299	0.00843419730698752	0.0188303441544308	0.0134959605182608	0.00539412252049558	0	0.010363062095955	0.0457238853494317	0	0.00535690650807451	0.00981365319184947	0.00473323218018573	0	0.0103720317636014	0.0106510018275195	0.0166825294812477	0.0209040905638761	0.0215297251647039	0.0191762885118914	0.00496428222223585	0.0132823169513955	0.0132944879285723	0.0127059530161392	0.00410462011176257	0.00705713812709583	0.011068843135932	LUXX01000585.1	311	76765	11387
ENSSSCG00025000989	0	0	0	0	0	0	0	0	0	0	0	0	0	0	0	0	0	0	0	0	0	0	0	0	0	0	0	LUXX01007989.1	254367	265581	1811	RGR
ENSSSCG00025000993	3.67798663364496	2.95151358234406	3.96236601066405	4.10728095607743	4.73011762528321	5.22919024775037	3.01175521235863	3.01385942068038	3.48544896948309	2.20735898372812	2.63650309816066	2.37839701316743	4.65909990721826	3.45862374093335	2.55239603656862	2.74018470494026	2.65393880047804	3.39827136062127	4.46327416930153	2.91719194801054	3.29470665890594	3.66476260356582	3.63507460045663	3.34782030592586	3.39755292901315	3.21017520828268	2.02226749268305	LUXX01000306.1	654671	657252	1527
ENSSSCG00025000997	14.1418174148608	14.4922507071031	14.4563456654022	12.6923828209395	11.6446910217111	11.1685086224734	13.1619477229685	13.9249767055982	13.6089269619019	12.5339159947164	12.2528209057632	12.065821392381	13.4639982754843	16.4866618139827	10.6772585519016	13.7694745737482	13.3342112342827	13.176170418026	17.7055782967817	16.1217272618476	16.7071192806311	14.6491532442065	13.7663154093647	15.2028362218296	12.8703311210376	13.420654080269	14.1244421190683	LUXX01005638.1	1916789	2002204	7826
ENSSSCG00025000999	0	0	0	0	0	0	0	0	0	0	0	0	0	0	0	0	0	0	0	0	0	0	0	0	0	0	0	LUXX01012202.1	777521	780478	2450
ENSSSCG00025001001	0	0	0	0	0	0	0	0.0111682934021048	0	0	0	0	0	0	0.0111779600314338	0	0.0239717285889289	0	0	0	0	0	0	0	0.00884711512637523	0	0.0238578301701416	LUXX01005012.1	4579331	4584731	5283
ENSSSCG00025001002	2.77429134987659	4.0032828926263	3.31109334505111	3.57230886916074	3.90708057003649	3.95131733995666	3.79923300559874	3.45466806416972	3.96666251842014	2.23926343209278	3.28962758745848	2.45363633553491	1.88931265410459	2.88422142473028	3.41216272223025	4.48504004227912	3.43925511191813	3.75941065072616	2.70090402191211	2.62436224780011	2.52591705435037	3.04899610563815	3.12954260154945	3.36255345994538	4.44707603063258	4.48850023833583	4.05408958084347	LUXX01009468.1	1510186	1575140	2596
ENSSSCG00025001003	0	0	0	0	0	0	0	0	0	0	0	0	0	0	0	0	0	0	0	0	0	0	0	0	0	0	0	LUXX01003289.1	1451815	1453971	1358
ENSSSCG00025001007	21.8682017049957	22.9430442875035	22.7381486408286	26.6993802734007	25.8536111305344	23.9450112244377	28.791886694212	27.67543443207	29.5940731282866	21.9253680120775	22.700240887721	23.8201247266605	25.8585118734123	34.754094306519	28.246835539058	29.6344525494008	29.167755165525	28.9161080139796	40.2478672937972	36.7474311732293	37.2340752452474	33.4381892157719	27.5879388750176	33.102014550013	27.6181711552659	29.184304055538	31.9427076619969	LUXX01004143.1	2205749	2282619	8305
ENSSSCG00025001010	0.00910360266087864	0	0	0.00738568231215568	0	0.0253883465724235	0	0	0	0.00673047864855339	0	0	0	0	0	0	0	0	0	0	0.0233652307789748	0	0	0.00664474543008988	0	0	0	LUXX01011303.1	588510	595767	7258	CCDC184
ENSSSCG00025001012	0	0	0	0	0	0	0	0.0232566393548757	0.0228028678874427	0.0577648569545138	0	0.0440473271169058	0	0	0.0232767689578498	0	0.0249591332548899	0	0	0.0172140636409071	0	0.0596159807353333	0	0	0	0	0.0248405433166847	LUXX01000856.1	530587	1419818	2537
ENSSSCG00025001018	0	0	0	0	0	0	0	0	0	0	0	0	0	0	0	0	0	0	0	0	0	0	0	0	0	0	0	LUXX01000306.1	668896	670128	1233
ENSSSCG00025001019	0	0.495542742192345	0.448786003433023	0	0	0	0	0	0	0	0	0	0	0	0	0	0	0	0	0.408150275298891	0.528301697799996	0	0	0	0	0	0	LUXX01010294.1	84528	84634	107	U6	U6 spliceosomal RNA [Source:RFAM;Acc:RF00026]
ENSSSCG00025001020	24.0439547754995	22.718305473861	22.6954512738172	22.2201647638713	24.0784154964714	22.9859873918233	22.7388849277252	21.4095924924752	22.8893444659704	24.9547861967238	26.5138109214176	24.6036231233188	24.3039028159253	26.5198541390784	38.936654118286	24.9175085066701	22.7806302291437	23.0657765224487	25.8075414337854	23.5504395418846	23.5339850318529	26.1841588692719	21.5555861317621	25.3966941100508	23.3817257089061	24.2718464494743	25.9438560642355	LUXX01002164.1	472665	536837	3872	TBC1D23
ENSSSCG00025001021	0	0	0	0	0	0	0	0	0	0	0	0	0	0	0	0	0	0	0	0	0	0	0	0	0	0	0	LUXX01010683.1	95219	96088	402
ENSSSCG00025001022	0	0	0	0	0	0	0	0	0	0	0.0251025079866026	0.0229934298139074	0	0	0	0.0499106822263228	0.0260581568179653	0	0	0	0	0	0	0.0198467334697911	0	0	0	LUXX01004567.1	140215	142644	2430
ENSSSCG00025001028	9.70193811620502	9.45933886417245	10.4232320087987	14.3162892402498	14.2804637823785	15.7287868089086	10.8774261044825	10.4946090309363	11.8902580399862	12.3618876791139	12.3750601174173	13.9016262334202	12.0525827288371	12.2939636822765	16.6090293090723	9.23763617297034	11.3976132086665	10.730354017657	8.31253716299565	8.35647698777849	7.30787681033749	11.0593476530291	11.0426357042403	9.37354288267871	11.4879735003936	10.8590245561569	11.4999204979371	LUXX01009599.1	1176280	1202162	5639	ELK4
ENSSSCG00025001030	18.2707625913197	18.519169876036	18.5738131798176	14.6543580748428	14.3691010649812	15.5166796928227	17.970185076768	17.6758893894977	16.0696877306784	21.864644225705	19.7831444545737	19.9600324316651	17.5589994244852	15.4026191630001	19.3996449014221	16.6922980717488	17.5228813017412	16.4278998426377	16.8887297643666	18.613278309443	17.3495606618394	15.7375899031398	15.8472209920262	14.4682686994777	18.1274050405419	16.4257109133981	16.3826768153233	LUXX01000900.1	2778215	2875934	4769	TLR7
ENSSSCG00025001034	0	0	0	0	0	0	0	0	0	0	0.034589789853952	0	0	0	0	0	0	0	0	0	0	0	0	0	0	0.0113920657574766	0	LUXX01010294.1	99531	103648	3527
ENSSSCG00025001036	0	0.0133660381685357	0	0	0	0.0154834568038526	0	0	0	0	0	0	0	0	0	0	0	0	0	0	0	0	0	0	0	0	0	LUXX01011303.1	602015	606340	3967
ENSSSCG00025001039	0	0	0	0	0	0	0	0	0	0	0	0.00983005532156843	0	0	0	0	0	0	0	0	0	0	0	0	0	0	0	LUXX01012261.1	4743	10737	5684
ENSSSCG00025001042	0.0217169919844395	0	0	0	0	0	0	0	0	0.0160558139790306	0	0	0.00885740588919883	0	0	0.00996573194823045	0.0208122665793445	0	0	0	0	0	0.0248782800398772	0	0.0230432091434546	0	0	LUXX01000748.1	930487	1045486	6084	TEK
ENSSSCG00025001044	0	0	0	0	0	0	0	0	0	0	0	0	0	0	0	0	0	0	0	0	0	0	0	0	0	0	0	LUXX01010294.1	99588	103654	3455
ENSSSCG00025001045	0.0665564826115912	0.226993766821424	0.253946650645682	0.283482983292406	0.129000673567897	0.262953624627301	0.474416347177383	0.386314390613526	0.364208485459847	0.147619684808463	0.138250276924452	0.239198837978473	0.24430915815763	0.269361399381222	0.550230930572752	0.335963872049763	0.430540334632764	0.287727882247321	0.160517086167529	0.274943839442089	0.298940799535782	0.215829567122823	0.26685729999964	0.352203300835099	0.364874990076014	0.252957793544574	0.38088416053042	LUXX01009468.1	1534493	1538572	3971
ENSSSCG00025001047	0	0	1.79514401373209	0.500983945996504	0.957498457454426	2.8702277168637	1.03568296571819	0	0	0	0.570084994462097	0.522187237829859	0	1.249572566522	0	0	0	3.11447505561868	0.91648216990835	0	2.64150848899998	1.88468215732761	0	0.450724881603667	0	0.375512298379627	0	LUXX01003059.1	414257	414363	107	U6	U6 spliceosomal RNA [Source:RFAM;Acc:RF00026]
ENSSSCG00025001049	0	0	0	0	0.136058877752488	0	0.0367921903492186	0	0.0384135961689522	0	0.0810080935025822	0	0	0	0	0	0	0	0	0	0	0	0.0335069353790733	0.0320236137659976	0	0	0	LUXX01000318.1	81769	130603	1506
ENSSSCG00025001051	1.34107935279398	1.40732591420433	1.49945674839449	1.9249359736103	1.71953567632623	1.43847478081694	2.13388959733454	2.44114830936451	2.37846431985684	1.30927162248599	1.23807685760621	1.09043783075322	2.06164592267991	2.3658313801754	0.952718214014056	2.01980465777719	2.22440237942585	2.57669814645736	3.24071720189554	2.94329132952333	2.5888570317381	1.78414615882327	2.2453570232712	2.0832098222858	1.90946436283751	2.55109942391239	2.24663096540119	LUXX01001805.1	837806	1010108	3842	AHCYL2
ENSSSCG00025001052	0	0	0	0	0	0	0	0	0	0	0	0	0	0	0	0	0	0	0	0	0	0	0	0	0	0	0	LUXX01000856.1	695827	709836	3447
ENSSSCG00025001058	0	0	0	0	0	0	0	0	0	0	0	0	0	0	0	0	0	0	0	0	0	0	0	0	0	0	0	LUXX01007989.1	268892	279385	1983
ENSSSCG00025001060	0	0	0.00860112884960298	0	0.0183507674991266	0.0220035368586363	0	0	0	0	0	0	0	0.0239484622278083	0	0	0	0	0	0	0	0	0	0	0	0	0	LUXX01010683.1	147337	157303	5583	NLGN1
ENSSSCG00025001062	1.79568688714376	1.55863721074475	1.19850505076539	0.416236245758604	0.255704662930841	0.102201120034747	0.307315799589147	0.327244004677314	0.352944888593934	0.677340738092075	0.33831999116719	0.371873773363028	0.209251915613103	0.593252422042613	0.163763624087811	0.403603852944973	0.245839848848358	0.369660378204325	1.35972812229885	1.3322043095585	1.69302673870681	0.223694942688912	0.503774822105335	0.213988074682606	0.31107693319561	0.311989696601598	0.174765552951828	LUXX01010084.1	208435	216238	1803	AHSG
ENSSSCG00025001064	0	0	0	0	0	0	0	0	0	0	0	0	0	0	0	0	0	0	0	0	0	0	0	0	0	0	0	LUXX01000856.1	718149	718239	91
ENSSSCG00025001065	12.4623460853054	11.0071623339877	11.4781146227968	23.6232056291032	29.36541569599	32.2415437305348	35.2304207887721	34.9078225434231	33.4718442304841	17.9927250969012	19.8265146709843	18.0612982052481	21.0985929962108	25.9914428994671	16.0242123381226	35.805807977408	33.4821813355961	33.6016021718291	15.8059200326023	15.8006930419683	17.6525150038029	28.5566794552968	28.0890070183926	23.8849433848634	35.2762579911535	35.902071585678	38.5561108148598	LUXX01006048.1	414276	645293	3371	TP63
ENSSSCG00025001071	0	0.83369612287077	0.302013222436059	0.337140139758653	0.322177153923345	0.193153689122274	1.0454535597344	0.371082352473709	0.363841986354982	0.307231534787424	0.575463154787212	0.351409021684245	0.169488411433254	0	0.371403539912357	1.33487532180779	0.59737095346845	0.598829884907815	0.462564114057516	0.549334332792218	0.533285676081128	0.792692574033232	0.793418941523339	0.90995400625646	0.440936879364532	0.379054867232265	0.198177542120846	LUXX01003059.1	445965	446282	318
ENSSSCG00025001073	11.7034301115465	12.1283695913168	12.484993903598	16.5089202092771	16.9181648332458	16.8179904650347	15.5607162136673	16.8699953891731	16.4427131933871	11.4933776167423	12.1939066843086	12.2389452727906	19.9551967698241	14.7894346493943	30.2491849422295	17.2652623487652	16.6320116397719	14.7423588893916	13.5440386582773	11.925959182946	10.9851422086283	20.6327485775816	17.7660477638296	20.882639662359	15.8440255848035	16.2977978825205	17.3012307634815	LUXX01011673.1	2178842	2215783	4127	ATXN3	ataxin 3 [Source:NCBI gene;Acc:100144422]
ENSSSCG00025001081	0.146052051531072	0.117203964223212	0.275977599812261	0.213283616266416	0.067939214156249	0.108616928631093	0.0734867886815958	0.130420190193014	0.0255750998366234	0.172766804708048	0.107867540950388	0.172908152579383	0.0476545666098805	0.0591088702996701	0.287172763619237	0.107235152793956	0.167961063839936	0	0.303468233979378	0.15445474609012	0.0249903986138814	0.111439539585574	0.13384998589094	0.213207614198021	0.0826512983424233	0.230918482336897	0.16716301961387	LUXX01012271.1	10069	12553	2262
ENSSSCG00025001083	0	0.0226449171106474	0	0.0228935649035344	0.0328162507839922	0.0524645510492276	0	0	0.0123533794214055	0.0104313077153962	0	0	0.0575457130426809	0.042826478096686	0.0504404551322356	0.0129492801419992	0.0405645874872875	0	0	0.037302651682239	0	0.0430623512351173	0.0431018105324658	0.0308952993796236	0.00998063404070902	0.00857993079791161	0.0134572834495898	LUXX01009468.1	1550354	1555162	4683
ENSSSCG00025001089	72.1203377040984	80.7851543061776	71.350623800519	81.0653466049682	89.5491399329936	91.9604713911147	71.9794775877135	76.2574234333471	77.3346141997514	64.3803681147048	65.5452533302634	65.9419029190486	87.8627924869991	96.6202516012038	50.6408726670499	74.4288340145113	73.4766272766194	77.4736163599486	78.6358993897777	82.6061502936298	91.2985077450892	71.0569623363389	85.260799456098	77.8010675349273	72.7986787830842	75.0149582252652	69.4414107591445	LUXX01003818.1	86259	98886	1059
ENSSSCG00025001090	0.561137563589445	0	0	0	0	0.130409497114402	0.235282542105831	0.375809516199488	0.122825638705822	0.414860416400853	0	0.237257046487452	0.228863332635987	0.141936586643157	0	0.257500971995678	0	0.606458291084985	0.520507389491472	0.370888148254619	0.240035166304032	0.107038742480921	0.107136825224808	0.614363851357865	0.0992342021499795	0.0853074648123569	0	LUXX01011190.1	1658004	1659453	471
ENSSSCG00025001091	0	0	0	0	0	0	0	0	0	0	0	0	0	0	0	0	0	0	0	0	0	0	0	0	0	0	0	LUXX01007989.1	285287	290212	1901
ENSSSCG00025001096	0.49211702865944	0.499450636763851	0.483882740174663	0.939413489097496	0.527410705644941	0.376744895497202	1.11667723050711	1.27956348527681	1.69814180969972	0.192617010418753	0.320696224705075	0.25703279811691	1.18066407088225	0.893314363821367	0.28459355588465	1.34168441827014	1.17903883696621	1.31401510561261	2.59927593730633	1.8750772340785	1.6345527228318	1.281088441224	1.07223661205822	1.35227337972482	1.62794089042931	1.19703285126404	1.55998067876681	LUXX01005638.1	2002264	2025949	4564	SYT11
ENSSSCG00025001097	5.59102032590382	6.02850296746181	5.94840465498227	6.07911022577322	6.03274144428432	5.14387538952438	12.3900990794112	12.0955150626753	12.0109117019295	7.47164936912226	7.20140515540053	7.70116089800954	7.24063956211922	8.66997703105013	3.3484637263689	12.5021251944264	12.0235017903981	12.9849791647167	7.42819591827287	7.31466058947987	7.6105246905233	7.02207143133992	9.33221250859042	7.50268852788657	11.7697707991121	11.5784232577146	11.5815439678043	LUXX01009599.1	1223756	1244998	3438	SLC45A3
ENSSSCG00025001098	0	0.0162348663241215	0	0.0164131298902712	0	0	0.050896238823567	0	0.0177130666963999	0	0.0186770037989726	0	0	0.0409382316649889	0.0542435666069181	0	0	0	0	0.0133717328404719	0	0	0	0	0	0	0.0192959150013561	LUXX01009468.1	1553466	1557543	3265
ENSSSCG00025001099	0	0	0	0	0	0	0	0	0	0	0	0	0	0	0	0	0	0	0	0	0	0	0	0	0	0	0	LUXX01000856.1	937706	937812	107	U6	U6 spliceosomal RNA [Source:RFAM;Acc:RF00026]
ENSSSCG00025001100	0	0	0	0.0158454869115063	0	0	0	0.052322282627833	0.0342009316171694	0	0	0.0165161201441901	0.0318636209493201	0.0395223956895814	0.0174558565906192	0.0537760676071377	0	0.0140724137895866	0.0289871688383664	0.0387278268906131	0	0.014902526665242	0.0149161822881715	0.0142558564385434	0	0.035630933425912	0.0186285717985306	LUXX01000306.1	706041	717774	3383	NMUR1
ENSSSCG00025001101	51.1840443126217	53.5688146902456	53.3007528443479	47.3619801210573	43.7614659296864	41.6251431740221	47.1847284847407	47.9751588077047	45.9735833387099	50.1464775672399	49.5658946972734	52.9683425155153	41.430276138659	47.9481165639324	36.756275249257	50.4579152752182	43.7006300326075	47.2201369348124	56.5485882317529	55.6192084525261	54.8440695890021	42.385950402824	42.8074877412053	45.0925095256384	48.1318671794308	46.1871990229078	46.9751629202245	LUXX01004567.1	148820	187130	1845	DCAF13
ENSSSCG00025001106	0	0	0	0	0	0	0	0	0	0	0.0125667685223412	0	0	0.0137725859721728	0	0	0	0	0	0	0	0	0	0	0	0	0	LUXX01003556.1	222202	1606270	4854	DPP10
ENSSSCG00025001107	7.50065458451216	8.9739773374523	7.73079047399795	7.63418879936468	5.97374295618238	7.28960826749388	6.63307377218482	4.74939456695453	7.40300165425678	5.44456131617095	6.29505618239881	5.70849268352085	6.39648215285254	8.41688353115488	4.93633249796827	6.25815055778971	6.27331973425691	6.87820084522599	8.60206948949065	9.37439889272665	7.70044703790211	6.91973988156068	6.76985325956137	6.56969889346769	6.60813762861891	5.34901574255314	6.63373246257148	LUXX01011303.1	622295	630666	969	ASB8
ENSSSCG00025001108	0	0	0.110053710543927	0	0	0	0	0	0	0	0	0	0	0	0	0	0	0	0.0374574454469799	0.0333629331222165	0	0	0	0	0	0	0	LUXX01010084.1	237733	270808	1309	FETUB
ENSSSCG00025001113	120.26684987095	123.51546568037	119.298200950864	131.71228276729	135.285812359782	132.465337782949	120.6207204833	124.643634864136	123.520344508038	101.751555792367	107.951413594613	104.68279075776	116.516990947177	114.897255238602	92.4161446396072	118.785541915386	126.42226630793	126.970345103879	118.967519167561	119.490254523539	124.86061286473	112.937173231021	111.050302273361	115.281777475924	120.670919550732	122.310715767345	119.4610545435	LUXX01000318.1	145301	195679	1724
ENSSSCG00025001114	5.18774548126512	5.66082634319369	4.80628248783364	9.64561239263687	6.84762603464432	6.06578195608366	9.93320399571488	9.09440639947076	10.1522110832337	13.0164762476375	11.4644650298689	10.9237714145044	15.6441271932131	8.93641715250558	12.9769850738239	9.72475673720912	9.09821472635801	10.2393117542517	8.0483686642552	8.90731691771617	8.76339241997908	18.8608644674644	17.0262481274247	21.0137443522219	10.4997113667186	9.0887172592021	10.3024993149256	LUXX01000893.1	15616	87879	4495	RBMS2
ENSSSCG00025001116	0	0	0	0	0	0	0	0	0	0	0	0	0	0	0	0	0	0	0.0118807356651555	0	0	0	0	0	0	0	0	LUXX01004299.1	1169004	1173183	4127
ENSSSCG00025001118	0.226668775686645	0.418363872567877	0.263575175944197	0.220673546023846	0.158159693744187	0.316069673109176	0.20909071194688	0.384576256200025	0.317534824455257	0.452468260323298	0.146481530309472	0.134174353733984	0.314323963021672	0.252272197392177	0.0810334996172416	0.270442272989629	0.304116121765756	0.261307586141592	0.285948725053737	0.254691372476392	0.155137651223601	0.397787546242131	0.328908215758766	0.231624656138008	0.368783571832154	0.413514400617016	0.30267115523911	LUXX01011190.1	1706862	1713444	2915
ENSSSCG00025001122	0	0.0273526300823219	0.0123858917635629	0.0553059398727118	0.052851346374838	0.0475286611871678	0.0571669215021132	0.0304369842885322	0.0149215568301372	0.0377997013395928	0.0157335812245149	0.014411667384007	0.0417054280390314	0.12070284399342	0.167548308307122	0.0782067048039493	0.0489976691263779	0.0368380003999262	0.0126468393319826	0	0.0291608365564094	0.0910257245188535	0.10412472464459	0.024878804401131	0.03616660501365	0.0207272715639	0	LUXX01009468.1	1568365	1574008	3877
ENSSSCG00025001123	14.529569071668	16.1958944143397	18.1064391055535	16.3397596632459	14.8679243998769	14.4409923544155	15.3796951430129	14.5074857343524	15.2142670910225	13.5900306461958	13.5295836771898	12.1803978770858	14.2428265440546	16.5647552172309	12.0127156359866	16.6398988376789	15.168225198716	13.9683332183963	14.7903263237554	13.6994165596995	15.1530184690277	14.4408694323499	13.3348684612983	14.4560437153632	13.4175583481154	14.717321676544	13.2590571526936	LUXX01010885.1	589452	654150	1578	USP46
ENSSSCG00025001126	0	0	0	0	0	0	0	0	0	0	0	0	0	0	0	0	0	0	0	0	0	0	0	0	0	0	0	LUXX01004299.1	1169132	1172495	3329
ENSSSCG00025001129	11.6544427429031	12.2896044794728	11.6900249203275	10.2365772172493	9.35910542767407	8.92392568956466	14.1349588433478	13.4747250730613	13.7740180548672	11.7970639327049	13.6936742547324	12.5974499435262	8.66861574861102	8.34839553128971	14.7202490476342	13.8785891954551	13.1073288507392	15.4526044061781	8.41021575306324	9.48562658759508	8.24027429513114	11.5626807183763	10.8131667173324	11.3655819877659	15.2845262877099	13.7446989369973	15.1273597895277	LUXX01002164.1	549116	571479	2058	NIT2
ENSSSCG00025001132	0	0	0	0	0	0	0	0	0	0	0	0	0	0	0	0	0	0	0	0	0	0	0	0	0	0	0	LUXX01010683.1	180872	181035	164	U1	U1 spliceosomal RNA [Source:RFAM;Acc:RF00003]
ENSSSCG00025001133	0.0703662919197627	0	0.102279238269081	0.0570876274990691	0.218215835884182	0	0.295042804397887	0	0	0	0.0649617618822624	0	0	0.0711950290829893	0.0628894173014535	0	0.202304540152255	0.152098964377544	0	0.0465091368018971	0	0	0.0537395577006223	0.0513605562636766	0.248878110823431	0.085580012623259	0.0671144391846955	LUXX01003827.1	47963	48901	939
ENSSSCG00025001134	0	0	0	0	0	0	0	0	0	0	0	0	0	0	0	0	0	0	0.0131452536434576	0	0	0	0	0	0	0	0	LUXX01000856.1	1087895	1093568	3730
ENSSSCG00025001135	0	0	0	0	0	0	0	0	0	0	0	0	0	0	0	0	0	0	0	0	0	0	0	0	0	0	0	LUXX01010084.1	281907	295533	3848
ENSSSCG00025001136	117.826718267545	117.071324584053	113.801426844094	191.641467507278	178.762535957221	160.146058943746	217.973756073822	214.900218596228	220.36228686611	139.432517934278	137.588152904701	139.41579512449	237.928961581558	291.858992388078	266.040109566491	222.758481309461	211.03037902498	210.475016062462	431.80659420904	361.344060348689	333.191485592333	295.91015124314	209.781191808854	310.13868918829	210.268966121862	207.394687440571	229.761726308304	LUXX01004143.1	2320476	2331757	3630	PTP4A1
ENSSSCG00025001140	1.72136538169247	1.97641115332907	2.21335141172078	0.601582325533277	0.657008961587967	0.886261897022763	0.0222080315294281	0.0236481338850981	0	1.23348227814254	0.929044323640436	1.47803057056291	0.864085207787974	0.375122185300592	0.733726672636477	0	0.0253792870010644	0	0.0982601124050034	0.105023036770296	0.0906265036707008	0.0808260484304827	0.0606750837846305	0.115978105807437	0	0.0161041346399279	0	LUXX01003146.1	1733426	1761018	2495
ENSSSCG00025001144	0.167487827915481	0	0.121723960373469	0.0679407886205651	0.0649254340605979	0	0.0702269184612462	0.149561708601571	0	0	0	0	0	0	0	0	0	0.181015117301032	0.0621442282510731	0	0.14329095478986	0.0638976523555305	0.063956203651311	0	0.0592386682035999	0.0509249885001522	0	LUXX01010694.1	29481	30419	789
ENSSSCG00025001146	0	0	0	0	0	0	0	0	0	0	0	0	0	0	0	0	0	0	0	0	0	0	0	0	0	0	0	LUXX01001805.1	870631	870738	108	U6	U6 spliceosomal RNA [Source:RFAM;Acc:RF00026]
ENSSSCG00025001153	0.135954625746208	0.163651461156114	0.0494033974972566	0.0551494673061995	0.0527018183886952	0.189576768953343	0	0.0607017428429215	0.119034723930951	0	0.0627562699665066	0	0.0554499123824844	0	0.425279979344088	0	0.130290784089827	0.146935110648677	0.0504442346605933	0	0	0	0	0	0.144257127199507	0	0.324179312728544	LUXX01003827.1	62465	63436	972
ENSSSCG00025001154	0	0	0	0.0398848826053764	0	0	0	0	0	0	0	0	0	0	0	0	0	0	0	0	0	0	0	0	0	0	0	LUXX01011190.1	1718904	1721678	1344
ENSSSCG00025001159	2.96991627475398	2.63021927243821	2.72233825933455	3.80956753589607	3.87904163498797	4.7755382235471	4.92499857751373	5.10101116754353	4.52124682537976	3.30346991018849	3.00117026544017	2.95264689023577	3.52476871673523	3.74935020238363	4.05325414148937	5.16907524174884	4.57698149851247	4.38574084062117	2.32302901095012	2.65268755559717	2.50651825967753	3.57265371491795	3.83135083120705	3.32974261086718	4.84521690967237	5.14145447775337	4.96354693570215	LUXX01008578.1	638067	769017	4938	NLRP12L
ENSSSCG00025001161	0.720152023026236	0.758504456203133	0.736002931379429	0.766833056303913	0.505980537036969	0.397491345257759	1.05684814894131	0.984707972793823	0.965494862292801	0.665528801514993	0.436301424576408	0.608981301883324	0.624151466081862	0.660324195149482	0.462609926927619	1.07403164273129	1.27246523943859	1.28097789242627	1.28591563315308	0.966854620130718	1.15521011576157	0.875741700658785	0.842169887385331	1.05128201267776	1.00292114454916	1.09481787265995	1.20202509199183	LUXX01000306.1	725297	741184	2936
ENSSSCG00025001162	0.770862727981	1.03836852103554	1.02042717530584	1.22845438424559	1.25930995039787	1.04930741615675	1.22361627053914	0.958784028203945	1.08470392182079	0.732747210468007	0.838737548102361	0.628582887537693	1.77411994667759	1.67130330772317	1.37790713307485	1.23809686097672	1.02897146734941	0.952139517003426	1.34837439247766	0.818851489818401	1.10701218259841	1.28138754592472	0.988203291667318	1.32625796411879	0.89583675990894	0.870562678410102	1.15537507056453	LUXX01002669.1	75907	192636	2400	POU2F2
ENSSSCG00025001163	0	0	0	0	0	0	0	0	0	0	0	0	0	0	0	0	0	0	0	0	0	0	0	0	0	0	0	LUXX01005012.1	4918296	4923130	4537
ENSSSCG00025001164	0	0	0	0	0	0	0	0	0	0	0	0	0	0	0	0	0	0	0	0	0	0	0	0	0	0	0	LUXX01001805.1	904438	909957	4476
ENSSSCG00025001165	0.0156425066554586	0	0.0227367908936238	0.012690644465347	0.0485096282895945	0	0.0262353402774258	0.041904896337585	0	0	0.0288821469732218	0.0264555087347514	0	0	0	0.086138464353668	0.0149908430557897	0.0225411817472402	0	0.0310171018870606	0	0.0477417118451833	0.0238927294890551	0.0228350200433676	0.0221303547408335	0.0285368010842472	0.0447588482914979	LUXX01006048.1	701561	707554	4224
ENSSSCG00025001166	0	0.0247655644159649	0	0.0250374975346221	0	0	0.33643974902242	0.551163886439231	0.378286904075754	0.045632708109482	0.113963744806062	0	0	0.031224723170914	0.110328188409276	0.424858563089553	0.443633730039624	0.222358598085807	0.114506763405177	0.0611939459929678	0.132013735788416	0.164832664156747	0.282829208860632	0.405462924786858	0.240136572320899	0.319036371206231	0.235480461072131	LUXX01009754.1	197129	423920	2140
ENSSSCG00025001169	0	0	0	0	0	0	0	0	0	0	0	0	0	0	0	0	0	0	0	0	0	0	0	0	0	0	0	LUXX01009473.1	89813	407181	5007
ENSSSCG00025001170	3.78107657118387	3.36226735969614	4.30759203737017	3.19784052139615	3.22568663942474	3.29778130208454	4.70107619260153	4.44536324983916	5.18945107979662	3.25953244308938	3.12677638146865	3.53070566771307	2.61984296594575	3.91423222754433	1.65703749037787	5.0914189093887	5.21848271282271	5.05942452141679	5.50334785986945	5.47107137695723	6.46965309373897	3.48651624674431	3.7795911946133	3.78276284306568	4.76067643548988	4.82939015998262	4.3443179449982	LUXX01003289.1	1463576	1653871	4525	SATB2
ENSSSCG00025001172	0.0703662919197627	0.11293519364128	0.0511396191345404	0.0570876274990691	0	0	0.0590085608795774	0	0	0.052023231130139	0.0649617618822624	0.0595037640551597	0	0	0	0.129161829403583	0.0674348467174182	0.0506996547925147	0	0.0465091368018971	0	0.161071078940938	0	0.15408166879103	0	0	0	LUXX01003827.1	86425	87363	939
ENSSSCG00025001183	29.3543732111321	27.2631524386827	27.4599490019384	22.8651397105131	22.0648794821154	18.8582468116178	19.8858469954377	20.4530454866662	19.6812257979855	32.3881821121812	33.3883574092294	34.4172531778943	41.5863624457735	39.8657528684999	75.2242931357411	21.5683610538339	21.2975061838378	19.4476950315777	28.9704619939553	26.5212209331217	25.6416947756947	42.0993305607175	31.4571183819302	40.5987823364855	19.2588841762136	20.5818000397313	21.8866153831168	LUXX01003059.1	459776	552291	3104	CWF19L2	Sus scrofa CWF19 like cell cycle control factor 2 (CWF19L2), mRNA. [Source:RefSeq mRNA;Acc:NM_001142831]
ENSSSCG00025001187	17.5278133592444	16.5944044963666	17.6288403623743	13.5677552369192	12.2403311251383	11.4118999278144	11.1341063787213	11.9733509273205	12.745585410234	41.2056553526967	41.7266532533785	41.5377508947467	22.1292253908435	22.317254302831	24.2607877166893	12.3210953165115	12.3780128366232	13.1729188020593	32.054567140868	34.1262697396084	36.4358894484938	24.0680839780832	24.4410872150334	24.9642920762639	12.7935217964058	12.3653233812922	12.2565869157571	LUXX01005759.1	54296	80556	4026	LGALS8
ENSSSCG00025001188	0.00864615913539088	0.0485686356846462	0.0251348350522551	0.0561164953903438	0.0402194458051388	0.0723378511211658	0.101508314750448	0.131253022603564	0.189253061470957	0.0255691253761845	0.0399104255479223	0.0438686478260625	0.0141055521684834	0.0612359233397656	0.0309097947375372	0.158705780960435	0.140861352806876	0.193119111666489	0.0513287580110931	0.05143270284125	0.0665734801074845	0.0329856370770175	0.052825380456304	0.0252434244080567	0.134554410190799	0.0998974748241012	0.189671623013853	LUXX01008969.1	1107094	1412150	7642
ENSSSCG00025001190	0	0	0	0	0	0	0	0.0742164704947418	0	0	0	0	0.135590729146603	0	0	0	0	0	0	0	0	0	0.0634735153218671	0	0	0	0	LUXX01010694.1	48516	49460	795
ENSSSCG00025001193	165.738237170039	167.436364064968	165.636192062227	134.477900183961	136.156533882053	133.837967775389	167.138930915575	170.625802962183	172.549629644134	173.393154182448	173.102631411311	168.640084576345	134.149355468414	134.490066937089	182.261348625395	175.562694731674	170.742416137763	168.226237025657	123.624099457252	122.045687815425	121.810722728918	158.801363557907	141.345427769083	155.467634080978	169.582794842336	172.963303999135	182.172274236262	LUXX01009599.1	1277215	1292564	3403
ENSSSCG00025001194	0.771831130335541	0.981264385280997	0.686991883191934	0.696537989229684	0.443749449175952	0.443399136730355	0.47271131556438	0.495620687593183	0.577066093071742	0.577042034756273	0.672519219087194	0.689350208438473	0.530555008883465	0.561561421153868	0.379788027228925	0.453676899538521	0.51528047069099	0.743566101347997	0.39256327096678	0.349651771476029	0.237420266867986	0.582299750406772	0.781526509035878	0.455753312491751	0.631860985549541	0.722487830679479	0.479746237941578	LUXX01011191.1	5319	13112	7619
ENSSSCG00025001197	0.137082879901778	0.146675168505065	0.199253536793915	0.222428556936207	0.265695889386991	0.3610611491684	0.440666628394272	0.428438442223276	0.300056409908932	0.40539264756183	0.232015919253765	0.173881849941271	0.316823773239341	0.254278511548477	0.204194892275466	0.545186186559315	0.459802123935259	0.37861702785406	0.203451436058493	0.286918917594276	0.390928642217148	0.470681773212264	0.331524014155188	0.183438169311036	0.339393324158177	0.291762148844752	0.348660903980244	LUXX01009893.1	422243	522170	2892	ENPP3
ENSSSCG00025001200	3.49062716645966	3.32159553434297	3.07750078682102	2.59979428788486	3.23860585356951	2.30513092041421	7.37400889866934	6.81317483179211	7.14785648251421	2.62299809751827	2.9055573259897	2.67756631591627	3.12741347632527	3.64753262309099	2.82991484770403	6.91494924003118	7.71408703537838	7.73750791098339	2.27890276284803	2.29454920934486	2.44781820141165	4.73006798650892	5.6521479607919	4.30205449205024	8.36558074822085	7.53951511325146	6.64043513682639	LUXX01001805.1	1019894	1047938	3464	SMO
ENSSSCG00025001201	0	0	1.38519526059616	0.515435405977172	0.492559302632806	0	0	0	0	0	0	0	0	0.642808964508913	0	0	0	0.457759383174724	0	0	0	0	0	0.463726560880696	0.898832869473853	0	0	LUXX01003827.1	136071	136174	104
ENSSSCG00025001208	34.8723615039024	32.498012737969	34.1562341032162	26.207026863906	24.7225930120027	24.9103874404693	15.2821703417304	16.7384076828988	16.9923988326334	46.1534443678296	50.9746912584074	50.1864983247936	30.8605593011292	30.8502223468614	35.0085775438678	16.8991934941304	16.3296381749743	16.9695833272385	31.3170826639973	36.2290422592055	34.4336253365545	23.8072003067981	23.8471020830631	23.9754942487163	16.6435497142502	17.1160255300315	18.2510861586734	LUXX01000602.1	1670055	1802797	5579
ENSSSCG00025001209	9.88248877615716	10.4898461257418	10.9448415135935	9.90885519854297	10.0678268541604	9.58569080834995	11.5735329680987	11.2384941034895	11.1068672860611	11.8529527118995	12.0545829424235	11.4166858265624	16.3558518181291	9.52136429854414	15.9136770007253	10.9338424086256	11.3622024166854	10.5827628134472	9.73206861788283	8.07271771780565	7.78181539798384	13.0075704044477	12.112931201537	14.0924695124783	11.9073954422679	11.8713092510468	11.3218572440208	LUXX01005638.1	2037429	2066995	4619	RIT1
ENSSSCG00025001212	15.932298680486	15.2459428562398	15.5988867562675	16.4701701214762	14.8924117451163	15.6025648333302	14.6211294022909	15.2471289429507	15.2917920188748	11.2160476862659	10.8695686880114	10.2444203286903	12.7918255562614	11.5982467942694	9.67203759080225	15.1373785680317	16.2288493485499	15.031501929035	15.9795768573882	14.1136186416177	13.9477576991665	12.8828772200251	13.3002715886225	13.2527059364339	15.019805311129	15.4650246924116	14.8232834349044	LUXX01000318.1	218240	274151	6593	RAB22A
ENSSSCG00025001217	0.401208034080651	0.160980868051859	0.328031059814801	0.569619697231698	0.6998641476498	0.372966212620164	0.967292515610045	1.25393444646144	0.856236871873716	0.259543603960837	0.208346053004554	0.212045671528634	0.838629946211298	1.19242892543437	0.156877472456339	1.01260913541526	1.03332706106611	1.04789548360908	1.78635765641339	1.32590753569583	1.544605798805	1.85589336915591	1.11072629658114	2.3061377054196	0.478922712994797	1.08264399650475	0.884917252597296	LUXX01004143.1	2348224	2359022	2635
ENSSSCG00025001219	26.5565427962801	26.711063084431	25.9977527788558	34.1374231217624	32.5156970162033	32.6539533751373	22.9177817252329	22.2592367599778	22.4455840091531	21.9413496168963	22.4558715841016	23.1995790749611	24.9765939367066	30.2520617942398	24.9829393497683	21.1395515734422	22.9457405245965	21.2687690347443	21.6148173956823	20.2870620503928	21.0091499989649	23.4275498559017	23.6671851833964	25.2683080782979	22.527673455572	21.9267914616367	22.2816928959006	LUXX01000893.1	91518	137925	6245
ENSSSCG00025001221	0.751816704792913	0.551605445145185	0.46833649903121	1.93439087340718	2.28152956564116	1.79715818682688	0.342253489809019	0.594624484831895	0.470179419948327	0.571714338466585	0.416443752456545	0.399619232071355	0.893616078226437	0.369468871668322	0.691129344102189	0.690003823691281	0.43229770559843	0.402399665833698	0.51008370444834	0.695686571323825	0.385921298750518	0.885053113218378	0.524956511634688	0.736897083740195	0.638183025660239	0.326558972095417	0.389268111018905	LUXX01000585.1	83393	97655	3075	RASGRP4
ENSSSCG00025001222	0	0.0892644333578804	0	0.18048916572938	0.0862393391815013	0.206811020676374	0	0	0	0.0822387441602702	0	0	0	0	0	0	0	0	0	0	0	0.084874154391437	0	0.0811911823764181	0.0786857057451858	0	0	LUXX01008578.1	667471	668508	594
ENSSSCG00025001223	0	0	0	0	0	0	0	0	0	0	0	0	0	0	0	0	0	0	0	0	0	0	0	0	0	0	0	LUXX01010683.1	203783	206877	2816
ENSSSCG00025001227	0	0	0	0	0	0.596338574183332	0	0.572835864498249	0	0	0.592224217548004	0	0	0	1.14666335623427	1.76625666713541	0	0	0	0	0	0	0.489916938649363	0	0	0	0	LUXX01001805.1	1045623	1045725	103	U6	U6 spliceosomal RNA [Source:RFAM;Acc:RF00026]
ENSSSCG00025001230	0	0	0.156928439108933	0.175180660854987	0	0	0	0	0	0	0.398686891551924	0	0.176135015803186	0	0	0	0	0	0	0	0.184732946616339	0	0	0	0	0	0	LUXX01010885.1	635176	635765	306
ENSSSCG00025001231	122.349050844052	111.036840148716	119.366774204198	164.999913688604	169.742539328971	175.469750542964	181.211470347737	177.656442945863	182.503841979324	118.378934093974	122.362278910066	128.628286832527	149.244584836804	142.636298824418	201.507394982532	173.7108296089	174.148169511138	173.662728709647	147.275486694863	146.054833225277	142.877957099918	146.917161251577	133.613935479642	149.997018932143	172.493373485401	178.595407706891	184.22922800612	LUXX01001765.1	33747	111557	2177	RAB6A
ENSSSCG00025001233	0	0	0	0	0	0	0	0	0	0	0	0	0	0	0	0	0	0	0	0	0	0	0	0	0	0	0	LUXX01004993.1	397172	397349	178	U1	U1 spliceosomal RNA [Source:RFAM;Acc:RF00003]
ENSSSCG00025001235	0	0	0	0	0	0	0	0	0.00934586039264008	0	0	0.0180529998215816	0	0	0.00954009092828188	0	0	0.0153818984976321	0	0	0	0	0.0081520912246986	0.0155824110925985	0	0	0	LUXX01005012.1	4980167	4987016	6190
ENSSSCG00025001237	15.6264099478103	14.7563161249163	15.2096214259277	10.7451182907425	9.39876940044127	7.76294132415988	13.3762036111732	13.4573439352557	14.6960213394488	14.7118180284735	15.4016509936036	15.1735349545422	12.0662245024403	15.2853100944804	10.660880990726	13.6271074773154	14.1848996696656	14.1972830211059	17.3526752048414	15.5293479342752	16.0172715615782	13.3304449334476	10.9218697071966	12.6911077197457	13.6893922900818	14.5355232535774	14.7097829665212	LUXX01008107.1	274912	484705	7128	PDS5B
ENSSSCG00025001239	0	0	0	0	0	0	0	0	0	0	0	0	0	0	0	0	0	0	0	0	0	0	0	0	0	0	0	LUXX01009473.1	526297	673456	3333
ENSSSCG00025001242	0	0	0	0	0	0	0	0	0	0	0	0	0	0	0	0	0	0	0	0	0	0	0	0	0	0	0	LUXX01003556.1	433619	435733	1077
ENSSSCG00025001243	0.0547422933824831	0.0732160638146658	0.0663077911727885	0.0148039995088721	0.028293933981669	0.0678518344555462	0	0.0162944197855067	0	0.134906970536317	0.134767399961214	0.185166642743314	0.0297692984456089	0	0.0326170465871664	0	0	0	0.0270819089147179	0.0241215572808513	0	0.0139230178703434	0	0	0	0	0	LUXX01003146.1	1774937	1791762	3620	MNDA
ENSSSCG00025001244	0	0	0	0	0.216144166556168	0	0.467586824185006	0	0	0	0.25738014517909	0	0	0	0	0	0	0	0	0.184270377455618	0	0	0	0.203491824183934	0.19721227515882	0	0	LUXX01004143.1	2378473	2379354	237
ENSSSCG00025001245	0.16097750370747	0.19964390875922	0.223349313336435	0.308690440257425	0.465176714601613	0.258479421855322	0.429527431518785	0.418176524781003	0.48689552193949	0.183930639763103	0.189144478782773	0.148502417136997	0.370059083036328	0.355360171741804	0.170031255149245	0.308915617899134	0.294517772407701	0.200339433256535	0.217195110033651	0.251489272620491	0.11268096012877	0.468979048451289	0.391173989774297	0.587489685102454	0.310560194103923	0.427160833771376	0.237286332825093	LUXX01007331.1	1271936	1276516	4515
ENSSSCG00025001246	0	0.0907152667486415	0.061616897819504	0.0229278367072822	0	0	0.0236993321924394	0.0757084183618302	0.0989749800349736	0.167150775128145	0.0260902884548522	0	0	0	0	0.155623983502948	0.0812506258353153	0.081449060479335	0.167773468229587	0.149433975900706	0.0725341509810945	0.0431268158327746	0.0647495013013914	0.0206276998851978	0.0599734506577934	0.0515566500341575	0.0269548581669927	LUXX01001805.1	1054406	1057520	2338
ENSSSCG00025001249	5.6440816306894	5.66669198213633	6.00791004570106	2.2240855693751	1.98719365152102	1.87779625016444	3.88610598735955	3.94105188214852	4.161398903667	6.84587631445597	6.99707017416158	6.88287720429484	2.81082977820483	4.16484061269487	2.19221118336708	3.4118134566965	3.53005181032275	4.15834856494753	7.98616794376912	7.90977932361512	7.66054427182435	3.74309738927692	3.67522660681585	3.8408591709168	3.41013842424916	3.77798654570146	4.60611956665769	LUXX01000856.1	1419925	1576884	7785	MMS22L
ENSSSCG00025001256	0	0	0	0	0	0	0.0241503873307816	0	0	0	0	0	0	0	0	0	0	0.00691660262242791	0	0	0	0	0	0	0	0	0	LUXX01000900.1	2825033	2892413	6883
ENSSSCG00025001260	51.9254383964634	49.8001343640803	52.9243460833431	60.0061597963773	69.497518785051	67.9991573062292	77.6000081779159	78.6815953271298	80.1094510111151	61.4956005082684	56.6890689155269	57.6842083499913	49.0247714087826	61.881023426961	40.5956330827005	75.7971709484983	80.3971725373043	78.2188048139964	27.3676393480361	33.3772726982236	36.67972117885	57.2596503594688	56.144390471851	50.623315967935	79.3602032080098	79.6901748769867	80.2290686008683	LUXX01006048.1	711365	868474	3240	P3H2
ENSSSCG00025001261	0	0.0950234290583888	0	0	0.0918031675157917	0	0.297898057343673	0.211477039581791	0.207350809428108	0.17508893917993	0.327952120470131	0.100132678221855	0	0.119806688725675	0.211660081885537	0	0	0.0853171610218124	0.0878706023120013	0	0.101305164273476	0.180699812575317	0.0904326965607246	0	0.167524405780073	0	0.112939889595751	LUXX01009893.1	471858	472422	558
ENSSSCG00025001263	0	0	0	0	0	0	0	0	0	0	0	0	0	0	0	0	0	0	0	0	0	0	0	0	0	0	0	LUXX01003556.1	668826	668932	107	U6	U6 spliceosomal RNA [Source:RFAM;Acc:RF00026]
ENSSSCG00025001264	0	0	0	0	0.507189776968433	0	0	0	0	0	0	0	0	0.330951150044193	0	0.300205341113774	0	0	0	0	0.279842978537622	0	0	0	0	0	0	LUXX01003289.1	1473786	1473987	202	U2	U2 spliceosomal RNA [Source:RFAM;Acc:RF00004]
ENSSSCG00025001266	0	0	0	0	0	0	0	0.109669319783122	0	0	0	0	0	0	0	0.0563582517704296	0.117697622802334	0.0442444013477429	0	0	0	0.0468543194317041	0.0937945068417925	0.0448211545832643	0.130314059143049	0.0373418363630298	0	LUXX01003116.1	26746	110666	1076	DNAJC5B	Sus scrofa DnaJ heat shock protein family (Hsp40) member C5 beta (DNAJC5B), mRNA. [Source:RefSeq mRNA;Acc:NM_001206401]
ENSSSCG00025001271	0	0	0.0597760610381744	0.0667285670808621	0.0212556711509592	0	0	0.0244821966984729	0	0.040539264756183	0.101243310219825	0.0463684933176722	0	0.0277394739871066	0.0245033870730559	0.0251624393796607	0.0262744070820148	0.118523591328227	0.0203451436058493	0.0906059739771398	0.0234557185330289	0.104595949602725	0.0418767175774974	0.0800457466084521	0.0193939042376101	0	0.104598271194073	LUXX01011191.1	56394	59837	2409
ENSSSCG00025001275	0	0	0	0	0	0	0	0	0	0	0	0	0	0	0	0	0	0	0	0	0	0	0	0	0	0	0	LUXX01007331.1	1502466	1503770	465
ENSSSCG00025001277	0	0	0	0	0	0	0.010486192026102	0	0.0109483110958445	0	0	0	0	0.0253036079897528	0	0	0	0	0	0	0	0	0	0	0	0	0.0119266575311183	LUXX01009602.1	243341	248624	5284
ENSSSCG00025001282	22.2051792837618	23.4692292162899	17.7123328404099	14.9391770125843	22.6738774064413	18.1247822382934	27.2503468848803	21.763067474995	21.3384378063106	20.8212322100199	14.999777313306	18.3193555566541	19.4383758424106	23.0146684997945	11.6170156418488	20.8765747049939	22.3181705402393	20.6817190168777	39.386196859258	34.7228828469442	36.141032539662	19.0090278245215	23.9898671433712	15.417007630591	17.23990913581	20.4192507168069	18.5962008377004	LUXX01010885.1	676247	676368	122
ENSSSCG00025001291	0	0	0.0212384353681262	0.0474173217351843	0	0	0	0	0	0	0	0	0	0	0	0	0	0	0.0650576684079125	0.0193153823339148	0	0	0	0	0	0.0177708164204423	0	LUXX01010084.1	298351	334468	2261	KNG1
ENSSSCG00025001300	47.3660163197144	47.7768576878116	46.0777833543423	47.5342421691455	48.899154265605	46.2678207448905	40.0138079476067	43.3612153485753	40.7872074149912	45.3540277128507	46.764707100169	46.8166691872781	45.0094564465525	50.5655051782829	44.7767759352396	42.1509221760207	41.215993675649	42.3041453105443	47.5519939056725	49.3111314092674	46.4678656371724	41.3643460508246	39.062873169272	38.5190269151206	40.9514296026121	40.3923413997852	40.8436884989408	LUXX01002164.1	573970	625007	3214	TOMM70
ENSSSCG00025001307	0	0	0	0	0	0	0	0	0	0	0	0	0	0	0	0	0	0	0	0	0	0	0	0	0	0	0	LUXX01002669.1	199974	202667	2658
ENSSSCG00025001309	1305.0088354965	1299.00985838808	1384.75032962161	800.559354901638	899.403810351576	921.060515931922	944.525971537306	923.329716779127	953.559543016961	1231.03165814971	1249.75434451588	1294.96429064181	849.508242116693	1143.16866649217	610.981657250503	959.484645944954	886.948709275139	904.213966659904	1390.77223372244	1557.12607519327	1576.85771734998	880.590543726747	931.521223473389	850.991574558713	877.608233835838	918.371786026678	984.210345841227	LUXX01000306.1	760652	771873	2391	NCL
ENSSSCG00025001310	15.1023229776713	15.9060970193422	16.0863980701523	13.2616148642267	13.8765765632342	12.7490450863448	11.4921811952195	11.7049431935946	12.2506678085003	15.072223622821	16.153797834366	15.309502825979	12.5036403329921	14.541665002004	14.7012697298434	12.417019797566	11.9706558421039	12.3332215326801	13.2974047899547	13.2776168132786	13.3162935180028	13.0999632290676	12.6801358580408	12.4489693337656	11.9702665262185	12.428422913042	12.8747256685678	LUXX01004299.1	1208933	1318596	6427	RELCH
ENSSSCG00025001313	5.55223901504546	5.10263886416469	5.99414109048304	5.27081226865359	5.30480186182779	4.11199150733946	7.61198090459336	7.38554803401387	6.77750846549112	4.30927578448177	4.657880639899	3.91585806276387	6.78414597479593	5.50108201705256	4.87991617660996	8.1616495318421	7.4846331387501	7.61910805970315	6.35977271461505	4.96412060773219	5.28228015554836	5.92396739113287	6.10534215629947	6.87764051381495	7.64321339634879	8.06958646225006	6.50420351630091	LUXX01000318.1	298726	351848	2868
ENSSSCG00025001321	7.4287221811262	7.83049470092884	7.46583409718468	6.48434953775512	6.88084327477546	6.2904315350218	5.1811049142162	5.05732234657026	5.77435458196249	5.63721416092889	5.95278732065228	5.72216456682427	5.35973297810303	6.92087009802991	3.8784452036191	5.24284400180366	5.52152521369169	4.91084945690079	6.36776572598659	6.28748305354685	7.21548381915483	5.94881216003982	6.16022831169238	5.69067340313409	5.41100722610159	5.14361279951166	4.63007449428458	LUXX01001805.1	1060561	1083586	2695	TSPAN33
ENSSSCG00025001322	7.02608477346993	7.75085720977353	7.78351400895587	9.82593424459501	8.40766713909312	7.85952184193243	8.44622414257546	8.32800837870082	8.22844929543683	5.89864493604923	6.27077989829045	6.42771731613197	7.83467902630451	11.1814145689394	10.7281786187575	8.15534710865209	8.360756425985	7.97549554628924	10.2144019050895	8.58713990954515	8.79362989180065	9.40572747567047	7.41757162089148	10.046862318738	7.37253177681028	8.97680684898515	8.49242239174316	LUXX01011673.1	2224461	2298492	7354	TRIP11
ENSSSCG00025001323	0	0	0	0	0	0	0	0	0	0	0	0	0	0	0	0	0	0	0	0	0	0	0	0	0	0	0	LUXX01007331.1	1540188	1579134	1638
ENSSSCG00025001325	45.163106458733	46.7952409743692	43.7507784211349	41.9310486545997	41.950303542991	42.0841871438351	31.6364821094178	30.9448176752484	30.3410384657213	48.1724511939	49.4560357593799	48.6733024390253	48.9296177913682	46.403886292738	42.1945927024085	28.8368533455177	28.0968993970675	30.7930928623049	36.8738303385556	40.2524060247871	41.1743519791904	36.6394663199719	42.9292714536398	33.7514261668077	30.6131038317701	30.7739373206332	30.5335663020317	LUXX01008578.1	774432	782617	1225	PSMD10
ENSSSCG00025001326	0	0	0	0	0	0	0	0	0.0383881060586875	0	0	0	0	0	0	0.0402398665593777	0	0	0	0	0.0375104722392831	0	0.133938804726966	0	0	0	0	LUXX01009473.1	632738	634244	1507
ENSSSCG00025001327	0	0	0	0	0	0	0	0	0	0	0	0	0	0	0	0.0122137923272875	0	0	0	0	0	0	0	0	0	0	0	LUXX01007989.1	294945	320940	4964	CDHR1
ENSSSCG00025001330	105.788608414414	111.005308394089	114.643737300735	72.7330535817362	81.8120041702765	74.1376256926529	156.034407200625	156.423548082046	156.423024186922	120.998564187211	119.159135218798	118.16268543902	88.3954188352691	87.8915888423215	70.8585602058056	156.791554278706	156.98410848023	152.844559433861	105.887814960528	108.21228908002	107.694394767043	94.0146042152999	106.224025172659	89.9349976635679	153.601612811399	158.742331273921	152.6905255248	LUXX01008719.1	2327687	2351791	2255	PDIA6
ENSSSCG00025001336	0	0	0	0	0	0	0	0	0	0	0	0	0	0	0	0	0	0	0	0	1.11937191415049	0	0	0	0	0	0	LUXX01009754.1	679990	680090	101	U6	U6 spliceosomal RNA [Source:RFAM;Acc:RF00026]
ENSSSCG00025001339	0.0201937494231837	0	0.0146760704056642	0	0	0.131405902196266	0.0338686055415179	0.126226973809058	0	0.0149296497650368	0.0559282650435004	0.0170764163960254	0	0.0204315807790119	0.0360960653093306	0.0185334593230386	0.058057445966677	0.0872988554709743	0.014985267753697	0.0400416376439316	0	0.0308161660809985	0	0.0147394750402177	0.0714231497748172	0.0736793690585943	0.115563187764845	LUXX01005012.1	5000645	5324606	3271
ENSSSCG00025001340	13.1428635038536	13.1705011648291	13.4960010611803	12.9437791806796	13.662001122407	12.5520270198836	20.6721500020317	19.5895126685144	19.1500425188351	10.9011707709408	11.0770250606294	11.8327989825117	14.2943892884589	13.4299681926889	10.3730196983439	20.7339247517777	21.6815211176733	21.0356404919362	11.6453548358468	12.4468667823955	14.4327527654297	16.9880176593259	20.1496218987994	15.4156384295936	20.3978578552938	21.6108163840851	19.3333420111559	LUXX01003827.1	149337	157213	2020
ENSSSCG00025001341	0	0.056109072396382	0	0	0	0	0	0	0	0	0	0	0	0	0	0	0	0	0	0	0	0	0	0	0	0	0	LUXX01003146.1	1818299	1819243	945
ENSSSCG00025001351	7.90683203753093	7.60998338378392	6.83606577533412	5.37508357420104	6.00089316411604	6.24235561012855	4.52428341317953	3.9365245056055	4.93684743316418	8.04373392406695	6.89729868881693	7.16305988556875	6.52287130673459	6.62557013379784	5.6350186424096	4.01061759243579	4.48259933857532	3.92415918082289	5.18276355102845	5.49712559495363	5.61335923434348	4.21430794460228	3.69946200336972	3.93789832071381	4.3512157529223	4.41074007262742	4.59575103884898	LUXX01006980.1	4075419	4314313	5156
ENSSSCG00025001359	0.101444137327519	0.0542713136280255	0	0.137168071191469	0.262160529548678	0.0943032852725944	0.482064307738329	0.0905866336386689	0.236851078118494	0.0249999048266123	0.1560877543691	0.0285946952138152	0.137915339907305	0.30791667900734	0.0604433601290326	0.403448938467129	0.16202999249656	0.219274709647667	0.652418985845709	0.514052112339085	0.636449435323025	0.412816767316385	0.361545663015548	0.666399274796824	0.119599051209417	0.205628535960185	0.258016206323149	LUXX01004143.1	2449088	2453532	1954
ENSSSCG00025001372	0.688868268767929	0.633420729322752	0.730105813578049	0.593803082819922	0.723219132449558	0.760448255653854	0.734133657389513	0.615139121216191	0.841878514474288	0.721500294118513	0.516716916136041	0.69175064368469	0.550211511138449	0.76958362562405	0.641324531343015	0.579544976502871	0.687677248779928	0.703143865727987	1.18213061815828	0.758854551815489	0.79807521898327	0.799372954544198	0.701462306597871	0.827536364942615	0.842607007960284	0.724353762360875	0.615968859198373	LUXX01005638.1	2048641	2067016	4603	KHDC4
ENSSSCG00025001373	0	0	0.0121785702174318	0	0	0	0.0281050158082289	0.014963757048775	0.0146717919935182	0	0.0154702242981092	0	0.041007340732266	0.0169546366494869	0	0.0153795280002491	0.0160591734891341	0	0	0.0110758507372512	0	0	0	0	0	0.020380327632067	0.063931482013116	LUXX01011191.1	103723	107931	3943
ENSSSCG00025001382	0	0	0	0	0	0	0	0	0.0130206787824538	0	0	0.0125757448678359	0	0	0	0	0	0	0	0	0	0	0	0	0	0	0	LUXX01002689.1	41	4483	4443
ENSSSCG00025001383	0	0	0	0	0	0	0	0	0	0	0	0	0	0	0	0	0	0	0	0	0	0	0	0	0	0	0	LUXX01003201.1	23139	24065	927
ENSSSCG00025001390	0	0	0	0	0.117761304537498	0	0	0	0	0	0	0	0	0	0	0	0	0	0	0	0	0	0	0	0	0	0	LUXX01003298.1	287386	439063	435
ENSSSCG00025001397	0	0	0	0	0	0	0	0	0	0	0	0	0	0	0	0	0	0	0	0	0	0	0	0	0	0	0	LUXX01009602.1	417256	417516	231
ENSSSCG00025001398	0	0	0	0	0	0	0	0	0	0	0	0	0	0.689197240298216	0	0	0	0	0	0	0	0	0	0	0	0	0	LUXX01000748.1	1075751	1075847	97	MIR9832	microRNA mir-9832 [Source:NCBI gene;Acc:104796104]
ENSSSCG00025001402	0	0	0	1.53157949204645	0	0	0	0	0	0.697854486160007	0	0	0	0.955030461556099	0	0	0	0	0	0	0	0	0	1.37793035233121	0	0	0	LUXX01000306.1	764767	764836	70	SNORD82	Small nucleolar RNA SNORD82 [Source:RFAM;Acc:RF00158]
ENSSSCG00025001404	0.0518362563645323	0.235719730138043	0.138133139654986	0.140181177357808	0.160751571570539	0.0803123341277238	0.188367547765952	0.138864761085219	0.166412038215184	0.0638726647897496	0.0957098761623082	0.204559749547366	0.197322805361101	0.139858017382692	0.123542181686328	0.111006891300961	0.231824920226773	0.248990459467423	0.230798203352966	0.22841045741099	0.206955006094245	0.276861977478762	0.290311658728937	0.25223620466314	0.134448849722553	0.189130932708986	0.346085153316687	LUXX01003116.1	249066	253000	3824
ENSSSCG00025001409	0	0	0	0	0	0	0	0	0	0	0	0	0	0	0	0	0	0	0	0	0	0	0	0	0	0	0	LUXX01010084.1	337655	337777	123
ENSSSCG00025001411	0	0	0	0	0	0	0	0	0	0	0	0	0	0	0	0	0	0	0	0	0	0	0	0	0	0	0	LUXX01005012.1	5195256	5198421	3000
ENSSSCG00025001413	0	0	0	0.119654647816129	0	0.0685523137733071	0.123680889879293	0	0	0	0.0680793464368799	0	0	0	0	0	0	0	0	0.0487411601082381	0.0630896000720978	0	0.112637153305545	0	0	0	0.0703353330294967	LUXX01000318.1	354769	364252	896	ANKRD60	Sus scrofa ankyrin repeat domain 60 (ANKRD60), mRNA. [Source:RefSeq mRNA;Acc:NM_001128449]
ENSSSCG00025001416	343.213488576545	346.081485656293	325.535845152198	314.713949025777	334.353084461899	330.728342851451	229.833820211459	237.187143710861	229.779180674261	294.786998710959	287.473053989295	299.94581559394	278.653774056449	331.806047615365	213.924227610286	237.163192067379	238.070388009766	236.492536620721	273.963836900821	288.773372046541	274.674949621886	259.262861326071	303.695066097806	235.539039573031	242.35290840658	242.402312822962	230.371762057389	LUXX01000893.1	139472	147365	1852	ATP5F1B
ENSSSCG00025001419	0	3.97673050609357	0	0.670066027770324	2.56130837369059	3.07114365704416	2.07783894997212	0	0	1.22124535078001	1.52497736018611	2.09527629179231	2.69486574178874	5.84956157703111	0	2.27405545893683	1.58303302669139	1.19017439625428	1.22579490225242	3.82130695248587	0.706603520807495	2.52076238542568	1.89230417553316	3.61706717486943	1.16848273031601	1.50674309724825	3.15102291972145	LUXX01000306.1	769598	769677	80
ENSSSCG00025001425	0	0	0	0	0	0	0	0	0	0	0	0	0	0	0	0	0	0	0	0.0162894738742937	0	0	0	0	0	0	0	LUXX01003116.1	255182	259076	2681
ENSSSCG00025001427	5.53328629514863	5.13688231766876	6.42633553848551	13.863435057317	15.4772000249284	19.5161345693939	4.64016579960933	3.43936672994721	4.13220541646015	5.45449483435408	5.4087866962266	5.78007252908224	10.2219045378194	6.14732251116569	18.8601644886036	4.43110970652169	3.27524074487874	4.33856676467079	3.7840630808449	5.59346830483505	4.96594921027271	7.24357007306229	7.87165393215766	6.37490766452083	4.60485805050644	4.61836964673794	3.15619701318569	LUXX01000585.1	97051	101218	1217	FAM98C
ENSSSCG00025001432	0	0	0	0	0	0	0	0	0.266593897836139	0	0	0	0	0	0	0	0	0	0	0	0	0.0774427768179932	0	0	0.0717961739057455	0	0.0968056196535008	LUXX01004143.1	2476458	2491328	651
ENSSSCG00025001434	1.98718640940322	3.98669724921661	3.97158741383961	6.44875575598507	5.00706900119965	0.923652227682454	5.83253038588666	4.87987243967306	2.60981394723799	2.93833467856845	4.12775826817293	4.20105522163872	6.88913046773062	5.02647611345315	2.66405245922097	10.9428232610494	5.71320190084112	10.022521231615	3.68660120978171	7.55231449256069	7.22541946088867	7.9603022697653	9.48523396257225	4.71397225797519	4.91992728554109	3.92735042891775	7.1075704956123	LUXX01000306.1	770209	770341	133	SNORA75	Small nucleolar RNA SNORA75 [Source:RFAM;Acc:RF00072]
ENSSSCG00025001437	0	0	0	0	0	0	0	0	0	0	0	0	0	0	0	0	0	0	0	0	0	0	0	0	0	0	0	LUXX01003116.1	255477	259108	2420
ENSSSCG00025001442	0	0	0	0	0	0	0	0	0	0	0	0	0	0	0	0	0	0	0	0	0	0	0	0.0146232754189182	0	0	0	LUXX01004993.1	642907	647715	3298
ENSSSCG00025001443	0	0.0494926011959374	0.0149409154845468	0.0166786814628581	0	0.0573331112080428	0.0861995001025564	0.0183578388435967	0.0179996502272689	0.0151990709493468	0	0.0347691564703142	0.0167695441306082	0.0208002900774508	0	0.0188679150295527	0	0	0.0152556926229299	0.0135880769934603	0	0.0941168283295213	0.0157005117239839	0.0150054643222129	0	0.0250029968429496	0.0196081077767359	LUXX01003298.1	421469	424682	3214
ENSSSCG00025001445	12.6112442239403	11.7892684447479	12.5292382507577	15.227175523841	14.9070439524161	14.7183647566412	15.9532890218504	17.087938669852	16.4599622020267	12.1276578886285	11.6520411782775	12.0783092518687	12.3911432040279	11.6044821551524	20.5014066353411	16.767401666059	16.1698482282009	15.4331517144283	11.2422849853238	11.3341209144642	10.8678041897996	14.6788416025251	13.1428666288123	16.1701115486114	15.959588225208	17.71854866815	17.551601203818	LUXX01010294.1	133441	279543	6481	ATP11B
ENSSSCG00025001446	0	0	0	0	0	0	0	0	0	0	0	0	0.0427530260463577	0	0	0	0	0	0	0.0115473504645641	0	0	0	0	0	0	0	LUXX01011191.1	195524	200320	3782
ENSSSCG00025001450	5.78749910475829	3.87029732953146	3.85562865723115	5.47791205184498	3.73913631195706	3.58673711771581	4.44890091478216	1.29201665788291	2.11134583322781	5.34851978443801	3.11674205001541	4.89407601002584	4.32752162914981	3.41580238074809	1.72417993711138	4.86902385368471	5.54639308621802	1.38998469635537	6.0842374710339	4.78161453908555	7.42707350337805	5.519917632319	6.6299708339848	4.22431202904459	4.43511693258631	2.6395499513838	5.98004349728159	LUXX01005638.1	2054194	2054330	137
ENSSSCG00025001451	0	0	0	0	0	0	0	0	0	0	0	0	0	0	0	0	0	0	0	0	0	0	0	0	0	0	0	LUXX01007331.1	1601493	1657140	3909
ENSSSCG00025001453	14.1363143258104	12.7778564016163	15.1600465490799	15.7154005754102	17.2292944681843	18.764862572452	14.4173898046769	14.9744403762695	15.0115887472732	13.1509817185514	13.2675924031372	14.9757255517098	14.6632400656152	17.3790173175009	25.7026930319091	15.5487283435213	14.523652151903	14.4988987171774	14.9095736687628	18.0136969107425	16.2773562478235	15.8922827809807	14.3029948751558	15.0882719913117	14.4120260854916	16.0014020258053	16.1886044689674	LUXX01008969.1	1417201	1453772	4216	NOC3L	NOC3 like DNA replication regulator [Source:NCBI gene;Acc:100158153]
ENSSSCG00025001458	19.5389591543126	20.9157755683127	19.6197162683679	20.9709215853458	23.0976370975245	24.0958965170149	12.2663525641328	14.2142863566109	13.120817198657	16.751536878849	18.9318947374163	18.2507697979233	18.0145121751695	19.1887021114608	20.7951723749843	14.4447147256035	12.746722797667	14.5946507625322	18.4102023300851	17.4167001632563	18.4951458728994	14.6896299617318	16.1542335115148	14.9157409272966	14.531537807294	13.0807865197895	12.993908947305	LUXX01001765.1	134174	181483	1842	MRPL48
ENSSSCG00025001461	0	0	0	0	0	0	0	0	0	0	0	0	0	0	0	0	0	0	0	0	0	0	0	0	0	0	0	LUXX01005012.1	5233397	5235880	2170
ENSSSCG00025001462	0	0	0	0	0.0795437383133723	0	0	0	0	0	0	0	0	0	0	0	0	0	0	0	0	0	0	0	0	0	0	LUXX01002164.1	642622	663380	644	LNP1
ENSSSCG00025001463	14.2814859338298	13.293560993285	14.3153298753651	19.8870630052432	18.9770495684345	20.6202232711019	19.2332158448358	19.4185437808288	19.3282951144118	14.1535633668446	13.7497958705305	13.5204808945306	18.631644829188	16.2246265510974	40.385965609978	18.1751545827121	18.3803335743427	17.1442797920877	11.7948903637973	9.85968009123225	10.9792991828962	19.4312510323441	19.4490564584378	19.3185246117996	18.3142802848532	18.8512928251587	19.314894589882	LUXX01006980.1	5331359	5458618	5612	CHD2
ENSSSCG00025001465	0	0	0	0	0	0	0	0	0	0	0	0	0	0	0	0	0	0	0	0	0	0	0	0	0	0	0	LUXX01010683.1	282485	290966	8232
ENSSSCG00025001468	0	0.084458543189839	0.0152978981737284	0.0170771845242516	0.13055410633657	0.019567656304837	0.0529554367625899	0	0.110578290851434	0	0	0	0.0171702181700462	0.0425945411334354	0	0.0579561760799448	0	0.0303325746098575	0.0937211776172604	0.083476418203851	0.0720334904932776	0.0321218526336499	0	0.0460919678224839	0.0297797446401022	0	0	LUXX01000900.1	2907071	2910499	3139
ENSSSCG00025001470	0	0	0	0	0	0	0	0	0	0	0	0	0	0	0	0	0	0	0	0	0	0	0	0	0	0	0	LUXX01003146.1	27241	27347	107	U6	U6 spliceosomal RNA [Source:RFAM;Acc:RF00026]
ENSSSCG00025001472	6.71235158144836	7.50197159873827	7.02473606851276	5.24765415172917	5.2229117926753	5.58183479595762	6.16110847375061	6.47344733316068	6.49673670205186	7.45288998702837	6.26440644450297	5.8619230820738	5.67444947476758	7.4828947505005	6.30453049963529	6.40689433573141	7.01750879951855	5.83875728934499	7.42631562502388	6.71133544665838	5.95144450476945	4.65600736133298	4.26881079864149	6.39589762727804	6.64744515953695	5.80358626793811	7.54289934236979	LUXX01000748.1	1079553	1166530	2707	IFT74
ENSSSCG00025001474	0.504381283302726	0	0	0	0	0	0	0	0	0.372899343749622	0	0	0	0	0	0	0.483368863111876	0	0	0	0	0.384849219148958	1.54080747117204	0	0	0	0	LUXX01005638.1	2059864	2059994	131
ENSSSCG00025001477	0	0	0	0	0	0	0	0	0	0	0	0	0	0	0	0	0	0	0	0	0	0	0	0	0	0	0	LUXX01005012.1	5235774	5243067	7005
ENSSSCG00025001481	0	0.0624535611479163	0	0.0631393194601012	0.0603370641623225	0.0723473181871416	0.261055541417777	0.138991976544923	0.068140018645986	0.0287690306426387	0.143696335471012	0	0.0952249378723938	0.078742205310868	0.173890349958966	0.214280844187216	0	0.0841112647529529	0	0.077159150984066	0.13316438554676	0.0593819172067298	0.0891544959026225	0.0284025690998777	0.0275260949426622	0.0236630246917668	0.18557261011316	LUXX01000900.1	2918096	2921197	1698
ENSSSCG00025001484	0	0	0	0	0	0	0	0	0	0	0	0	0	0	0	0	0	0	0	0	0	0	0	0	0	0	0	LUXX01000318.1	406814	417126	952		Sus scrofa chromosome 17 C20orf85 homolog (C17H20orf85), mRNA. [Source:RefSeq mRNA;Acc:NM_001123088]
ENSSSCG00025001489	0.262198206796258	0.0751460791022973	0.0544445605071808	0.288690578857963	0.101639221178198	0.104460668606944	0.15705509825942	0.183963445146405	0.163976405415085	0.0553852766793656	0.0691599709834971	0.110861179459911	0.122216133414456	0.132643119660569	0	0.0687545112301386	0.0897411012863602	0.0674702038692904	0.0972853097025728	0.160923195277993	0.0640910222954644	0.114320289588466	0.0715156528924098	0.0410098319146194	0.0529924140732884	0.0341665101416837	0.196492358939546	LUXX01003827.1	157982	167616	3528
ENSSSCG00025001491	0.0539379168266589	0	0.0588001253477552	0.109398535146175	0.0627259193556879	0.0250705604656666	0.0678478024480693	0.0240824873646203	0	0.0199386996045716	0.0995903582162358	0.0456114566920775	0.065996712043806	0	0.048206663547808	0.0495032480856998	0	0.0194314187143556	0	0	0.0230727680263672	0.0205776521259239	0.0823860321320561	0	0.0381545381327676	0	0.0257226360793588	LUXX01000306.1	803224	807760	2450	B3GNT7
ENSSSCG00025001494	0	0	0	0	0	0	0	0	0	0.0152560318648346	0	0	0	0	0	0	0	0	0	0	0	0	0	0	0	0	0	LUXX01005012.1	5254279	5260731	6404
ENSSSCG00025001495	0	0	0	0	0	0	0	0	0	0	0	0	0	0	0	0	0	0	0	0	0	0	0	0	0	0	0	LUXX01010683.1	292619	294647	1877
ENSSSCG00025001497	0.0609538266721929	0.0489142743676946	0.0516821519943625	0.0329675782420823	0.023628306030356	0.0188877223680453	0.0255576746614037	0.00907166267578716	0.0177893222110831	0.0751073401463722	0.0093787045521901	0.00859071870353551	0.0580075651676544	0.0205572362573576	0.0272385437481849	0.0652660443319305	0.00973575047165678	0.0658768116007906	0.0376935701799636	0.0470025455410316	0.0608391715332407	0.0232542655482074	0.0387926235246651	0.0296602474364037	0.0143724813077	0.0185331254274078	0	LUXX01009493.1	4864	69964	6504
ENSSSCG00025001498	0	0	0	0	0	0	0	0	0	0	0	0	0	0	0	0	0	0	0	0	0	0	0	0	0	0	0	LUXX01005638.1	2059864	2059993	130
ENSSSCG00025001501	0	0	0	0	0	0	0	0	0	0	0	0	0	0	0	0	0	0	0	0	0	0	0	0	0	0	0	LUXX01003146.1	29346	60228	2298
ENSSSCG00025001507	0.0939885463906929	0	0.0341537001190138	0	0	0	0	0	0	0	0	0	0	0	0	0	0	0	0.0348732546871243	0.0310612229423765	0	0	0	0	0	0	0	LUXX01012292.1	46669	93474	1406
ENSSSCG00025001509	0	0	0	0.0231356418738135	0	0	0.095656519060722	0.127324328967026	0.124840042793358	0.0210832171045319	0.0263267563260442	0.0241148184927902	0.0697850429466226	0	0.0509738134191323	0.0523448242598034	0.136645060568959	0.0821872694867006	0.063485277630682	0.0565456358959621	0.0487943734696587	0	0.0435575698583378	0.0832586315607982	0.0403446777838933	0.225437033684101	0.0543983240348977	LUXX01005759.1	114080	178928	2317	EDARADD	Sus scrofa EDAR associated death domain (EDARADD), mRNA. [Source:RefSeq mRNA;Acc:NM_001243663]
ENSSSCG00025001510	0	0	0	0	0	0	0	0	0	0.02646969061566	0	0	0.0146023611042468	0	0	0.0328591053400066	0	0	0.0132841495773765	0.0236640907380013	0.0306303341450011	0.054635868554336	0	0	0	0.0108858888991114	0	LUXX01005012.1	5290830	5294672	3691
ENSSSCG00025001511	0	0	0	0.0104984884883717	0	0	0	0.0115554434084057	0	0	0	0	0	0	0	0	0.0124013554774101	0	0	0.051318542252622	0.0221419042947903	0	0	0	0	0.00786913747094009	0	LUXX01004993.1	689950	922139	5106
ENSSSCG00025001513	10.4523759726237	10.651213743042	9.49550046811678	7.67231911269975	7.13886326377038	6.55485777398	39.2002426719997	39.0384225496917	38.0951467332917	8.77027420773593	8.57739933915101	9.926146734919	8.66146427994876	11.1630051438635	3.55875934288903	39.8185730914071	38.0802420482198	40.3448947882808	14.035467054039	13.0769503458758	12.4553840955897	17.5329863342853	16.4720346729817	14.9859656962575	37.262349466449	38.2124426420775	41.1828607586947	LUXX01002164.1	687950	784563	1593	TMEM45A
ENSSSCG00025001516	0.813187676949962	0.809812657429098	0.968376916067222	0.993573588034288	1.12418042498875	1.06561034363632	1.38851238649778	1.75851436872883	1.54406252216482	1.36901169215553	1.15775268151733	0.944489906146	1.71825662658535	0.90206762160622	0.971960420509074	1.64552055747505	1.76518510686822	1.41183202402643	0.952426644098854	0.874218672403986	1.01422332168098	1.95859948096538	1.64613253703953	1.83785342811673	1.73262563807237	1.59670680135442	1.66335136331678	LUXX01009893.1	585827	659796	6744
ENSSSCG00025001517	732.648317691963	732.364714264828	650.481262291826	597.925585775548	569.604399522235	520.566489529823	708.601661148038	732.976262816763	646.433169727229	820.664724029135	829.02624949023	776.74637191916	928.790170459777	611.480822139115	535.591621235702	726.340101809676	711.104736218736	687.281304344451	644.609558050152	650.464118777801	541.166895488089	809.779239935005	820.877157936923	800.193633710749	761.664713064694	739.678427276	660.303907356555	LUXX01000900.1	2925977	2927460	804	TMSB4	Thymosin beta-4 Hematopoietic system regulatory peptide [Source:UniProtKB/Swiss-Prot;Acc:Q95274]
ENSSSCG00025001523	1.71711665739602	1.71541102004213	2.13932039186211	1.53523481302986	1.29050276054418	1.22161641091653	0.955074917338905	0.844898721384053	1.10455132850486	1.39904001998665	1.5690565254633	1.95581345720205	0.986187940511394	1.91461954106712	2.19237411785974	1.01310346619302	1.02429079425272	1.23720064527096	2.31441519597911	2.00351889314712	2.18857839380311	1.81821100195117	1.92692867516503	1.82883622737144	1.11549663991982	1.12942468528818	1.16983083734024	LUXX01010885.1	679497	684504	3771
ENSSSCG00025001525	0	0	0	0	0.0229919961731651	0	0	0	0.025965384124974	0	0	0	0	0	0	0	0	0	0	0	0	0.0226280285944854	0	0	0.0629344378985283	0	0	LUXX01000877.1	124255	182182	2227
ENSSSCG00025001530	0.00834477748328582	0	0.00606467572206787	0.0135401066485542	0	0	0.00699785787647426	0.0223549232293457	0.0073062485261988	0.0246778550296542	0.00770385127651483	0.0141131685899962	0.0544554835420812	0.00844305788190539	0.0223742723589536	0.00765868639870956	0.00799713577515228	0.012025000214744	0	0.0165466327823875	0.0428352727945943	0.0191015083512933	0	0.0426361374489955	0.017708755700672	0	0.0318365538744274	LUXX01003209.1	47508	59387	7918
ENSSSCG00025001532	2.78078830117313	2.08599465400456	0.746881738558708	1.37323687301512	1.26542225232655	1.18012839520453	1.82500035862144	1.78139899673335	1.48199864890428	1.56426668901374	1.39522173850513	1.32911701339677	1.33140667938328	1.10095002887528	0.810427669433644	2.55215739215845	2.02767267828724	1.61158106720617	2.82616939952067	1.75807090220236	1.13780621831765	1.52214380089748	1.06186022658769	1.0589766660185	2.09535786955112	1.65424676733569	1.26848132175429	LUXX01003827.1	169210	170598	1093	NOP10
ENSSSCG00025001534	0.049867130651062	0.240104483386782	0.217449520153963	1.49690222052842	0.773225169416027	0.324498197725421	0.459999566283136	0.133589646890535	0.523932460351174	0.110603352523473	0.138111157148931	0.674705321633751	0.488126624927773	0.605453273741225	0.267410548736897	0.457671538905526	0.430107086497284	0.395227724039158	0.555076936869019	0.296640539707798	0.213314270432451	0.532689409750332	0.457009310317443	0.545972403753876	0.458574354539113	0.576163398193043	0.475626101090031	LUXX01000585.1	107356	114479	1324	SPRED3
ENSSSCG00025001537	0	0	0	0	0	0	0	0	0	0	0	0	0	0	0	0	0	0	0	0	0	0	0	0	0	0	0	LUXX01009493.1	4864	38024	6293
ENSSSCG00025001538	0	0	0	0	0	0	0.55968725925175	0	0	0	0	0	0	0	0	0	0	0	0	0	0	0	0	0	0	0	1.27314057362483	LUXX01008969.1	1468595	1468693	99	U6	U6 spliceosomal RNA [Source:RFAM;Acc:RF00026]
ENSSSCG00025001539	0.219110365885746	0.185600293824067	0.123854353931958	0.94806689264482	0.915427090081014	1.12027716303379	0.153120040528528	0.152179314039513	0.10657862164783	0.278987515653503	0.179805731488414	0.0720556818597208	0.466686403331138	0.160110117910105	0.543967970210619	0.145235671658948	0.104991136626548	0.210495103243204	0.0361324952764161	0.0321828146330003	0.0104142007488209	0.278639909958623	0.343970790934547	0.364283355857643	0.120550908065027	0.118437187698217	0.0812717775904575	LUXX01005638.1	2077056	2082483	5428	RXFP4	relaxin family peptide/INSL5 receptor 4 [Source:NCBI gene;Acc:450213]
ENSSSCG00025001544	11.2899463161683	10.7762424337757	11.9116158066495	12.8799495409571	12.1169895051656	13.1333687668182	10.9162531825488	10.8712230543558	11.037219696253	10.9771446406868	10.6126653513107	11.3904427523516	12.7991444816982	14.0029520833824	12.4428855421058	10.6825636664239	10.9772722797025	10.2829882477494	14.1922098860224	14.7884290224699	13.0544615608879	11.768265104695	11.1351273821186	12.3533407403985	11.1429538925871	11.7300551942638	12.0235110475521	LUXX01000948.1	590976	693845	3212	ARMC8
ENSSSCG00025001546	0.274691821382969	0.288261032314639	0.153566045306471	0.017142718970779	0.0491456675476288	0.019642748046333	0	0	0.0185004399841516	0	0.0195072255860072	0	0	0	0.0188849257582555	0.0193928618180308	0.040499725658878	0.0456734657980537	0.0940808367574609	0.0139661271048869	0.108464883270738	0	0.0161373344038645	0.0308458985171681	0	0.0128493175332971	0.0604609450538174	LUXX01000748.1	1123423	1136200	3127	LRRC19
ENSSSCG00025001548	0	0.015785374639649	0	0	0.015250421992799	0.0548581778572937	0	0	0	0.0290859267824951	0	0	0	0.0199023912798234	0	0.0180534322432219	0.0188512417587543	0	0	0	0	0	0.0150227581663841	0.0143577142993725	0	0.0119618386206073	0	LUXX01011191.1	274007	277495	3359
ENSSSCG00025001549	0	0	0.135650006687383	0.302854701817095	0	0	0	0.333345164086552	0.163420553193339	0	0	0.157836255502246	0.456756905387923	0	0.166816844197923	0	0	0	0	0.123367456093168	0.15968441148192	0	0.142546453900803	0.136236051784159	0	0	0.534071681308721	LUXX01002164.1	700988	702003	354
ENSSSCG00025001550	0	0	0	0	0	0	0	0	0	0	0	0	0	0	0	0	0	0	0	0	0	0	0	0	0	0	0	LUXX01004993.1	950030	950449	213
ENSSSCG00025001553	0	0	0	0	0	0	0	0	0	0	0	0	0	0	0	0	0	0	0	0	0	0	0	0	0	0	0	LUXX01010885.1	705520	705643	124
ENSSSCG00025001554	125.812038187114	122.574496045762	122.045611770127	176.138635099005	192.4606876596	211.231110463488	216.525366622361	219.304586992065	225.715274130526	177.40586952579	178.949245907014	180.735917821087	162.709184543799	176.990257135689	243.744850846208	212.605148416646	220.207845320213	211.84741947574	154.647926724351	171.670490723897	165.799084882319	172.117809147939	169.602682107045	171.343646871237	215.313840582918	214.18226992117	223.055972527253	LUXX01006048.1	1008460	1026318	3285	CLDN1
ENSSSCG00025001555	2.91563102299481	2.86700272658082	3.67089657624737	3.76469663831182	3.50209970299521	2.90126684817099	1.23972988935565	1.35679147271773	1.04268203796322	3.79504459533876	3.79111835969201	3.16006036963912	5.25909162785373	4.44572912184909	3.74358148558024	1.46986804058068	2.12514066976595	1.9232153078068	2.37692982910351	2.14424753082755	2.14308588038569	2.09932976784985	2.25806340399234	3.08728335621753	1.56862815256841	1.32351164954062	1.68420118766964	LUXX01008578.1	782808	867827	1608	ATG4A
ENSSSCG00025001559	37.8199603306301	37.2563511075144	36.9465460346844	36.8173253923564	36.3823473800783	38.5656834610183	37.5518127239579	36.5086646063454	39.3947663327371	33.4770507079878	34.3863555599833	34.4156926529331	40.3353767073972	43.6118158322215	35.2731939323265	38.4562131070607	39.2087157109433	36.8866360347556	51.922270415304	49.3700837554432	48.601580702962	40.3409394321266	40.1919829220308	38.9144374860248	36.761368255889	37.5150947143215	37.9433969266848	LUXX01001805.1	1141634	1242329	4614	TNPO3
ENSSSCG00025001560	3.46440741633507	3.67593692766393	3.94455836515818	3.73191449198036	3.76026629868936	3.23843286877363	2.64698000035287	2.44051772623111	2.7130763206237	2.95973239688019	2.82518380739402	3.02725616291578	2.84165860334263	3.15468844568778	1.41053287310729	2.24336376956969	2.37939132470946	2.73188879769407	2.69939104603212	2.96405316442664	3.19443246225818	2.3349910823343	2.70460408426528	1.93865528743366	2.40980417437732	2.23546310573389	2.1110843913077	LUXX01000306.1	834098	1003930	3433
ENSSSCG00025001561	0	0	0	0	0	0	0	0	0	0	0	0	0	0	0	0	0	0	0	0	0	0	0	0	0	0	0	LUXX01003146.1	60613	89210	3192	LY9
ENSSSCG00025001563	1.69073562212531	1.60100375202675	1.74484507066565	1.64601685429762	1.96620397161509	1.41454927908892	5.47284772902926	7.63947277019441	4.94426625572356	1.8249930523427	1.560877543691	1.3153559798355	2.67555759420172	2.97652789707095	2.68972952574195	5.95863047582221	5.47661374638373	5.26259303154402	2.93588543630569	2.23500918408298	1.90934830596908	3.63794776197565	3.74458008123246	4.44266183197883	5.33411768394002	6.16885607880554	5.57960046173809	LUXX01005759.1	245551	312252	1954	ERO1B
ENSSSCG00025001565	0	0	0	0	0	0	0	0	0	0	0	0	0	0	0	0	0	0	0	0	0	0	0	0.0289307512487057	0	0	0	LUXX01000327.1	45220	87473	1667
ENSSSCG00025001570	0.0123410437266823	0.0792276031596279	0.0538140855816213	0.0700853521762012	0.0574069863359863	0.0344170002657171	0.0931418281646076	0.0440807575968022	0.205298214564512	0.0638678928312296	0.0797522713582576	0.0208718843660048	0.010066737922259	0.0499455601859745	0.0220594556765278	0.0906111003436418	0.0591345919570935	0.0177837040904637	0.045789873076295	0.0244707206520254	0.0950232601758305	0.0470818525481075	0.0282749970195467	0.0540465771366369	0.0872979253131123	0.112569525382761	0.10593651952743	LUXX01011191.1	285040	290646	5354
ENSSSCG00025001571	0	0.495542742192345	0.897572006866045	0	0	1.14809108674548	1.03568296571819	0.551421439657193	1.08132478187742	1.36962095414581	0	1.04437447565972	0.503713222764251	0	0.551898718187522	1.13348558700901	0	0	0	0	0	0	0.471602286737237	0	0	0	0.588976246676907	LUXX01001765.1	169811	169917	107	U6	U6 spliceosomal RNA [Source:RFAM;Acc:RF00026]
ENSSSCG00025001574	2.79185696250664	0	0	1.51000794990495	1.44299063306512	2.59533266792464	0	1.66203081812168	0.814801068034396	0.688025549735218	0	0	5.31381977254119	0.941579328294745	0	3.41642134675956	0.891849592502193	2.01156235986639	1.38117735465061	4.92079768529367	0.796172981191544	2.84029564555006	1.4214491459404	0	1.97490038926649	0	1.77522418012476	LUXX01000893.1	145289	145359	71
ENSSSCG00025001578	6.67914342224688	7.30702966305577	7.39500095686477	6.1384133639769	6.07836656500708	5.94219305805188	6.85912482596917	7.03598515343832	7.51547409603769	5.90248493328622	5.40742218932726	6.33202285745988	6.12928990037637	7.98529912080963	5.52639668095454	8.04562168295125	6.96347005620617	7.28438426137863	6.87316391391287	6.88061587495975	6.94187387865369	7.44533174451493	6.67505783537858	7.24603651220963	7.19776133975508	7.67898555122769	8.97092803600856	LUXX01008969.1	1477394	1568496	5065
ENSSSCG00025001586	0	0	0	0	0	0	0	0	0	0	0	0	0.718630864476998	0	0	0	0	0	0	0	0.753710422194662	0	0	0	0	0	0	LUXX01000893.1	146340	146414	75
ENSSSCG00025001587	0	0.0173903159772322	0.0157494596153931	0	0	0	0	0	0	0.032043170896163	0	0.0183253638726779	0	0.0219259207310354	0.0581041287432583	0.0397779461495456	0.0415357960430671	0	0.0321625425320411	0	0.0185399415101999	0.0330700214552401	0.0165501622436485	0.0949050095078892	0.0306587794113744	0	0.0620076665081296	LUXX01003298.1	588793	1456873	3048
ENSSSCG00025001589	0	0	0	0	0	0	0	0	0	0	0	0	0	0	0	0	0	0	0	0	0	0	0	0	0	0	0	LUXX01004993.1	972303	975532	2376
ENSSSCG00025001592	0.106721499071524	0.0856419518103468	0.0678660845086481	0.0974051160901742	0.0103424525487203	0	0.0111869652061222	0.0595619766235814	0.116799668545209	0.0986267192230981	0.0369467561522983	0.0789659279496396	0.0108817514306026	0.040491903276152	0.0834589420396636	0.0612169179335577	0.204551006881181	0.0865057102062471	0.0494970685343193	0.0881729849727062	0.0684776276978796	0.0305361887998265	0.0203761133377284	0.0389481625936542	0.0943656555878061	0.0405610901742581	0.0763421664378305	LUXX01011191.1	290902	335247	4953
ENSSSCG00025001598	0	0	0	0	0	0	0	0	0	0	0	0	0	0	0	0	0	0	0	0	0	0	0	0	0	0	0	LUXX01009493.1	97845	97947	103	U6	U6 spliceosomal RNA [Source:RFAM;Acc:RF00026]
ENSSSCG00025001600	10.5370639616538	10.6706946728628	9.98525553495671	8.32595313527677	7.58993757631829	8.05174058251134	12.8132602684641	13.09947252935	12.6169115300641	10.4283586380938	10.0515470590619	10.1741548994485	12.127828747953	11.2011650256822	12.701949635941	14.4711029743253	12.0271052939489	12.1407127427739	14.6993545167403	14.009737005586	12.1980021593355	12.7870660585406	10.8539271734559	11.2082056930334	12.1891113340142	12.3237884529144	13.0171498414526	LUXX01004143.1	2505208	2562345	4332	ZUP1
ENSSSCG00025001601	0	0.0190730479908565	0.0172734181177458	0	0.0184266789474143	0	0	0	0	0.0175718755507915	0	0	0	0.0120237648037638	0.0106210724543282	0	0.0227774536214589	0	0	0	0.0101669571339208	0.0090674905950564	0	0	0	0	0	LUXX01003556.1	2422542	2428101	5560
ENSSSCG00025001608	7.82733003255597	7.24328003955855	6.25235057504235	5.89257638081907	5.3576994796516	6.68637466421567	6.62306545419787	6.80066825686075	7.16190138349123	7.29879825439495	4.55702946480375	6.4401235009198	7.47774912342661	8.20490417879039	7.05864913421479	6.01884475791179	6.35240574211274	6.85906268919224	5.12819212041566	6.1523100195534	6.93783606342471	7.96313410977589	8.45511933286963	7.46317666817598	8.28038989252753	7.54711590510687	8.00366547378555	LUXX01007331.1	1659110	1684031	937	TM2D3
ENSSSCG00025001609	5.52271725054681	5.13332220069004	5.80399313038726	5.15745349095619	5.91426587791453	5.42944218383032	5.06444610776929	4.25751730919926	4.80061386927301	4.8467945370704	5.17190157032451	5.14054556254518	8.49133883762659	6.83395219032927	4.29671238988205	3.57358083745536	4.68341701221988	3.97917597304499	9.46434548702408	7.69447942326851	8.66789646691095	6.30569544399929	7.13075135298125	5.77106729043108	4.72171013092218	4.37314893729299	4.58537310025611	LUXX01000327.1	115811	135708	1663
ENSSSCG00025001612	0	0	0	0	0	0	0	0	0	0	0.0311537765104415	0	0	0	0	0.030971133250757	0	0	0	0	0	0	0	0	0	0	0	LUXX01002692.1	4658	86441	1958
ENSSSCG00025001613	0	0.210789232945569	0.0347091451878088	0.329342174834709	0.185132517071962	0.110991819914859	0.140174655099914	0.106617444964437	0.10453718075613	0.088272161241779	0.110226046995743	0.161544009968327	0.136350272443232	0.0483210208232215	0.426838907452583	0.153411764486764	0.205960205857933	0.206463212938943	0.0708808038888279	0.0473495621145443	0.0612883429684853	0.291522935791911	0.346500704350127	0.418309178156204	0.0844584553896645	0.116168604052389	0.136654409239817	LUXX01000585.1	114981	118962	2766	GGN
ENSSSCG00025001615	0.113855166190679	0.243644220170389	0.110327633239135	0.277109442845855	0	0	0.0318259842997836	0.0677795451387934	0	0.757578965446532	0.805846738294786	0.834419813694813	0.650111207094355	0.26879088234491	1.15324959033096	0.104494219824783	0.109111983459487	0.0546892313040452	0.253467067668507	0.150506879231412	0.227282005544054	0.0579152759431517	0.115936690823399	0.13850534845374	0	0.115392923396382	0.0361978508870931	LUXX01006048.1	1103773	1125884	1741		Sus scrofa claudin 16 (CLDN16), mRNA. [Source:RefSeq mRNA;Acc:NM_001161644]
ENSSSCG00025001619	2.06833645201829	1.72015662187314	2.02247443095201	1.58649668498836	1.77848390205038	2.30729062452948	1.26144652625892	1.24250283415073	1.71214885781616	1.27893650850041	1.38871017432998	2.1306547000582	1.53378812850811	1.75025502914664	0.873865813316839	1.44959710529838	2.1623672533064	2.14055269901169	2.45577578595817	2.31161262919708	2.31646914049583	1.89379985700734	1.2924103646214	1.01560603657878	1.70251325532668	2.08102632289267	1.57820157618377	LUXX01001765.1	189500	194538	1757	COA4
ENSSSCG00025001620	0.919905033964704	0.823383737093894	1.34996271715395	1.36345430014845	1.42637788949837	1.57874051446447	4.18349368240705	3.75970505550471	4.10454674566724	1.11170928852799	1.42086244001276	1.00229191646647	1.57290691220869	2.04046668894717	3.19377212714996	3.89664121477798	4.86565438993767	4.44841621732525	1.29963796865317	1.39142636020904	1.49833999592915	2.21368155935642	2.45889770600293	2.49208019544774	4.02946655059443	3.49623565626547	4.40383926129745	LUXX01005759.1	315486	333401	3735	GPR137B
ENSSSCG00025001631	6.02390302778962	5.63026557173062	5.46814537146789	7.7811028180122	6.78558993530471	6.15985552950223	6.48782987597063	7.20386668423084	7.12535814214777	5.47530092913169	4.97239668391038	6.15273600640717	6.74439048713665	6.72823569716229	5.29937213956463	7.03545223620549	7.26712336886574	7.25934043621669	7.02958535292413	6.44073392063097	5.78015321990543	7.97595534895147	5.83635228969113	9.21617163612303	7.32756063272892	7.84346782121365	6.98474869584305	LUXX01004567.1	238921	859841	5594
ENSSSCG00025001633	0	0	0	0	0	0	0	0	0	0	0	0	0	0	0	0	0	0	0	0	0	0	0	0	0	0	0	LUXX01003146.1	97685	110902	2741
ENSSSCG00025001638	0	0	0	0	0	0	0	0	0	0	0	0	0	0	0	0	0	0	0	0	0	0	0	0	0	0	0	LUXX01010790.1	143139	150297	1183
ENSSSCG00025001639	0.355236280175576	0.399098402045233	0.430287655621267	0.288200442051752	0.156065384776846	0.110076833585812	1.23131197035385	1.16312371769985	1.14042945185459	0.35017787835986	0.360747332517144	0.290384766843379	0.714767257678735	0.886569496569999	0.0211660081885537	1.09763250347728	1.07805116513034	1.20297197040755	3.10183226161364	2.32448164851675	1.84375398977726	0.749904222187567	0.623985606269	0.890222028701436	1.42395744913062	1.44733745542126	1.21975080763411	LUXX01009754.1	1105797	1120190	5580	TLR4	Sus scrofa toll like receptor 4 (TLR4), transcript variant 2, mRNA. [Source:RefSeq mRNA;Acc:NM_001293316]
ENSSSCG00025001640	0	0	0	0	0	0	0	0	0	0	0	0	0	0	0.0871311882642048	0.0223686753614837	0	0	0	0	0.0208514502635926	0	0	0	0.0344812314368428	0.0148210313266765	0	LUXX01005759.1	333544	338089	2711
ENSSSCG00025001643	0	0	0	0	0	0	0	0	0	0	0	0	0	0	0	0	0	0	0	0	0	0	0	0	0	0	0	LUXX01007989.1	321837	321946	110	U6	U6 spliceosomal RNA [Source:RFAM;Acc:RF00026]
ENSSSCG00025001646	0	0	0	0	0	0	0	0	0	0	0	0	0	0	0	0	0	0.00623781130112308	0	0	0	0	0	0	0	0	0	LUXX01000900.1	3038543	3059650	7632
ENSSSCG00025001648	12.1199506266587	11.4898578982483	12.5607266038514	10.1776857819186	10.184144702545	9.86929579417298	10.9548703466285	11.4152803946984	11.755356064714	12.3715047617068	12.3185053353807	12.0375096966613	11.1380454477821	13.6368699202267	12.740953854282	11.5231179905748	11.1281781885728	11.287327869074	12.1406204660556	11.909944154438	11.841402168875	12.1034566129022	12.0670393368379	13.1220136643623	11.5069788411475	11.3925823598623	12.0048386145986	LUXX01000602.1	1831382	1947216	6372	MON2
ENSSSCG00025001649	125.898783856526	128.713009234638	124.440492263392	118.938832369421	123.705057644829	122.652105445887	127.832075963817	123.844874571382	130.547468220146	127.607048884782	124.84430040767	132.145966717326	130.39344074708	138.34091944382	88.3563401221386	132.715367767461	127.321370040829	134.115995018011	155.720779890175	155.908772941632	154.935964940741	132.173139957124	130.544330091846	123.062386353061	130.139211527755	126.746291980378	119.444828457537	LUXX01000585.1	119475	126652	1586	PSMD8
ENSSSCG00025001650	0	0	0.00963485199986626	0	0	0	0	0	0	0	0	0	0	0	0	0	0	0	0.00983784030700175	0	0	0	0	0	0	0	0	LUXX01005801.1	13050	19844	4984
ENSSSCG00025001651	0.277039614728122	0.333478449148308	0.0503355370726765	0.112380046586218	0.21478476928223	0.193153689122274	0.232323013274311	0.123694117491236	0	0.153615767393712	0	0	0.225984548577672	0.140151220773432	0.0619005899853929	0.0635654915146565	0	0.0998049808179692	0	0.0457778610660182	0.296269820045071	0.0528461716022155	0	0	0.0979859731921181	0.168468829881007	0	LUXX01006048.1	1146188	1167368	954	TMEM207
ENSSSCG00025001652	0	0.0196115423799461	0.029601838470801	0.0264358437783878	0.0315782070483367	0.0530095070874346	0.0341567246122076	0.058194643366608	0.0570591797119389	0.0421586362000251	0.0150410786357895	0.0137773479097016	0	0.0247264698467243	0.00728062666083896	0.0373822456571214	0.0390342257845246	0.0704332030824875	0.0302254938294271	0.00538430273172005	0	0.0186469908920652	0.00622135922585185	0.0297297265020296	0.0403372166796304	0.0445836941609642	0.023309255971309	LUXX01003209.1	159850	167960	8111
ENSSSCG00025001653	0.0796551514317747	0.159804320116278	0.0578904187671289	0.48467705444508	0.339655118873978	0.0740480688859351	0	0.0711297095157561	0.174354658922369	0.0294453369687767	0	0.101038036976121	0.0324878329329565	0.322373151580118	0.10678691292236	0.109659093860727	0.0763367342587773	0.0573923759495736	0.17733018477431	0.0526486792730336	0.340737080558165	0.182333626432237	0.0304167840149996	0.406983648367868	0.140865910827729	0.169535088297975	0.26590910714949	LUXX01000327.1	141663	143495	1659
ENSSSCG00025001654	0.321456625050521	0.351767404342642	0.361053401258146	0.260795269543514	0.249220629018987	0.217329935925283	0.46562217366322	0.443624767243005	0.511728224948625	0.172843216386379	0.323745746523367	0.0988483581562052	0.214540395188843	0	0.0261181613649115	0.187744516733691	0.588123725086586	0.27372431935083	0.216858894693042	0.212469205673063	0.125007257108801	0.17838212369222	0.312454765825909	0.213301912125574	0.496127121231034	0.302103879147519	0.613202160405767	LUXX01011673.1	2302091	2400599	2261	FBLN5
ENSSSCG00025001657	0	0	0	0	0	0	0	0	0	0	0	0	0	0	0	0	0	0	0	0	0	0	0	0	0	0	0	LUXX01010790.1	213074	244028	1198
ENSSSCG00025001662	0.177809332918884	0	0.0516900994266237	0	0.110282384227797	0.033058596954189	0.0298218722636831	0.12702280741296	0.0934083032784318	0	0.0984915410238607	0	0.0290082426457346	0.0359806955376356	0.0317831877535333	0.0326380403148451	0.0340803665595564	0.0512453991928647	0.131947782804351	0.0940195467319297	0.121697054175672	0.0271341483899427	0.0814770366214494	0.181696951733663	0	0.0216253045891389	0.0339184383177767	LUXX01010885.1	777221	782773	1858	RASL11B
ENSSSCG00025001664	0	0	0	0	0	0	0	0	0	0	0	0	0	0	0	0	0	0	0	0	0	0	0	0	0	0	0	LUXX01005012.1	60571	60674	104	U6	U6 spliceosomal RNA [Source:RFAM;Acc:RF00026]
ENSSSCG00025001665	0.364244476916522	0	0	0	0.0564786851971464	0.0677209185676772	0	0	0	0.0538586703761857	0	0	0	0	0	0	0	0	0	0	0	0	0	0	0	0	0	LUXX01007989.1	329281	337639	907
ENSSSCG00025001666	157.66129859572	150.329420723158	152.945569385763	193.033162747572	183.713312276375	177.274646723412	179.786811869642	173.674207948449	169.887145000692	127.664435934616	126.171221444232	130.218824084944	238.875472961311	184.871622082951	179.762382768324	179.836231518494	170.339586839024	162.95225204914	247.725383000654	227.263245438672	208.542122669907	216.105028745033	179.719663172461	210.846119614978	164.360132809739	169.334495128763	180.670221402578	LUXX01010084.1	359908	367110	2177	EIF4A2	eukaryotic translation initiation factor 4A2 [Source:NCBI gene;Acc:100101928]
ENSSSCG00025001668	9.06020758964717	9.11221965311472	9.5195466803983	10.264069599946	8.67633102680032	8.65793768900586	10.1845661959241	11.0312891208642	10.5420630741987	9.04503773559215	10.0977301071412	9.09811747210374	11.9001964871952	12.4537350670216	11.8798875188746	10.6539720493868	10.7963280846071	10.8763794623869	13.9774899093104	13.2769425142108	12.9273066323645	11.7567357083002	9.78728967649088	12.2037268687521	10.2670471748109	10.0585466122121	10.9582258507228	LUXX01008107.1	500103	604573	4433	N4BP2L2
ENSSSCG00025001671	0	0	0	0	0	0	0	0	0	0	0	0	0	0	0	0	0	0	0	0	0	0	0	0	0	0	0	LUXX01008719.1	2384904	2410086	2640
ENSSSCG00025001672	44.5451463534778	46.6637772580225	44.9733910014158	25.1679323406488	25.8332535111486	17.5242499300842	37.6727029161271	38.6182351106296	37.6752940835994	49.1297556588864	48.2649404378183	50.1333948053895	29.4747493330312	46.6569322909212	16.6547806798767	37.0352380377542	38.8014808179618	34.7260053070018	42.7899260188646	45.9602604518621	43.6630648796969	31.9454782860332	30.1983758180323	31.8621717573435	36.6950450551961	36.9726672955554	40.7840133940206	LUXX01008969.1	1571125	1614544	2442	HELLS
ENSSSCG00025001679	29.4446749974945	34.7884521481585	42.7632021081745	70.9336392095971	66.7847233154708	71.2487216271137	26.5097427896677	28.381029386853	25.7588861051139	77.9832453258862	81.437051214067	75.8923025949592	149.116566589505	35.4343406783033	130.273932780574	25.8167741007204	27.5878368971504	26.0057273166067	14.928220999049	18.4797446430574	19.6275861880033	53.834490457635	60.8401716001374	70.2881612455275	26.8238497766609	26.8655311798337	21.161679910551	LUXX01009893.1	704820	708721	2713	CCN2	Sus scrofa cellular communication network factor 2 (CCN2), mRNA. [Source:RefSeq mRNA;Acc:NM_213833]
ENSSSCG00025001680	0.482291592063191	0.361227750756269	0.257041910482077	0.0521705909699522	0.0997103016521884	0	0.107852143388658	0.0861344438588609	0.0563025555527417	0.0950847961677868	0.0890497728575831	0.0543786223336204	0.0524548076260583	0.13012580498088	0.0862089968555691	0.088527706430631	0	0.0694992348177684	0.0238597547883682	0.106258100868568	0.0550153592842819	0.122664836273756	0.122777237666385	0.140810400968153	0.113720946989393	0.136865553034716	0.0613337794592983	LUXX01004299.1	1339053	1395598	2054	TNFRSF11A
ENSSSCG00025001681	0	0	0	0	0	0	0	0	0	0	0	0	0	0	0	0	0	0	0	0	0	0	0	0	0	0	0	LUXX01003299.1	2558	44974	538
ENSSSCG00025001682	0	0.774059465906291	0.701023392223846	0	0	0.896684279428952	0	0.861344438588609	0.844538333291125	0	0	0.407839667502153	0.393411057195437	0	0	0.442638532153155	0	0	0	0	0.412615194632114	0	0	0	0	0	0	LUXX01006980.1	4104064	4104200	137	U4	U4 spliceosomal RNA [Source:RFAM;Acc:RF00015]
ENSSSCG00025001685	27.7077774454669	27.574594959098	25.546047724036	20.9367432246081	20.2740846475784	17.8609517856869	22.8284560894805	25.8077723868699	24.5073805170896	27.0341180803215	28.1749719806653	27.8258506417393	24.531774459993	29.5688188510558	18.9794370946948	24.6501022301244	25.3324048470848	24.3936570471952	41.8878919153535	37.5630680361548	35.626486668935	22.9623166789924	21.9021513797043	24.5344991108376	23.1765169649456	22.5434963555233	24.3247009597107	LUXX01000748.1	1168841	1214520	3266	PLAA
ENSSSCG00025001690	0	0	0	0	0	0	0	0	0	0	0	0	0	0	0	0	0	0	0	0	0	0	0	0	0	0	0	LUXX01010790.1	269370	275953	6395
ENSSSCG00025001691	81.351480355734	78.3395992853157	82.8727559636576	46.1551323970009	43.3156157353684	36.094910426696	56.2184361422618	54.3479221843099	53.4565271655254	65.6699711997065	60.3117089529365	61.3075277809904	51.0404872130105	80.9424189600154	22.0833196619675	56.1617035434706	51.29661276808	56.7866181050875	72.708669243787	72.9447671063604	72.6421449270877	60.788668877252	61.7921029606489	57.7080222056241	52.1623175436562	54.299767934222	55.7610065927335	LUXX01005012.1	140390	146626	2396	CDKN2C
ENSSSCG00025001692	17.9062190007201	20.1171552250443	17.438194355617	15.979894429211	16.242443345355	18.1438839359248	15.7667996203847	14.8704464662025	18.6565155117144	17.2099615828078	18.8452486787227	18.321837854155	23.3701094138861	15.9430559435923	16.6437098536334	11.010783432612	17.1602496118308	18.8363644285231	17.4069519994652	15.1491224132618	12.8682267203967	20.4940031335421	11.3504062561339	15.6837601078349	19.506378370587	16.8777004569813	13.8337591597527	LUXX01001805.1	1147876	1148967	369
ENSSSCG00025001696	13.2256749517098	12.8408431498244	12.9741297994113	11.1272908730228	14.0513292988298	12.750052744236	6.75497341232013	9.331467921184	9.24470338641332	12.9568699489675	13.2650419469237	11.552209758152	9.90041285698336	9.41656888371211	14.5443951325975	11.2891056281104	11.0577595274654	9.99981782684818	7.95655999155606	8.84953175157942	9.8714956448889	9.30231918180151	9.6433732833321	9.2164699019188	10.741571062872	9.49885269434923	10.1746374343559	LUXX01000327.1	146864	241487	1213
ENSSSCG00025001703	228.83525659094	226.218131749467	257.528657097398	179.89849925497	197.072406451375	185.027512063772	243.371901105615	228.536296309878	224.791974655432	263.638108312016	275.838375945942	269.101430772894	209.096609833925	258.735820179414	202.559188696695	239.849926603335	210.745091738684	210.53679590265	235.579795577283	251.578156562997	241.696598901072	210.186812647309	197.832242968996	193.729559265593	212.113451924855	216.784844694436	244.587508795676	LUXX01000893.1	156295	177218	1295
ENSSSCG00025001704	0	0	0	0	0	0	0	0	0	0	0	0	0	0	0	0	0	0	0	0	0	0	0	0	0	0	0	LUXX01007331.1	1743464	1743570	107	U6	U6 spliceosomal RNA [Source:RFAM;Acc:RF00026]
ENSSSCG00025001707	0.270057008634838	0.462326525685719	0.314027917388556	0.131457095366385	0.279161675606604	0.552303763937097	0.211369629788263	0.289383567514919	0.362553172779337	0.412627856939296	0.315799126360067	0.334939716035828	0.0440577505469549	0.34610095745766	0.257452481072762	0.231329892280586	0.258806489377339	0.479961336909084	0.187042273913175	0.166596488391755	0.154028015434876	0.0961598730135136	0.0962479871297522	0.144551276743192	0.318387664936242	0.20801539580539	0.223233231369912	LUXX01002164.1	794354	867019	3670	ADGRG7
ENSSSCG00025001708	0	0	0	0	0	0	0	0	0	0	0	0	0	0	0	0	0	0	0	0	0	0	0	0	0	0	0	LUXX01008719.1	2437888	2440179	1530
ENSSSCG00025001709	0.761659344238123	0	0	0.154482081330334	0.147625842864011	0.354022323578577	0.319360453405898	0	0	0	0.175789897427794	0.322040544367694	0.465971021634941	0.385314883624939	0.170182025492982	0.349518610403356	0	0.274391791643639	0	0	0	0	0.145422030780647	0	0.134695415598387	0.347375930201326	0.181615153874435	LUXX01009493.1	146755	178773	347
ENSSSCG00025001710	0	0	0	0	0	0	0	0	0	0	0	0	0	0.0636081182768096	0	0	0	0	0	0	0	0	0	0	0	0	0	LUXX01006980.1	4359215	4397510	1051
ENSSSCG00025001716	0	0	0	0	0	0	0	0	0	0	0	0	0	0	0.0474703881399235	0	0	0	0	0	0	0	0	0	0	0.008074721850205	0	LUXX01005801.1	220396	225482	4976
ENSSSCG00025001718	0	0	0	0	0	0	0	0	0	0	0	0	0	0	0	0	0	0	0	0	0	0	0	0	0	0	0	LUXX01003581.1	141922	142028	107	U6	U6 spliceosomal RNA [Source:RFAM;Acc:RF00026]
ENSSSCG00025001720	0.135605845279953	0.244847440087855	0.443489914115958	0.495071872749752	0.236549772839562	0.346665779656088	0.398012591751116	0.272457078701835	0.296823375220329	0.325832520474913	0.219083458620888	0.286680525642868	0.110615320340226	0.548811758308276	0.2423936904918	0.311141502847523	0.0324891334364575	0.26868996118619	0.201259296419073	0.224074291723865	0.319041097132168	0.284539622777655	0.310691296136794	0.420661138859451	0.167868221902762	0.185540453227081	0.420351954401015	LUXX01000327.1	176244	180082	1949	GPER1
ENSSSCG00025001721	0	0	0	0	0	0	0	0	0	0	0	0	0	0	0	0	0	0	0	0	0	0	0	0	0	0	0	LUXX01006980.1	4367259	4376589	1375
ENSSSCG00025001724	0	0	0	0	0	0	0	0	0	0	0	0	0	0	0	0	0	0	0	0	0	0	0	0	0	0	0	LUXX01008719.1	2455991	2469422	2460
ENSSSCG00025001726	31.7440290527746	32.5866499770582	34.2037922125217	25.999647004659	27.6386258515924	30.8689311169567	32.5724389242593	32.2481080803569	33.7112121235963	34.1619077341	31.1992669101504	32.9664343597516	25.3411936420836	29.4835045054755	31.0806120242446	31.5728509602458	31.3444811978625	31.8407789896692	29.3396739356935	33.0752644956248	28.9583478001107	27.3779968662697	26.5995145645795	26.1769575840303	31.2856914567741	34.7465938539516	35.9582318612208	LUXX01003209.1	218503	270815	3704
ENSSSCG00025001728	22.5037715869757	22.1680422501477	23.7815394796753	31.8679940875675	30.087973281695	33.7178586412394	17.7791069002826	15.8034160795839	17.3827920578215	35.5497796875596	35.1232039178147	35.9705714629924	21.7274695429059	23.5414034915188	32.9388987866731	17.4174200117981	17.7781819177035	17.9780252105848	13.9662287979269	14.8443505972064	16.7355993643325	16.2110211870339	16.9291114548038	18.6385922403197	17.3008523904029	15.5010506718946	17.286713094597	LUXX01005012.1	5325254	5510648	2941	PLPP3
ENSSSCG00025001729	0.454506951763764	0.433120548098469	0.578057982065923	0.391784091903543	0.616652059014071	0.343292068285246	0.500253573510055	0.634158362460444	0.497427995102683	0.210016397382633	0.603172472644549	0.0720645328217476	0.393918466125612	0.632307356318311	0.152329740789505	0.599636291837744	0.381125750192253	0.491215571970813	0.46375731469567	0.506941593008812	0.510358518897933	0.520191721841928	0.368806775397693	0.518352991526143	0.301414289849357	0.604597402163243	0.541878404079356	LUXX01004143.1	2517333	2538625	2326	RSPH4A
ENSSSCG00025001731	0	0	0	0	0	0	0	0	0	0	0	0	0	0	0	0	0	0	0	0	0	0	0	0	0	0	0	LUXX01003146.1	119150	144725	1500	SLAMF7
ENSSSCG00025001732	0	0	0	0	0	0	0.0175289587680871	0	0	0.015453911430307	0	0	0	0.0211490453365792	0.0373635956001676	0	0	0	0	0	0.0178830375402087	0	0.015963759785158	0	0	0	0	LUXX01005801.1	236654	279570	3161
ENSSSCG00025001734	0.026033864504593	0.0208916758922699	0	0	0	0.0726038689608548	0	0	0.091175533223707	0	0.048068632314771	0	0	0.0263404776630918	0	0.0238934117040907	0	0.0375153473996622	0.0193190685934187	0.0172072811099217	0.0222727666133174	0.0198641637937406	0.0795294636420557	0.0570065748600383	0	0.047493872253688	0.0248307558685694	LUXX01010294.1	207550	210087	2538
ENSSSCG00025001742	0	0	0.100041879931945	0	0.249016091886585	0	0	0.040973676418972	0.0803484386533918	0.0678469639322229	0.0847209644547839	0	0.074857381716354	0.185700367524797	0.0410091408653228	0	0.0439731396303165	0.0991811996878569	0.136199433583602	0	0	0.0700211773729355	0.0700853398345616	0.368404990032997	0	0.0558052998980835	0	LUXX01000327.1	184828	190486	1440
ENSSSCG00025001743	26.7390118348498	26.0189578883462	27.2916489148016	57.2617382245263	58.696921854696	66.9413954668521	23.2269500337937	25.228688723028	23.3229288153271	42.9689379719595	47.6007186187897	46.5451042880206	34.8158271960287	35.3572743542759	46.9088626221859	24.4788459005604	23.6911025628541	24.4396208424015	33.0580880230761	34.8131720181384	33.666627410324	34.8377188924954	33.5467786985161	32.4176615214394	23.9466096831369	24.7378403477969	27.5403733935441	LUXX01006048.1	1229329	1367742	3928	IL1RAP
ENSSSCG00025001746	0	0	0	0	0	0	0	0	0	0	0	0	0	0	0.085708509210544	0	0	0	0	0	0	0	0	0	0	0	0	LUXX01003299.1	20901	30777	688
ENSSSCG00025001749	0	0	0	0	0	0	0	0	0	0	0	0	0	0	0.0164768869548172	0	0	0.0132831963867666	0	0	0	0	0.0140796441631932	0	0	0	0	LUXX01010294.1	239125	242767	3584
ENSSSCG00025001753	0.631908649015251	0.0633868181883813	0.200920930407253	0.352455531642489	0.214335428760719	0.183571049434797	0.298076119541727	0.59954309547904	0.345791248239343	0.233591459802513	0.255226336432822	0.166987550650911	0.0966479046666615	0.399594335379121	0.211786597176562	0.579954370878491	0.378489665676364	0.512208945190128	0.351692500347376	0.313248627306501	0.439251441506154	0.361615644053893	0.180973501545311	0.345923937823735	0.53081104306047	0.288199516508931	0.678044382008202	LUXX01009493.1	179064	618674	1673
ENSSSCG00025001757	0	0	0	0	0	0	0	0	0	0	0	0	0	0	0	0	0	0	0	0	0	0	0	0	0	0	0	LUXX01008719.1	2519148	2557575	491
ENSSSCG00025001760	0.416870335095629	0.111510143879245	0.0757414863838067	0.112734557774187	0.403991857048989	0.161469172294646	0.116527946721184	0.341231879325193	0.0912474382183629	0.0770501798599377	0	0.0293764639578312	0.226697433588958	0.0351483345472802	0.279431369934061	0.159415033924769	0.13316786765017	0.450539203629382	0.154674435615447	0.137766812167134	0.0297204425155624	0.106025757536306	0.1591843680785	0.532480972115373	0.0491475386042485	0.211250346617351	0	LUXX01000327.1	199340	201241	1902
ENSSSCG00025001764	1.30119561878386	1.32058624780016	1.51583873676205	2.87198876658001	2.71485335873373	2.77496907326318	3.20932746399787	3.19530599076188	3.09945323736802	2.03717730104051	1.80188463062825	2.07120660565241	2.79398185797964	2.76856499281105	4.24129290061514	3.0206586654089	2.75070899511971	3.11589242459853	1.44837625287862	1.31534788981351	1.42425731387784	2.52587253216706	3.41962874466462	2.40229965856759	2.65302768771431	2.8974150494435	2.66463565756926	LUXX01001805.1	1247850	1260318	3453
ENSSSCG00025001766	59.8845571906724	59.1316139478035	58.2103838019995	43.7171602402339	45.7794784127783	44.8025662909971	46.7379238469497	47.4374216703449	47.205287359091	57.773986494614	58.2639518835146	56.6430000717158	45.5465211053929	60.0704620613843	27.147414040888	44.7979671022821	44.3460084280697	44.7537275750223	57.2382276665524	58.3683885483873	55.2107523472227	44.7861978533787	45.1520718110199	43.3780427453079	45.151936446928	44.4609061918315	45.2404356154458	LUXX01000306.1	1019561	1123783	4505	PSMD1
ENSSSCG00025001767	0.0636857331206334	0.153319730355415	0.555413232200483	0.180837096651268	0.123436548129667	0.23681107716967	0.240328360478703	0.0853042323517875	0.167279640955495	0.400215343870076	1.17588615725194	0.915526347578327	0.441568362509963	0.354396845975034	0.569187111769299	0.263023281997513	0.274646693787422	0.275317450699786	0.543484968709506	0.778731055377499	1.11694436060173	0.753191652512733	0.632287981543611	0.464843974280408	0.247774651247732	0.213001433827866	0.0303713052503272	LUXX01004299.1	1429475	1504106	2074
ENSSSCG00025001773	0.0525752521286311	0	0.019104874623964	0.0106634736864185	0.0203804127606174	0	0	0.0117370387991485	0.034524095383196	0.00971748836904724	0.036402881086599	0.0111147870395454	0.0107215665080117	0.0132986139464744	0.0822303839113694	0	0.0377887334798025	0.0189405115775498	0.0195073785916438	0.0347500134927244	0	0.0501444675835623	0.0100380832864301	0	0.0650835815572871	0.0239784061626935	0.0125363951451023	LUXX01010294.1	369470	374536	5027
ENSSSCG00025001774	7.54161572059949	8.46023762223171	8.07921153573619	6.3725078786372	6.43361818983892	6.47705652788934	6.45563444172486	7.13058482514053	7.28847922192379	6.6753695319097	8.07057528692491	7.17182511671934	6.44979715451808	6.23108342215906	5.94729720606103	7.30475950474707	8.02770302634972	7.20121317164914	9.23703267574097	9.05522974522718	8.75161390699962	6.33177281647208	6.51694013058814	6.17129944527485	7.56837155496941	6.99814329527625	7.54154774625276	LUXX01000748.1	1222104	1266988	2532	CAAP1
ENSSSCG00025001777	0	0	0	6.03059424993291	3.20163546711324	3.8389295713052	1.38522596664808	0	0.723135947880526	0	0	0.698425430597437	4.7160150481303	0	1.47632907115162	1.51603697262456	2.37454954003709	0	1.83869235337863	0.545900993212267	1.41320704161499	1.26038119271284	1.26153611702211	3.01422264572452	0.584241365158004	1.0044953981655	0.787755729930363	LUXX01000327.1	225146	225225	80	MIR339-1	microRNA mir-339-1 [Source:NCBI gene;Acc:100498792]
ENSSSCG00025001783	0	0	0	0	0	0	0	0	0	0	0	0	0	0	0	0	0	0	0	0	0	0	0	0	0	0	0	LUXX01009493.1	438498	438604	107	U6	U6 spliceosomal RNA [Source:RFAM;Acc:RF00026]
ENSSSCG00025001789	0	0	0.0114770799157107	0	0	0	0	0	0	0	0.0145791334625823	0	0	0	0	0.0289873226123242	0	0.034135020925075	0	0.0208757549985571	0	0	0.0120605747325249	0.0115266640371875	0.0111709630049332	0	0	LUXX01002164.1	802595	806835	4184
ENSSSCG00025001799	8.89135309558833	10.036694714503	9.59466894428123	8.10081772229439	8.01063534205859	7.607584677235	8.60000074327961	9.83559737119409	8.74241083630439	8.31445714961426	9.62205773515676	9.78203641062662	8.62776880136455	9.41267607777101	12.7651432831805	9.14050723903725	9.22382632105287	8.88169091810402	9.18570357130926	8.65787281153009	8.77371771892617	10.2008651157051	8.10724281630566	8.44334538190877	9.20222816241079	9.89824092447408	10.4318188189415	LUXX01005801.1	281432	319119	5134	CCNH	cyclin H [Source:NCBI gene;Acc:100310796]
ENSSSCG00025001806	0.0303091505103932	0.340515150368868	0.176220559146178	0.221306211006712	0.117491209802321	0.140878149405695	0.127084951068631	0.0270651807538164	0	0.0672245147218355	0.0839437079001529	0.102521164124394	0.123617694577465	0.153330578690199	0.135443034050607	0.166903152949492	0.116185910215882	0.0655141869497771	0.112458247913066	0.120198383826554	0.0518608088666052	0.115631302083747	0	0.243350085159411	0.0643201502926243	0.0737244328928809	0.0867254014602235	LUXX01000893.1	185715	189817	2180
ENSSSCG00025001807	0	0	0	0	0	0	0	0	0	0	0	0	0	0	0	0	0	0	0	0	0	0	0	0	0	0	0	LUXX01004299.1	1473823	1477268	3047
ENSSSCG00025001809	31.9199057536078	31.8385730375156	28.181249348882	26.0630423860295	27.7732233291751	26.21154866253	31.4408070160311	33.0209931684339	29.8135489122294	31.5729656952532	34.0200934608172	32.3995567027245	27.1476564427378	28.4504799371453	28.2068935630834	32.4536791496932	32.2389936255845	30.0295848444726	32.6433994179307	32.503704687182	29.2417966947462	30.3510371941265	25.0051853743208	29.6150596517357	30.4995336836468	32.0751426013516	32.5756741797865	LUXX01012309.1	12040	65906	2573	VAMP7	Sus scrofa vesicle associated membrane protein 7 (VAMP7), mRNA. [Source:RefSeq mRNA;Acc:NM_001243593]
ENSSSCG00025001818	0	0	0	0	0	0	0	0.280962352587237	0	0	0	0	0	0	0	0	0	0	0	0	0	0	0	0	0	0	0	LUXX01006980.1	4433445	4434374	420
ENSSSCG00025001821	0	0	0.0447114547181875	0.0748677126000362	0.0715449266394019	0	0	0.054936772852253	0	0.0227419990834267	0.0283980886440616	0	0.0752755793795739	0.0311229666242676	0	0.169389605879839	0	0.0221633965782921	0.0228267207123355	0	0.105266818742271	0.046941571423197	0.0704768780459279	0.0898092408409541	0	0.018705687116676	0	LUXX01000327.1	243282	249750	2148
ENSSSCG00025001824	0.0201168969744732	0.00807171158693575	0	0	0	0	0	0	0	0	0	0	0.0164095950177424	0.0305307348038942	0.00898967313838709	0	0	0	0.00746411875324961	0	0	0	0	0	0	0.0061165802902451	0	LUXX01009602.1	1149652	1534541	6568
ENSSSCG00025001832	0	0	0	0	0	0	0	0	0	0.00728666677076379	0.00909891026364028	0	0	0	0	0	0	0	0	0	0	0	0	0	0	0	0	LUXX01008578.1	869434	1191280	6703
ENSSSCG00025001833	0	0	0	0	0	0	0	0	0	0	0	0	0	0	0	0	0	0	0	0	0	0	0	0	0	0	0	LUXX01006048.1	1535000	1546191	4720	GMNC
ENSSSCG00025001837	2.52693848784688	3.27977773698439	3.1459794367691	4.59932251851662	5.16179871784668	5.08623059929495	6.96528653665413	6.12193326954298	5.94476908267596	3.21658236720243	2.81971204610402	3.12166205095762	3.79987720159105	3.31259318723981	5.79337646810413	6.19119854467228	7.22288431200729	6.5861330075395	2.54371805455773	2.62874838101551	3.55299143152954	4.86212897754205	4.64842706238941	4.50679914039822	6.37283564256154	7.02846131606324	6.4131228030247	LUXX01000585.1	133714	164706	3007
ENSSSCG00025001839	0	0	0	0	0	0	0	0	0	0	0	0	0	0	0	0	0	0	0	0	0	0	0	0	0	0	0	LUXX01003715.1	12431	14646	1941
ENSSSCG00025001843	0	0	0	0.0635259121725766	0.040470999386776	0	0.021887828823197	0.0466143346184631	0.0114262049832989	0	0.0120480139062699	0.0220715127188603	0.0425813271465731	0.105632442913572	0.0116636703231414	0.0359321423493871	0.0375200401348938	0.0282087551946502	0.0484216828857364	0.0258771950169749	0.0111649776149713	0.00995758398351048	0	0.0285764738287136	0.036926177533194	0.0317438798551215	0.0497890250005365	LUXX01005801.1	292448	297567	5063
ENSSSCG00025001845	0.187355240395058	0.20046530591524	0.295019532502521	0.0253333091784621	0.242089638345046	0	0.471343429105207	0.641327109166518	0.13669866689613	0.484804392559173	0.345930592102709	0.396082474818962	0.0254713208108577	0.157968176533381	0.362802985349169	0.401219614683247	0.62842520908354	0.17998856654129	0.347578894778568	0.247667747393089	0.24043219989669	0.285908777174935	0.286170763785734	0.227918536538716	0.220885204218527	0.284828562806853	0.387176729266341	LUXX01003146.1	187695	203379	2115	CD48	Sus scrofa CD48 molecule (CD48), mRNA. [Source:RefSeq mRNA;Acc:NM_001243714]
ENSSSCG00025001846	5.11386072191994	4.99548304683484	5.07988424681556	7.96809077507712	7.76266335317437	8.16379959467435	5.58098273723675	6.41234331284541	6.50691587098282	16.3951636242148	16.0163987485731	16.176189719877	10.2726527734009	9.53821562237673	11.8960620995509	6.27250016883361	6.42373618787611	6.12950575141446	16.1104472867461	19.0403948590926	20.1682277982378	11.0129510365071	11.9172959770768	12.1222986692429	6.13611907565586	6.27764212669073	6.65532508179865	LUXX01004299.1	1504389	1561636	5530	ZCCHC2
ENSSSCG00025001848	3.08043088164787	2.90821950168123	3.0006684926894	2.36262262485129	2.33804055267349	2.31012568913802	3.47324042567981	3.77937017672195	3.60363927797857	1.7319914475313	2.16274947850097	2.41883675082521	2.40716704849298	3.67981374707316	2.71841200172874	3.46862132032416	2.97690833618754	3.43180550692714	4.48537684115086	4.02929469622688	4.0638353322053	2.91331989696601	2.74794938712749	2.79634837417264	3.28685837558039	3.06956478185736	3.54297190190032	LUXX01004143.1	2563289	2601737	5105	KPNA5
ENSSSCG00025001849	5.52072120666305	4.78076891442943	5.49780653756091	5.68369068505341	5.21472090888882	4.98593919996064	8.64392723767708	7.94078949446053	8.13766947165394	4.84364893223167	4.59670595085184	4.71280195368762	4.7455858911457	8.21952446421233	3.57566744890239	7.64833036427196	8.05329334572776	7.8547733819426	5.17284152299011	4.87298189604604	5.26122558062905	6.73180859143293	6.56452426837522	5.22826561500605	7.82284048958259	8.31856051574393	8.0483557388972	LUXX01011303.1	629767	680942	3781	PFKM
ENSSSCG00025001850	1.5150714216915	1.30178246252359	1.51261932181988	1.23537361460377	1.77971629903226	2.01304841909322	2.50896747172854	2.50084150780023	2.5860379931153	1.57269812399233	1.34219200201673	1.35236516497848	1.47928935912897	2.03614485202638	1.90119041936375	2.53521411519382	2.6399161070476	2.50301876502348	1.78865266570706	1.83083876820235	1.69552112925666	2.17775186974818	2.28493629070362	1.93245356881656	2.47905079552858	2.38240483548691	2.62737290353149	LUXX01012539.1	155875	261359	8635
ENSSSCG00025001854	0	0	0	0	0	0	0	0	0	0	0	0	0	0	0	0	0	0	0	0	0	0	0	0	0	0	0	LUXX01006048.1	1624678	1663681	2544
ENSSSCG00025001855	0	0	0	0	0	0	0	0	0	0	0	0	0	0	0	0	0	0	0	0	0	0	0	0	0	0	0	LUXX01003209.1	297471	316003	2707	XKR5
ENSSSCG00025001857	0	0	0	0	0	0	0	0	0	0	0	0	0	0	0	0	0	0.0713213121350881	0	0	0	0.0377642304932686	0	0	0	0	0	LUXX01004567.1	494629	497433	2670
ENSSSCG00025001859	0	0.111081857712111	0	0.224603137800108	0.0715449266394019	0.0428930678358123	0	0	0	0	0	0.0390181804803037	0.0376377896897869	0.0933688998728029	0.123714726632817	0	0.0442187996282512	0	0.10272024320551	0.0304972621906294	0.0394750570283517	0.105618535702193	0	0.134713861261431	0.0326391824110617	0	0.0880173999922193	LUXX01008969.1	1661120	1710898	1431
ENSSSCG00025001860	0	0	0	0	0	0	0	0	0	0	0	0	0	0	0	0	0	0	0	0	0	0	0	0	0	0	0	LUXX01009493.1	752409	752552	144
ENSSSCG00025001862	0	0	0	0	0	0	0	0	0	0	0	0	0	0	0	0	0	0	0	0	0	0	0	0	0	0	0	LUXX01008719.1	2578399	2583519	438	C2orf50
ENSSSCG00025001865	0.903852674988996	0.836912768732425	0.505297464405473	2.03064555592269	2.33581261718538	2.95157264829919	2.2933239433809	2.17299890373503	1.94797757969921	0.856713679957918	0.96280576932129	0.940706297262069	1.89047053089354	1.68830358689679	3.85264408606386	1.87178188131829	1.93228864710138	2.38786304685181	1.13507490071778	1.05695316819773	1.16982413827127	1.60918538810057	1.30976741718185	1.86076178760967	2.27876674168959	2.24082452905387	2.43151540630908	LUXX01008107.1	611951	642812	2850	N4BP2L1
ENSSSCG00025001867	0.0572192666054619	0	0.0623772708820092	0.0696323215695508	0.0110903155388205	0.0531914900548891	0.0479835797063635	0.0255475618286727	0.0375736366077779	0.0423033678555536	0.0264122513130307	0.0241931303086361	0.0233372222713899	0.0723664562772536	0.0255696743217427	0.0393861088363167	0.0274177618825095	0.0103067711301518	0.0106152405477585	0.0189097551231788	0.048952831058324	0.0218295075594343	0.0109247552892151	0.0522056314479242	0.0202378476781296	0.0173976254282832	0.0409312351555071	LUXX01009754.1	1441331	1446013	4619
ENSSSCG00025001874	0	0	0	0	0	0	0	0	0	0	0.17680896929694	0	0	0	0	0	0	0	0	0	0	0	0	0	0	0	0	LUXX01004567.1	549104	550447	345
ENSSSCG00025001876	0	0	0	0	0	0	0	0	0	0	0	0	0	0	0	0	0	0	0	0	0	0	0	0	0	0	0	LUXX01003299.1	54979	78735	6581
ENSSSCG00025001879	0.0631380297302027	0	0	0.0256116971914123	0.0489499928082291	0.0586936198192864	0	0	0.0276401700097669	0	0	0	0.0772536763054585	0.0319408181122441	0.0282146024109244	0	0.0302538562196157	0	0.117132814357613	0.0208657809159013	0	0.0240875526557638	0	0.0460846271682679	0.0223312514154995	0.0767889458702725	0	LUXX01000944.1	79507	92837	2093
ENSSSCG00025001881	137.449774719255	134.673574084705	125.74720507753	114.102011424289	115.42462153396	118.698774907069	158.601799632615	136.318254809749	124.149776453207	122.693536363093	117.721936510657	114.146458208599	120.571409008158	110.833798301642	142.002730674705	152.93791444285	130.084612132949	127.232620962818	117.016348563596	122.73587645492	106.764804627963	130.714253118277	112.449781060875	122.066914667581	135.681109444287	135.585211465929	135.529329204585	LUXX01000893.1	200016	213025	4636	NACA
ENSSSCG00025001885	0	0	0	0	0	0	0	0	0	0	0	0	0	0	0	0	0	0	0	0	0	0	0	0	0	0	0	LUXX01002692.1	62469	62576	108	U6	U6 spliceosomal RNA [Source:RFAM;Acc:RF00026]
ENSSSCG00025001889	0.136516421720366	0.657310827453483	0.496075437679064	0	0.211678377990958	0.761440576126651	0.343444454540846	0.243810305964131	0.119526602955459	0	0.378093560376722	0.461768879733843	0.77950661952567	0.690621201538501	0.244021334074648	0.501169247148614	0.130829175759619	0	0.202610727645028	0.0902315691259946	0	0.520818674674727	0.104259183224968	0.49821861912802	0	0.249048445826158	0	LUXX01005012.1	275906	320923	483	C1orf185
ENSSSCG00025001892	0	0	0	0	0	0	0	0	0	0	0	0	0	0	0	0	0	0	0	0	0	0	0	0	0	0	0	LUXX01012309.1	66052	105750	6438
ENSSSCG00025001893	0	0	0	0.0582666111104629	0	0	0	0	0	0	0	0.0202442153796359	0	0	0	0	0	0	0.0355302870218092	0	0	0	0	0	0	0	0	LUXX01004567.1	887071	890463	2760
ENSSSCG00025001896	0	0	0	0	0.0231269379114274	0	0.0250153673435319	0	0	0	0	0	0	0	0	0	0	0	0	0.0394330288550622	0	0.0227608341799158	0	0	0	0	0	LUXX01003209.1	319335	322033	2215
ENSSSCG00025001897	19.4054773414131	20.7087230256865	21.1399296489333	68.0672184186804	70.5362788319325	82.032196610248	25.8659259229835	26.4001537856651	25.8015860051683	21.4649224061252	21.1963052701878	20.2215178257065	39.4010254992773	26.7849433653244	116.000761559325	24.9464946196094	25.1223295662072	26.8745892113807	15.1986441301536	13.3032426705314	14.0738178587874	27.4104335233015	29.7235797398944	29.3122591335255	26.7604701139149	26.0771311527054	25.0029642228516	LUXX01005638.1	2084860	2138985	4851	ARHGEF2	Sus scrofa Rho/Rac guanine nucleotide exchange factor 2 (ARHGEF2), mRNA. [Source:RefSeq mRNA;Acc:NM_001128463]
ENSSSCG00025001903	18.8088399555707	18.116379257869	17.7139252204617	21.5288592078027	24.7370201887145	23.6519853543599	17.6069913230444	14.5606491736181	17.6169640263354	16.1155877844747	15.7489386811423	14.0969428581049	19.3467375063318	19.5466881888918	13.3352857622228	15.0544311367646	16.2320561913042	18.6996139051059	17.6723649019105	18.2301618917521	21.871185108922	18.4120415500382	21.2312955921043	19.7770253768759	16.7085724732205	16.6689343012973	17.568778029782	LUXX01000327.1	257691	343324	2718		Sus scrofa ArfGAP with dual PH domains 1 (ADAP1), mRNA. [Source:RefSeq mRNA;Acc:NM_214226]
ENSSSCG00025001905	0	0	0	0	0	0	0	0	0	0	0	0	0	0	0	0	0	0	0	0	0	0	0	0	0	0	0	LUXX01002692.1	86693	99898	4802
ENSSSCG00025001906	1.91518690181615	7.68450339341753	6.9594351257005	4.66132888883703	6.68167401832327	5.34111940355506	7.22726591294651	4.27551406111012	5.03051094177757	2.83187327717104	0	0.809768615185434	2.34336151459891	2.90661444821421	1.71168587959608	6.15203409180979	6.42390213729841	0	4.97424018305329	2.53171475112935	3.27700183562896	3.6532788194575	5.85060228184166	2.09685053615619	8.1285755152418	3.4938970370974	8.2200597905777	LUXX01010084.1	361418	361486	69
ENSSSCG00025001908	0	0	0	0	0	0	0	0	0	0	0	0	0	0	0	0	0	0	0	0	0	0	0	0	0	0	0	LUXX01004567.1	899001	899513	477
ENSSSCG00025001910	0	0	0	0	0	0	0	0	0	0	0	0.096003495614768	0	0	0.101465915543067	0	0	0	0	0.0750379372113082	0	0	0	0	0	0	0	LUXX01012539.1	331536	332607	582
ENSSSCG00025001911	38.1185908094155	42.7505014614625	42.0434320922602	50.6260454014807	47.7175258660164	47.6237619147122	41.3995517860068	44.1765189451548	44.2202585114886	37.6267843496683	37.5544326821566	39.4070489530045	42.3584376478419	42.9371229428372	49.9236132084149	44.573267077713	43.8912170688134	45.296500309889	36.7114778553249	34.783828452038	36.8595370854102	36.18847917707	40.3494056685114	41.1869045039274	43.2087077730945	43.2621031757855	44.348643519837	LUXX01002164.1	879073	917238	2555	TFG
ENSSSCG00025001917	4.24328107145505	5.35095236293936	6.16771957011622	3.27861053343278	3.91637366007735	3.56891311827762	5.25284464417009	5.2326016124045	7.78421570807172	3.7346952623242	5.22316404712062	5.29692681309371	5.93364933971834	4.29325620332558	5.05653993788934	4.26530279759814	4.84107959232842	5.5323091202034	5.54794023037792	4.67438159325489	5.3589502495492	4.00855180556989	4.93812302687553	6.19436580405774	4.43094368682523	3.80909569946551	5.97441654503762	LUXX01004143.1	2602678	2603004	327
ENSSSCG00025001918	0	0.133335473800287	0.0402515526968428	0	0.214694750518909	0	0.371561030450449	0.24728455173227	0.145475798400106	0.0818940721394811	0.102261683834777	0	0	0.0560369927149429	0	0.101662160779518	0.159232156917827	0.079810521123506	0.246597465666874	0.146427760123995	0.0473833039937968	0.0845184370637277	0.126893825685376	0	0.156711849832826	0.134718578127813	0.158475586909713	LUXX01000585.1	165725	167394	1193
ENSSSCG00025001920	0.260543959434768	0.209081519773584	0.0757414863838067	0.845509183306402	0.646386971278382	0.775052027014299	0.349583840163553	0.465316199079808	0.547484629310177	0.192625449649844	0.0962130826615843	0.220323479683734	0.637586531968946	0.316335010925522	0.465718949890101	0.765192162838893	0.449441553319323	0.563174004536727	0.386686089038618	0.413300436501401	0.713290620373497	0.834952840598411	0.397960920196249	0.836755813324158	0.516049155344609	0.380250623911231	0.546707446639369	LUXX01008719.1	2597177	2609634	1268	PQLC3
ENSSSCG00025001922	0.520267307973678	0	0	0.422088836390755	0	0	0	0.464583417663935	0	0.769288409940165	1.44092348993963	0.439953027147992	1.27316491738051	0	0	0	0	0.374858077560404	0.772154269135381	1.37549856557422	0	0.396970454397745	0.794668420171407	1.51897834115252	0	0.94912951007764	0	LUXX01010084.1	362925	363051	127	SNORA63	Small nucleolar RNA SNORA63 [Source:RFAM;Acc:RF00092]
ENSSSCG00025001923	0.0650494197515699	0.078301363644471	0.0236377565185003	0.0395805677245576	0.0126079663976893	0.0604704633432274	0.0954622866506184	0.145218050808072	0.0996692421395753	0.0240461796855528	0.0450399417234392	0.0275038318719148	0.0265307973594757	0.0987233063877828	0.072671871580193	0.0895517778562376	0.0155848685866738	0.0234343961851692	0.0362036397416417	0.10748727407576	0.055651766344671	0.0372251398290772	0.0372592503181524	0.0118699390429713	0.0920291591683787	0.0988919909589468	0	LUXX01010790.1	284499	404981	4063	PPARGC1A
ENSSSCG00025001928	0	0.0148690615296077	0.0269321942609834	0.0450969844825793	0.0143651619388143	0.0516737575498176	0	0.0496372075518674	0.0486687121400242	0	0	0	0.0453426653133272	0.037494185254586	0.0165600568833609	0.119038236773661	0.035513920957743	0.0534009824455091	0.0687490130259348	0.0244935947599447	0.047556041781772	0.0424132762550591	0.0141507135953125	0.0676213717492882	0.0524277164471569	0.0450699000859451	0.106035544129718	LUXX01012309.1	164953	173912	3566	SPRY3
ENSSSCG00025001931	1.76983789587474	1.89368119337789	0	0.957237182529034	0	0	0.494723559517172	0	0	0	0	0	0.481226025319419	0	0	0.541441775937342	0	0.42506228437653	0.437783893661578	0.389929280865905	0	0	0.901097226444363	0	0	0	0.562682664235974	LUXX01008107.1	620541	620652	112
ENSSSCG00025001934	4.24346470762899	3.81489849620205	3.51313381451409	3.49952690662235	3.06487975646102	2.94926549313238	4.67477045394111	4.37019448457791	4.86325902543098	3.06328733852121	2.82728307916964	2.93672977179413	3.69003124898065	3.80739196427696	3.20221634336431	4.4181386478789	4.45992340146318	4.37707275690003	4.1367328721878	3.52578284619374	3.43348090692282	4.01672527941202	4.35671364254833	4.16384588443012	4.65127630304525	4.36366677058264	4.56282628181416	LUXX01003827.1	169624	276440	6602	SLC12A6
ENSSSCG00025001935	16.032507654484	16.588051513912	15.6943066869059	17.3635519459505	17.2942406356388	19.0190836436816	16.4306441485319	15.1758954384653	15.1494137406255	13.831057162344	13.8416238110688	13.6389283038894	13.093609255181	12.3461263862102	19.5066375378495	16.0921605832912	17.1168616227161	15.6424901715681	13.8254525532227	15.4436074747379	15.4781779099108	12.2183181163657	13.7876012556567	11.3369189634707	15.6296903513286	15.8120976745889	14.7959479947305	LUXX01007331.1	1808376	1996818	3433	PCSK6
ENSSSCG00025001937	0	0	0	0	0	0	0	0	0	0	0	0	0	0	0	0	0	0	0	0	0	0	0	0	0	0	0	LUXX01009602.1	1442698	1442781	84	MIR218-1	microRNA mir-218-1 [Source:NCBI gene;Acc:100526390]
ENSSSCG00025001938	14.3131617470016	16.1410498810101	15.8778156658741	12.781727033624	14.1969664141707	13.7044800072776	14.8237168378963	13.9306242819163	14.3349962447381	13.0435347594998	13.2296737221341	13.35171732259	12.2633890379581	10.95680402258	12.4395104073139	14.2861873680049	14.9010693213756	14.2944582033242	11.6020691527476	12.5684841658014	13.0969421415124	11.8115723202803	14.5093037043478	12.7395924392804	14.483115815761	14.3394979436821	13.4716460411987	LUXX01006132.1	1	58217	3849
ENSSSCG00025001939	0	0	0	0	0	0	0	0	0	0	0	0	0	0	0	0	0	0	0	0	0.0615776488721129	0	0	0	0	0	0.0171624342032759	LUXX01009893.1	868360	872167	3672
ENSSSCG00025001940	0	0.0555021703572027	0.0335101900679228	0.0374077335810369	0.0178737499908624	0.0642947032179517	0	0.0617607404500904	0.0201852323204613	0.0170445966612702	0	0	0	0	0.0618141969777371	0.063476774848202	0.066281913190149	0.0166109476099691	0	0	0.0197237549422888	0.035181610403708	0.0176069241733721	0	0	0.0560779008047733	0	LUXX01000838.1	103876	106741	2866
ENSSSCG00025001941	0	0	0	0	0	0	0	0	0	0	0	0	0	0	0	0	0	0	0	0	0	0	0	0	0	0	0	LUXX01003715.1	54770	59440	4529
ENSSSCG00025001942	1.2350270675263	0.99108548438469	2.24393001716511	1.00196789199301	2.39374614363606	1.14809108674548	0.517841482859096	1.65426431897158	2.16264956375484	1.82616127219441	0.570084994462097	1.56656171348958	1.51113966829275	0.624786283260999	0.551898718187522	1.13348558700901	0	1.77970003178211	2.29120542477087	2.85705192709224	0.528301697799996	0.942341078663805	0	0.450724881603667	1.74726389579964	0.751024596759254	1.76692874003072	LUXX01000306.1	1033689	1033795	107	U6	U6 spliceosomal RNA [Source:RFAM;Acc:RF00026]
ENSSSCG00025001944	0.74240391137817	0.893647304740128	2.15820684797004	1.80691962544806	0.863362373154131	2.76057856812958	1.86772040446932	2.65177950756493	0.975014761187226	1.64662294487193	0.685383083229713	0	3.33073293928946	1.50229510806577	0.66351868366365	1.70341232879164	2.13442655284233	4.27927872810529	3.58097387174864	5.64302150286838	1.27029846437303	1.9826221008966	1.70094757351296	5.41882722826881	1.57548233301035	2.93448093846102	2.83238015255861	LUXX01010084.1	363307	363484	178
ENSSSCG00025001949	9.97978423827893	11.2328205742933	11.5670234811858	11.1879208089074	10.8722466078196	9.54235298697126	6.95601897728342	7.05988179019714	7.08100167088973	7.68488639721906	8.08854213798204	7.40895395973115	8.83839843128831	11.7233829509966	7.04282522762013	6.42338144540809	6.30977463757731	8.5539407373003	10.6758128010999	9.69729186843917	9.07024998070665	8.04982574239506	6.81001842692201	8.68436685374692	6.85778801315319	7.61351553258435	7.86210504881461	LUXX01005012.1	5557007	5629490	2549	PRKAA2	5'-AMP-activated protein kinase catalytic subunit alpha-2  [Source:UniProtKB/Swiss-Prot;Acc:Q28948]
ENSSSCG00025001950	0.224856042581784	0.108265591453968	0.196100469085588	0.310120741115413	0.183043987910507	0.156770988108431	0.348840297879728	0.351382217375564	0.314995410341015	0.141304549690388	0.0830343296340914	0.218666461170544	0.201759558684201	0.284380348430011	0	0.350827000641381	0.538721465608778	0.364525083079413	0.350405893446327	0.378981802332151	0.298175383971854	0.19730316441991	0.317691586386374	0.229772289481808	0.349928467816263	0.478575313061665	0.525438567522039	LUXX01000585.1	167531	179128	5877	KCNK6
ENSSSCG00025001952	0	0	0	0	0	0	0	0	0	0	0	0	0	0	0	0	0	0	0	0	0	0	0	0	0	0	0	LUXX01002692.1	179587	179693	107	U6	U6 spliceosomal RNA [Source:RFAM;Acc:RF00026]
ENSSSCG00025001953	0	0.0553380484410307	0.0167055496146577	0.0466213969574064	0.0267313450028588	0.138893259841969	0	0.0205260372389354	0.0100627719308475	0.00849709758761532	0.0212207668837865	0	0.0281252295194511	0.0348854404116856	0.0308157050857879	0.042192714492943	0.0220286383954273	0.0248427426596824	0	0	0.0393308621774915	0.017538788557493	0.00877742993231594	0.0419443053849299	0.0081299894264464	0.0209670286623518	0.0109619861531447	LUXX01003209.1	353166	374588	5749
ENSSSCG00025001955	0	0	0	0	0.109692007438569	0.043842164982786	0	0	0	0.0348678187231981	0	0	0	0.0477174391926673	0.0421507229450855	0	0	0	0.0349977131264074	0.0935162301006025	0	0	0	0	0	0	0.044982482794025	LUXX01000948.1	697354	722647	1401
ENSSSCG00025001956	0	0	0	0	0	0	0	0	0	0	0	0	0	0	0	0	0	0	0	0	0	0	0	0	0	0	0	LUXX01004567.1	930668	945753	1742	DCSTAMP	Sus scrofa dendrocyte expressed seven transmembrane protein (DCSTAMP), mRNA. [Source:RefSeq mRNA;Acc:NM_001185150]
ENSSSCG00025001957	0	0	0	0	0	0	0	0	0	0	0	0	0	0	0	0	0	0	0	0	0	0	0	0	0	0	0	LUXX01004143.1	2604643	2612612	1207	FAM162B
ENSSSCG00025001968	0	0	0.366565666926209	0.409200627645999	0.782078892729951	0	1.26890928242572	0	0	0.745798687499244	0	0.426519346929733	0.822859768485113	0	0	1.38873615812936	3.38358204178313	0.726824058781242	0.748577039543461	0.666749304686738	1.72605440197251	1.53939687659583	1.92600933896505	0.368149330775514	3.92467481938201	1.53358076055802	1.44321660445257	LUXX01010084.1	363761	363891	131	SNORA63	Small nucleolar RNA SNORA63 [Source:RFAM;Acc:RF00092]
ENSSSCG00025001970	8.57341592163387	8.56078361976751	7.99658509413752	8.11102748746495	5.84575875652121	5.45173430244525	3.81727527580114	5.21193476544963	5.11024220142113	7.41212309264623	7.68289523813121	7.5805431351404	7.56293682395489	7.911494947802	6.76390833951123	4.35716458742476	3.69329767850232	4.46692672812258	4.78712802063074	5.14983523605148	5.78184453205119	6.6481645329908	6.7395674214537	6.29852779394	4.54355076876893	4.61915043619639	5.08745036066608	LUXX01010885.1	790140	1221287	2366	SCFD2
ENSSSCG00025001973	0	0	0	0	0	0	0	0	0	0	0	0	0	0	0	0	0	0	0	0	0	0	0	0	0	0	0	LUXX01003299.1	79534	259780	4488
ENSSSCG00025001974	2.44718326343175	0.981908766936684	3.11241404232717	0.992690411511591	0.474316365498257	0	0.513046654314104	0.546315685586293	0.535656257689279	0	0.56480642969856	0.517352170812916	1.49714763432708	0.619001225082657	0	1.6844855251384	1.17261705680844	1.32241599583809	2.72398867167204	1.21311331824948	0	3.26765494407032	0.934471197794155	0	0.865542763197043	0	0	LUXX01000602.1	1957614	1957721	108
ENSSSCG00025001981	0	0	0	0	0	0	0	0	0	0	0	0	0	0	0	0	0	0	0	0	0	0	0	0	0	0	0	LUXX01003797.1	329	1273	240
ENSSSCG00025001982	0	0.0808689477599099	0.0244128634302661	0.0817569123868214	0	0.0624533534731908	0.0845079389922571	0.0299959807032637	0.0882321441237043	0.0496693584455521	0.0620224650812856	0.0284057114630376	0.0822023103748473	0.203921094994185	0.0300219434906278	0.123317699857615	0.128767302628685	0.048405669395192	0.174490377544828	0.222023789816885	0.143691615822571	0	0	0.0735550010141216	0.0712851691092634	0.102134763412862	0.0640777411229578	LUXX01000306.1	1071554	1086563	1967	HTR2B
ENSSSCG00025001985	0	2.61381347818357	0	0.377501987476239	0.36074765826628	0.432555444654107	0	0.831015409060841	0	1.37605109947044	0.429571087376369	0	0.379558555181513	0.470789664147373	1.24760203195912	1.70821067337978	0	1.67630196655533	0.690588677325306	0.615099710661709	0	0	0	0	0.987450194633247	0.282956450187465	1.33141813509357	LUXX01010084.1	364065	364206	142
ENSSSCG00025001986	0	0	0	0	0	0	0	0	0	0	0	0	0	0	0	0	0	0	0	0	0	0	0	0	0	0	0	LUXX01002710.1	232	1164	933
ENSSSCG00025001988	0	0	0	0	0	0	0	0	0	0	0	0	0	0	0	0	0	0	0	0	0	0	0	0	0	0	0	LUXX01003146.1	229559	267278	4284
ENSSSCG00025001996	0	0	0	0	0	0	0	0	0	0	0	0	0	0	0	0	0	0	0	0	0	0.0494267134397192	0	0	0	0	0	LUXX01003209.1	374684	480633	1020
ENSSSCG00025001997	0	0	0	0	0	0	0	0	0	0	0	0	0	0	0	0	0	0	0	0	0	0	0	0	0	0	0	LUXX01003299.1	145942	153505	3285
ENSSSCG00025002000	20.4529040853544	20.6106210106242	21.8173021310969	18.4260469866901	18.2077405729542	18.6185441530763	16.7956264519698	19.3604851954904	19.3411487115544	23.2927750245146	24.4528265098223	23.8471097000685	15.6942846550249	14.0822068516739	17.1820583957802	19.0635213629706	19.005114262619	18.5927198019715	14.3450068873046	14.4805311646026	15.2411039366463	13.6391870234827	12.9685218087633	13.2686661853096	17.7497835582652	19.066512009236	21.6768396358993	LUXX01011673.1	2434782	2487122	4358	TC2N
ENSSSCG00025002001	8.55302665338026	8.49691348814517	8.76934762703779	8.62952654759581	9.1294159854318	8.5816335411355	6.42070268369334	7.61596520104457	6.91579960422593	7.8281513500677	8.25400287361459	9.11769172323753	7.60926520417064	8.92342360119156	8.92185665294415	8.18337522443472	6.45519884738111	7.15763113258901	6.50880461482032	7.52690771719151	6.6333150468177	7.17312655331986	8.28996230914418	7.16250925716718	6.99289994820582	7.24916370953322	6.79428484340379	LUXX01001765.1	191827	256173	2727	PAAF1
ENSSSCG00025002002	5.32933552161677	6.1271325785366	5.9412285553792	4.64705156812684	4.45031490212436	3.6942659917665	4.74170536940609	4.85751414668875	5.20303496191743	5.62675136557637	5.82588343653799	6.34248599681207	5.32269751116247	8.65590538063422	3.08036732128164	4.94745312395391	4.58424266129306	4.96660858136185	6.36676097364445	6.05588330320495	6.35379145125581	7.575857252653	5.88264103575188	7.33216512893524	4.06485360425506	5.04205598039636	5.02455668839935	LUXX01008107.1	639204	691658	10774
ENSSSCG00025002003	12.4359712227244	15.3222569563048	14.5612287596762	10.5987630248082	12.3196011129985	13.2537948697533	18.3818959072312	18.0595763136397	15.617536821146	22.3353237157865	20.0624397956043	22.4664606192179	21.517939383104	21.9874883829741	9.26214056045693	16.4285375360456	18.6593246492141	19.821155344463	26.7064820908987	24.2853293558309	29.4462912093162	23.2427710443242	21.3933501213635	24.0679374753669	16.883020438026	16.2323400844235	17.9716136105786	LUXX01008997.1	4463	14239	1052	CBR3	Sus scrofa carbonyl reductase 3 (CBR3), mRNA. [Source:RefSeq mRNA;Acc:NM_001244732]
ENSSSCG00025002007	0.174696102530527	0.155766960677382	0.112855704741089	0.173225060058133	0.105341707496088	0.0541329669279229	0.130221007440478	0.173331651126086	0.220934602172664	0.0430521275245598	0.0895991398464225	0.164142286861912	0.0633340949891597	0.0589178604367746	0.0867408384930447	0.160332934825159	0.0930101660805754	0.195798373061809	0.0576166816569879	0.102637084505244	0.199277138653113	0.118484718468892	0.207538256619383	0.155846999308906	0.178499124490107	0.141644474476922	0.0740545927079072	LUXX01006980.1	4594695	4739718	3404
ENSSSCG00025002009	39.8315471908596	37.1011306895226	42.2794555687457	23.4769876245421	23.3637760999538	20.0102844509959	31.7699417166653	28.6820377842313	29.1712631666252	37.8897424411974	39.7444524467768	41.3752765004351	26.7807054453114	41.2096996895821	20.4762241709868	31.0937894668606	25.6872894529414	25.408368980658	43.5869054194684	43.72156623257	41.1231238851818	28.649571360702	26.0169488156401	28.2261030529943	26.9048941416672	27.0673094259214	30.5997353223942	LUXX01000893.1	218094	244575	1765	PRIM1
ENSSSCG00025002010	0	0	0	0	0	0	0	0	0	0.0535633925780707	0	0	0	0.0733027766545251	0	0	0	0.0522006314146615	0	0	0	0	0	0	0	0	0	LUXX01006132.1	73205	74116	912
ENSSSCG00025002012	0.05977739575934	0.0959404223424263	0.086888001870929	0.016165646025822	0.0463445423466331	0.0740927299648772	0.133676812221769	0.0889657630327498	0.0174459818547775	0.0441946447809413	0.0367907686414019	0.0505494883423959	0.0487611412868892	0.100802370791506	0.0712342133245655	0.0731501554945504	0.0190956939287261	0.100497234906876	0.207009995555294	0.0790206504046707	0.0340942591463206	0.0608145328208849	0.0456526942227542	0.116351175709511	0.0563803488692887	0.0727017175994332	0.0380099266552648	LUXX01005012.1	5559994	5565424	3316
ENSSSCG00025002015	0	0	0	0.220597869224798	0	0	0	0	0	0	0	0	0	0	0	0	0	0	0	0	0	0	0	0.198467334697911	0	0	0	LUXX01012309.1	213042	214366	243
ENSSSCG00025002016	3.12467931961334	3.2597436266698	3.80375983284099	6.84457593686967	6.68211288032776	4.40550262527714	3.69029656533636	3.38317425942976	4.29749363311856	2.49302499193713	2.95680339393721	2.46616427907509	2.80372238751617	6.53372564043897	1.59414449456372	3.7281066834196	3.91781178625496	4.4558253258781	2.50231235218425	2.24599265778761	2.86261446065066	5.78161067317338	4.8920257700483	6.3669885245649	4.08911394884972	3.92693373391203	4.27173156407558	LUXX01001805.1	1280403	1310910	5074	KCP
ENSSSCG00025002017	0	0	0	0	0	0	0	0	0	0	0	0	0	0	0	0	0	0	0	0	0	0	0	0	0	0	0	LUXX01003805.1	59458	60263	177
ENSSSCG00025002019	0.0817409667373078	0.262382218958751	0.198021040690035	0.198947439173045	0.253490313272471	0.101316079407642	0.0456981762193181	0.0486615208604698	0.190848250162283	0.181298278878682	0.100617062940115	0.184326711580355	0.133354181036969	0.165407337671572	0.12175909865168	0.325088340521554	0.18278319483447	0.157053940949019	0.202192973567409	0.216109259168568	0.256416947756947	0.145528550086431	0.20808843167375	0.298314818545932	0.0963697097167842	0.165689962584	0.207902543156879	LUXX01000602.1	1971426	1973951	2425
ENSSSCG00025002022	0.109273343074957	0.0292299191921615	0.1058877670724	0.118203488912075	0.169436055591439	0.135441837135354	0.427633153981767	0.260207691481013	0.382695981237765	0.0807880055642786	0	0.0924046876203886	0.118847441754741	0.221120614031732	0.0325541140275991	0.635164332521865	0.24434908901521	0.314930380486249	0.0810889681754631	0.144450097432132	0.155811140200109	0.166753851296076	0.194724428206279	0.212690462322348	0.283424697540818	0.376547337790817	0.382152724552767	LUXX01000306.1	1135655	1143797	1814
ENSSSCG00025002023	0	0	0	0	0	0	0	0	0	0	0	0	0	0	0	0	0	0	0	0	0	0	0	0	0	0	0	LUXX01003299.1	234981	243347	8052
ENSSSCG00025002027	18.0906507218488	18.6652279295135	19.5544701947811	20.0815963820259	23.7541593631278	20.7412309563087	18.0121516393353	15.6928646477669	16.1409223307883	15.9435942361719	14.3683221072729	15.4436705383736	17.1693749563768	17.8679101999088	14.3975768607746	16.6032732334371	17.4745931673018	17.9379609135587	17.089743791507	16.83491285456	20.2922036744717	17.3528362386539	19.2108759410929	16.2435292511882	16.7579009562922	17.2698122344317	17.4737298807674	LUXX01000327.1	343166	357087	2300	GET4
ENSSSCG00025002031	0	0	0	0	0	0	0	0	0	0	0	0	0	0	0	0	0	0	0	0	0	0	0	0	0	0	0	LUXX01003805.1	62945	65427	1877
ENSSSCG00025002036	0	0	0	0	0	0	0	0	0	0	0	0	0	0	0	0	0	0	0	0	0	0	0	0	0	0	0	LUXX01003209.1	386739	390497	204
ENSSSCG00025002038	0	0	0	0.0161218893899627	0.0308127323150747	0	0	0	0.0173987596482533	0	0	0	0	0	0	0	0	0	0.0147464048391268	0	0	0.0151624805138387	0	0.0290090600490781	0	0	0	LUXX01009754.1	1607093	1610776	3325
ENSSSCG00025002042	127.536660801732	127.326680119364	123.618640525041	102.922639016296	100.338201441865	98.1512732870315	171.057581691808	177.86812584077	176.959565228616	157.932252921646	162.461534305197	151.8690716048	132.950042322701	113.786576229963	91.1606673380709	174.585032126864	182.402989321715	183.429799368919	148.561908487221	147.267962815288	144.734944220305	155.407075883303	151.1971364737	155.708046711668	175.93616625718	172.960459655374	170.913587257045	LUXX01000838.1	107735	124604	4312	CALM1	calmodulin 1 [Source:NCBI gene;Acc:100154056]
ENSSSCG00025002043	0	0.0175544027196096	0.00794903200915965	0.0177471551801443	0.0339189984928401	0	0.045860816641221	0.0293008247194105	0	0.00808637875040564	0	0.0462456832045977	0.0178438387140456	0.0110664016402792	0.00977539527330985	0.0100383179779808	0	0.00788064490153473	0.0162330064857132	0.0216878394919623	0	0.008345513608428	0.0167063216953764	0.0239501219988044	0.00773701526446621	0	0.020864247109561	LUXX01006980.1	4624169	4630392	6041
ENSSSCG00025002054	41.5296551394494	40.2133268763343	42.9789610690131	28.8588329591526	30.5426543619093	30.2980928750117	38.3314210959415	38.2759210348319	35.9329464276568	39.5466529471966	38.7093849436205	39.1419043473449	34.7829912028991	39.2295150561132	27.5793371569105	39.3802336092247	35.3252861137864	35.3368064352214	44.4123805768978	45.0533632621483	45.7628013745043	35.4874489253736	33.7881140359892	30.2152493477204	34.5040526287123	35.2046570231893	38.6350185715511	LUXX01010084.1	366386	381526	1486	RFC4
ENSSSCG00025002056	6.47609856635871	7.28996068428181	7.31133137547746	3.9297105388034	4.73195531981505	4.30487913259144	1.2200701317416	1.10906191810751	1.02528405070064	1.91516456728122	2.0474991409588	1.80045223784517	0.824958900547575	0.700116315802403	1.79189242792839	1.05845760709556	1.32627901269526	1.34230195066273	0.947983168229582	0.644995802936083	1.10810004337158	0.934117103084703	1.04337573588295	0.8806321800613	1.01661762787966	1.15446839531373	0.87998491850438	LUXX01000948.1	747978	819370	3723	MRAS
ENSSSCG00025002062	0	0	0	0	0	0	0	0	0	0	0	0	0	0	0	0	0	0	0	0	0	0	0	0	0	0	0	LUXX01003299.1	287673	289820	945
ENSSSCG00025002064	0	0	0	0	0	0	0	0	0	0	0	0	0	0	0	0	0	0	0	0	0	0	0	0	0	0	0	LUXX01006132.1	109072	110145	924
ENSSSCG00025002067	11.5713029941444	12.383415832356	12.5421227827664	14.367594455078	14.3817342531484	16.3200464686818	27.9888043172238	28.5605977186024	27.6867373997656	14.6769998101678	14.8387453627632	13.7984173181379	18.1550402415758	17.5705221186823	23.7699281834892	26.1266954537952	28.970652298569	28.2945277183122	17.5223767119076	16.431552675701	17.3707101681065	21.3690569709912	23.7774272104208	22.1441646168866	27.9323166836521	26.645446408035	27.8759258433697	LUXX01008997.1	21823	156306	7309
ENSSSCG00025002068	0	0	0	0	0	0	0	0	0	0	0	0	0	0	0	0	0	0	0	0	0	0	0	0	0	0	0	LUXX01003209.1	401556	404363	419
ENSSSCG00025002069	0	0	0	0	0	0	0	0	0	0	0	0	0	0	0	0	0	0	0	0	0	0	0	0.0161134521655838	0	0	0	LUXX01003805.1	128241	134563	5986	SPIN3
ENSSSCG00025002075	0	0	0	0	0	0	0	0	0	0	0	0	0	0	0	0	0	0	0	0	0	0	0	0	0	0	0	LUXX01004143.1	2626957	2949081	4782
ENSSSCG00025002076	11.3123155992877	10.8880138684079	11.7980423919742	9.10365568763819	8.96457930791706	8.86395600326194	8.5884009932181	9.28774342440532	9.71495742393976	9.28988704765761	8.76073200713814	9.61418730670679	10.3612941451533	10.9499182230139	7.22892165874242	9.36806294808002	9.81480476548664	8.42971796519413	8.15787641843851	8.41816979877675	8.29406339596108	10.1612800984918	11.2059208187895	10.3522957073849	9.71049441400545	9.79556202073117	9.70297747348709	LUXX01008036.1	20642	58371	5799	SUGP2
ENSSSCG00025002079	0	0	0	0	0	0	0	0	0	0	0	0	0	0	0	0	0	0	0	0	0	0	0	0	0	0	0	LUXX01000306.1	1178730	1187721	730	SPATA3	spermatogenesis associated 3 [Source:NCBI gene;Acc:100153399]
ENSSSCG00025002080	4.69933003728938	4.3983356773	4.32415234980128	3.37658586816688	3.18885354228519	3.0516169414959	6.56256690394862	6.73512000612787	6.56949174002359	4.29052041025182	4.06780889808627	4.99008085264944	3.55436972005849	4.52732169118565	3.19583877002214	5.93592474273226	6.84428296620676	6.40578855887268	3.43650323032764	3.49350805651736	3.63593117316292	5.16601606712996	5.0961358446021	5.25561340209723	6.58621346734382	6.65405793846141	6.77448961300457	LUXX01012309.1	254917	330466	6763
ENSSSCG00025002089	0.0369231338992216	0.0296301052889527	0	0.0299554524848426	0	0	0	0.0164856367821514	0	0.0272980240464937	0.0852180698623141	0.0156116329834577	0.030118644781098	0	0.0164999057966093	0.0169436934632529	0	0	0.0547994368148608	0.0610115667183311	0.0157944346645989	0	0.0704965698252086	0.0404254504036818	0.0261186416388043	0.0224530963546354	0	LUXX01000893.1	247410	313952	3579	HSD17B6
ENSSSCG00025002093	0.0226435737192108	0.109026196191736	0.0164565121204021	0.0918527796806475	0.0702209286824013	0	0.132920928944984	0.0606601378101299	0.118953137416947	0	0.0418088378392354	0.114888350475247	0.0554119069593299	0	0.202375472399126	0.0831274556613876	0.0651007413306947	0.0489448003942817	0.184835420490426	0.134697983246344	0.0581168077429057	0.103663977467814	0.0691726452102596	0.0826380437484448	0.16017583691789	0.0550785687822071	0.0647914239833061	LUXX01008107.1	691730	702190	2918
ENSSSCG00025002097	0	0	0	0	0	0	0	0	0	0	0	0	0	0	0.00812173880429993	0	0	0	0	0	0	0.0138674866479201	0	0	0	0	0	LUXX01006132.1	113565	120835	7271
ENSSSCG00025002099	0	0	0	0	0	0	0	0	0	0	0	0	0	0	0	0	0	0	0	0	0	0	0	0	0	0	0	LUXX01003209.1	408839	411572	195
ENSSSCG00025002105	0	0	0	0.0654920980105387	0	0.11256482554835	0	0	0	0	0	0	0.0329244440047495	0	0	0.0740885508918537	0	0	0.089856681899994	0	0	0.0307973413002526	0	0.0589218843391477	0.0285518077047284	0	0.076995062180121	LUXX01001805.1	1313714	1318873	1636
ENSSSCG00025002106	0	0	0	0	0	0	0	0	0	0	0	0	0	0	0	0	0	0	0	0	0	0	0	0	0	0	0	LUXX01003299.1	295175	300090	850
ENSSSCG00025002107	0.317941132650581	0.243544300460674	0.220564774653106	0.234493797994864	0.380947002211199	0.0940420192445718	0.20602660921275	0.283912088572404	0.177146163960234	0.160268418737534	0.160102609993292	0.158871926470108	0.200405588846932	0.116976609464439	0.245409031949963	0.305064307702229	0.22159692412128	0.145778141273491	0.0428974593964101	0.0668645136043022	0.17309622556964	0.143350441865852	0.309037718955547	0.242614596156305	0.286242488616345	0.246070613723833	0.248112040922949	LUXX01011673.1	2434798	2458919	4572
ENSSSCG00025002110	0.518762402537391	0.591579744708134	0.515918455186227	1.30690564094047	0.825545674164735	0.583771108363766	0.892955581806201	0.926479162663698	0.764970258914937	0.444089218465459	0.252062373584481	0.76191865156084	0.623605295620536	0.773495745723121	0.292825600889578	0.651520021293198	0.68031171395002	0.865581379094024	0.263393945938536	0.234602079727586	0.350381911144213	0.749978891531607	0.667258772639793	0.777221045839712	0.61804045239855	0.979590553582886	0.91145291066323	LUXX01002767.1	212	104875	2420
ENSSSCG00025002117	6.45696872664497	6.17235949113034	5.16711153050559	10.1430957124683	9.29684525673775	8.89154134384778	8.12808707234226	8.26232072943394	8.12596065144096	7.5436031547322	7.72969624149317	7.29626566672237	12.1431020753281	6.70531481706806	17.0335905717923	8.23140349397526	7.67036621180366	8.12876842802539	5.32862732422443	5.60908580654529	4.66212632285358	10.9471253078409	9.71079347810833	11.1350149283638	7.52888357162377	8.47435121132752	8.22947566662647	LUXX01005801.1	307214	420848	4655	RASA1
ENSSSCG00025002121	0	0	0	0	0	0	0	0	0	0	0	0	0	0	0	0	0	0	0	0	0	0	0	0	0	0	0	LUXX01006132.1	119584	125988	921
ENSSSCG00025002122	0	0	0	0	0	0	0	0	0	0	0	0	0	0	0	0	0	0	0	0	0	0	0	0	0	0	0	LUXX01008114.1	15648	16571	924
ENSSSCG00025002123	0	0.0490651512164537	0.0444356283473166	0.016534633627892	0	0	0	0	0	0.0452034059511417	0	0	0.0332494230942473	0	0	0	0	0	0	0	0	0	0	0	0	0	0	LUXX01004567.1	960508	1068781	3241
ENSSSCG00025002124	0	0	0	0	0	0	0	0	0	0	0	0	0	0	0	0	0	0	0	0	0	0	0	0	0	0	0	LUXX01000838.1	167611	176136	3426
ENSSSCG00025002125	0	0	0	0	0	0	0	0	0	0	0	0	0	0	0	0	0	0	0	0	0	0	0	0	0	0	0	LUXX01000306.1	1191520	1192968	1449
ENSSSCG00025002130	0	0	0	0	0	0	0	0	0	0	0	0	0	0	0	0	0	0	0	0	0	0	0	0	0	0	0	LUXX01003146.1	291140	331871	3654	CD84
ENSSSCG00025002131	0	0	0	0	0	0	0	0	0	0	0	0	0	0	0	0	0	0	0	0	0	0	0	0	0	0	0	LUXX01003209.1	417642	420979	213
ENSSSCG00025002133	9.8123317351487	13.4475104224058	13.6604919945645	9.71821895628319	11.4604347675259	12.793963932913	8.33540022361044	10.5259280598015	9.59532366715144	11.1172190080649	10.8821913841632	11.8537006543056	11.7461843325797	10.7014985181117	11.2753387112062	10.1751372511735	10.197358359015	9.91620712018998	9.59831688166792	11.075946863246	11.6654313174776	9.96637008702534	9.68353663596527	9.48738931113292	9.05940323215112	10.1515060489628	11.2428011600476	LUXX01009602.1	1577081	1600530	1037	PACRGL
ENSSSCG00025002135	0	0	0	0	0	0	0	0	0	0	0	0	0	0	0	0	0	0	0	0	0	0	0	0	0	0	0	LUXX01004143.1	2665180	2665294	115	U6	U6 spliceosomal RNA [Source:RFAM;Acc:RF00026]
ENSSSCG00025002137	0	0	0	0	0	0.0529051448241888	0	0.0508200637754692	0	0	0	0	0.0928463649195088	0	0	0	0	0	0.0844647650130865	0.112847750534836	0.0973786075186901	0	0.0434637766415886	0	0	0.0346079379212921	0	LUXX01001805.1	1319658	1322537	1161
ENSSSCG00025002139	0	0	0	0	0	0	0	0	0	0	0	0	0	0	0	0	0	0	0	0	0	0	0	0	0	0	0	LUXX01000838.1	167613	176134	3420
ENSSSCG00025002141	9.64452007809411	10.287341532838	10.4486170155576	10.5460981342637	9.93871245638778	9.8009298937402	13.5131744343911	10.8054605591574	10.3848353711945	7.75042380368095	10.1204299878172	9.42209465756107	12.9490375625388	11.0915142452707	6.53171882794189	12.3152232771677	9.30013963097029	11.9556956577493	10.535390456349	11.0467000621014	10.6086621074997	12.9808978687379	11.9405594394477	10.5374818875011	11.5682968404812	10.673332789211	10.4557968143069	LUXX01000585.1	182349	192341	1103	YIF1B	Sus scrofa Yip1 interacting factor homolog B, membrane trafficking protein (YIF1B), mRNA. [Source:RefSeq mRNA;Acc:NM_001245006]
ENSSSCG00025002144	294.30007552913	302.500776257795	297.827802866147	229.864056870273	244.975138788336	221.578216193772	264.112810281613	270.983250279036	276.03455010502	284.845937090135	283.490908481473	290.99240792001	248.590837860708	248.018799454701	235.981974966892	267.023855842349	272.145638690188	281.969051300087	277.048800954394	279.603664960908	291.529155733155	227.311717451374	263.887730728648	235.156463595352	271.763522511778	254.890707284496	252.635724325323	LUXX01005638.1	2143407	2154639	1023	SSR2
ENSSSCG00025002147	0	0	0	0	0	0	0	0	0	0	0	0	0	0	0	0	0	0	0	0	0	0	0	0	0	0	0	LUXX01000893.1	317141	326702	885
ENSSSCG00025002151	4.38010925506511	4.92093488766412	4.31337346421855	4.58407783002303	4.21083511219931	3.60352951472865	4.940348492255	5.43671930528435	5.88671490883186	3.23830388009284	2.10271986024999	2.57424288639161	6.21685964960214	4.05500172772079	2.5445512661546	5.90937845477785	5.66680698981341	6.61164165768041	3.42913787703361	3.41617857204097	3.69110755317406	5.46429764689557	3.84691159317315	5.48294792168916	5.1123540073488	5.72665589938569	5.43099740886694	LUXX01000948.1	854512	906621	3016
ENSSSCG00025002154	0	0	0	0	0	0.0660461001514873	0	0	0.0622052428284324	0	0	0	0	0	0	0	0.068087442008232	0	0	0	0	0	0	0	0	0	0	LUXX01006132.1	134406	135335	930	TAS2R10
ENSSSCG00025002159	48.8870829966481	50.80100819923	46.0076992334423	44.4644971029093	49.37551113444	49.0850416862838	35.5514641151299	36.7484140645532	38.5393840431124	42.3553300848559	41.6944677091347	45.4582101070933	50.0030001800108	46.371421254747	36.950895249055	37.594211633291	39.347063669208	42.3096678437216	43.2925251604756	46.0702572306306	46.8073777367277	43.7126425218326	38.6482163018334	42.3036565538679	43.9700726841458	37.8572832140987	34.9708902073132	LUXX01001805.1	1323160	1326045	692	ATP6V1F
ENSSSCG00025002161	0	0	0	0	0	0	0	0	0	0	0	0	0	0	0	0.0125890552013665	0	0	0	0	0	0	0	0	0	0	0	LUXX01010885.1	933626	938502	4817
ENSSSCG00025002162	0	0	0	0	0	0	0	0	0	0	0	0	0	0	0	0	0	0	0	0	0	0	0	0	0	0	0	LUXX01003299.1	310457	318257	591
ENSSSCG00025002165	0	0	0	0	0	0	0	0	0	0	0	0	0	0	0	0	0	0	0	0	0	0	0	0	0	0	0	LUXX01010294.1	1245048	1245157	110	U6	U6 spliceosomal RNA [Source:RFAM;Acc:RF00026]
ENSSSCG00025002166	0	0	0	0	0	0	0	0	0	0.0780348466952084	0	0	0	0	0	0	0	0	0	0	0	0	0	0	0	0	0	LUXX01003209.1	427874	435748	626
ENSSSCG00025002167	0	0	0	0	0	0	0	0	0	0	0	0	0	0	0	0	0	0	0	0	0	0	0	0	0	0	0	LUXX01010790.1	493963	498766	4804
ENSSSCG00025002168	3.64588061410778	4.05355185166957	3.75989704109207	2.95787469718589	3.26085190608574	3.08629109801602	2.73287490337476	2.89190288313435	2.96922651842436	3.2902849463062	3.25303431950921	3.36725454209122	2.79122962158144	3.56517228404573	2.66685830978684	2.62642656786375	2.55705704681347	2.88371478253966	4.9424775960116	4.05891860551168	4.27795719749051	3.20146147594137	3.11884083184874	3.26323980634541	2.55740671554983	2.80540330067184	2.96258320134107	LUXX01000838.1	188739	238821	6488
ENSSSCG00025002169	0	0	0	0	0	0	0	0	0	0	0	0	0	0	0	0	0	0	0	0	0	0	0	0	0	0	0.0155222803927165	LUXX01004143.1	2678710	2736836	4060	RFX6
ENSSSCG00025002170	0	0	0	0	0	0	0	0	0	0	0	0	0	0	0	0	0	0	0	0	0	0	0	0	0	0	0	LUXX01006132.1	145703	146638	936	TAS2R9
ENSSSCG00025002175	0	0	0	0	0	0	0	0	0	0	0	0	0	0	0	0	0	0	0	0	0	0	0	0	0	0	0	LUXX01010294.1	1272251	1272357	107	U6	U6 spliceosomal RNA [Source:RFAM;Acc:RF00026]
ENSSSCG00025002176	0	0	0	0	0	0	0	0	0	0	0	0	0	0	0	0	0	0	0	0	0	0	0	0	0	0	0	LUXX01011673.1	2544039	2544608	264
ENSSSCG00025002177	8.50562821035178	9.86875620621578	9.24900804351364	11.0547858278061	10.6305924718676	10.5558115319935	10.8698016838144	11.211163135339	10.5609737654147	11.436305360093	10.3049702290138	10.7254955879036	11.8315441452074	9.12605308108244	20.354575909652	10.7164740607054	11.3748417222702	10.9446646815083	6.13692389454518	6.83969337799027	7.35014297908705	9.93919280375365	10.3409964456287	11.4000949869426	10.8664347293979	11.6865417918866	12.1381816751916	LUXX01005012.1	5632114	5744518	3084	FYB2
ENSSSCG00025002178	0	0	0	0	0	0	0	0	0	0	0	0	0	0	0	0	0	0	0	0	0	0	0	0	0.024470842519707	0	0	LUXX01010084.1	410432	423258	1909	ADIPOQ	Sus scrofa adiponectin, C1Q and collagen domain containing (ADIPOQ), mRNA. [Source:RefSeq mRNA;Acc:NM_214370]
ENSSSCG00025002179	0.332238582590356	0.366595730710491	0.603646792801174	0.640163646895595	0.450764515797212	0.347458113304807	0.592051324525892	0.778783139478135	1.09083989623712	0.24563074308586	0.306720776404497	0.280950518907831	0.542022022232808	0.294132574583588	0.66810617927666	0.876652429173219	0.636795183584218	0.47876279924748	0.308182250723424	0.109797811331191	0.0710600649460712	0.285189961896054	0.158584049908499	0.272814620354702	0.323150472243271	0.530343264901962	0.396105960995783	LUXX01012309.1	358246	382248	1591	CLIC2	chloride intracellular channel 2 [Source:NCBI gene;Acc:100516055]
ENSSSCG00025002182	0	0	0	0	0	0	0	0	0	0	0	0	0	0	0	0	0	0	0	0	0	0	0	0	0	0	0	LUXX01010790.1	494046	498764	4609
ENSSSCG00025002184	0	0	0	0	0	0	0	0	0	0.0181328188683001	0	0	0	0	0	0	0	0	0	0	0	0	0	0	0	0	0	LUXX01000306.1	1206666	1226245	2693
ENSSSCG00025002187	0	0	0	0	0	0	0	0	0	0	0	0	0	0	0	0	0	0	0	0	0	0	0	0	0	0	0	LUXX01006132.1	148818	149743	918
ENSSSCG00025002190	30.8577541317686	29.9041739904134	29.9439336661736	27.6277004238107	25.7707720272826	23.7156036137623	11.4765423094326	11.9742596310431	11.2572614577707	82.6730471851693	87.501779224751	88.5409336555097	42.9353499670212	30.0158430463564	73.3749831229359	11.5736155869667	10.7484740246768	10.6560909005001	31.5235206172917	32.7828670330111	34.5533471916418	30.506324031185	31.8435237981834	33.9968260411357	12.5275325264311	12.2977800725275	12.8451989735347	LUXX01008997.1	170968	215105	4547	MORC3
ENSSSCG00025002192	3.74482510917077	6.16310459477838	2.95224452594557	3.1926296808269	2.80489101441621	3.48121951518934	3.30005801852761	3.0039490723304	2.66747554261404	4.22332686148707	3.92597437588739	4.13285365271874	3.0029243616474	2.31188930174963	2.8363670915497	2.97090818842853	3.46716167229239	3.38416543027154	3.15574480118778	4.32106069555147	3.58392563867779	3.05106686420399	4.60503097472047	2.31640549143095	4.31025329914839	2.93339674392231	2.84530407736615	LUXX01003827.1	273566	278807	1040	EMC4	ER membrane protein complex subunit 4 [Source:NCBI gene;Acc:100153736]
ENSSSCG00025002194	0.0142831707982398	0	0	0.0115878258153104	0.011073533824862	0.0531110014188354	0	0.0127544518035711	0	0.0105598387443148	0.0659307116379641	0	0.0116509543527399	0.0144513904688558	0	0.013108836771505	0.0684406842495198	0.0102911750648879	0	0.00944057057003488	0.0122196890757889	0	0.0109082240987645	0.0208506538398583	0.0101036120217554	0	0.0136230995232229	LUXX01010885.1	1005693	1010419	4626
ENSSSCG00025002197	0	0	0	0	0	0	0	0	0	0	0	0	0	0	0	0	0	0	0	0	0	0	0	0	0	0	0	LUXX01003299.1	328811	331202	538
ENSSSCG00025002199	0	0	0	0	0	0	0	0	0	0	0	0	0.0199915856215782	0	0	0	0	0	0	0.00809942126427696	0	0.00935000884801809	0	0	0	0.00745174627719215	0	LUXX01010294.1	1307874	1351660	5392
ENSSSCG00025002201	0.170844080446431	0.188511250019519	0.0776019753835382	0.216569498309736	0.0496698456436443	0.0794090150496227	0.214902541690717	0.18116350788996	0.224373144785166	0.0947313782117656	0.0788611433838971	0.12641184264207	0.034839893235795	0.140445656111191	0.019086348689743	0.166597469519182	0.17395967326279	0.176949005260818	0.0950842845961798	0.112920696721348	0.0822163114061727	0.130356167313545	0.0489283561870243	0.0857309608350866	0.188830434763414	0.266220499837011	0.203686032302615	LUXX01008578.1	1192689	1417344	6188	COL4A5
ENSSSCG00025002202	0	0	0	0	0	0	0	0	0	0	0	0	0	0	0	0	0	0	0	0	0	0	0	0	0	0	0	LUXX01000893.1	367757	367862	106	U6	U6 spliceosomal RNA [Source:RFAM;Acc:RF00026]
ENSSSCG00025002204	0	0	0	0	0.0184865274174709	0	0	0.0425854161265389	0.0626317674093563	0	0.088053546600425	0	0.116702955256099	0.144753805071657	0.0213111378008173	0.0437686603428237	0.0228514330810739	0.0171804315590658	0.230030079094644	0.204885251873243	0.122399743770335	0.0909694112387469	0.0182105538364794	0.0522131674466897	0	0.0290002280235439	0	LUXX01009893.1	1012141	1099754	2770
ENSSSCG00025002205	102.777293015069	108.527130468236	101.628626965778	82.3534059805542	80.0197601090617	82.0568317245032	69.8014284333766	73.3367359674615	71.6976061581844	105.75823565603	103.482566877176	102.731802988897	92.2106430183743	108.760037685549	83.8859565803728	79.8124803344518	77.1099470709905	75.1087861343435	97.8871130101031	105.63036854862	101.221908079682	90.3663828152601	68.8358279570072	85.8954004574072	77.6371608937019	72.2127945507821	71.2618860668859	LUXX01000838.1	237282	250883	1667	PSMC1	Sus scrofa proteasome 26S subunit, ATPase 1 (PSMC1), mRNA. [Source:RefSeq mRNA;Acc:NM_001244151]
ENSSSCG00025002208	0	0	0	0	0.0280691328623626	0	0	0	0	0	0	0	0	0	0	0	0	0	0	0	0	0	0	0	0	0	0	LUXX01008114.1	54522	71236	1824	BTNL9
ENSSSCG00025002211	31.1234298476169	29.6950612967633	28.9671212867729	27.7925267461871	29.5261219586693	28.5607063000191	37.0139087758236	33.9128080394298	35.2826128677288	28.3733127713007	27.6003975098871	26.1046195250546	26.6495300398887	29.155894635639	29.6398014123437	35.7362499298785	37.1365810338259	35.6067512615005	36.4646152557026	32.2406592641045	32.0574109944551	31.4395792975392	32.9857960285337	33.598697309517	36.3727096516531	33.8224040827311	35.9935211415205	LUXX01000602.1	2004880	2278147	4954	PPM1H
ENSSSCG00025002212	0	0	0	0	0	0	0	0	0	0	0	0	0	0	0	0	0	0	0	0	0	0	0	0	0	0	0	LUXX01003209.1	449240	452902	313	SPAG11
ENSSSCG00025002213	0	0	0	0	0	0	0	0	0	0	0	0	0	0	0	0	0	0	0	0	0	0	0	0	0	0	0	LUXX01011673.1	2562700	2622275	3008
ENSSSCG00025002214	0	0	0	0	0	0	0	0	0	0	0	0	0	0	0	0	0	0	0	0	0	0	0	0	0	0	0	LUXX01003299.1	337826	339135	1143
ENSSSCG00025002217	0	0	0	0	0	0	0	0	0	0	0	0	0	0	0	0	0	0	0	0	0	0	0	0	0	0	0	LUXX01010294.1	1344940	1351260	6185
ENSSSCG00025002219	0	0	0	0	0	0	0	0	0	0	0	0	0	0	0	0	0	0	0	0	0	0	0	0	0	0	0	LUXX01004143.1	2943420	2951809	1441	VGLL2
ENSSSCG00025002220	0	0	0	0	0	0	0	0.120658679025194	0	0	0	0	0	0	0	0	0	0	0	0	0	0	0	0	0	0	0	LUXX01002767.1	42928	44882	489
ENSSSCG00025002221	0	0	0	0	0	0	0	0	0	0	0	0	0	0	0.0628894173014535	0	0	0	0	0	0	0	0	0	0	0	0	LUXX01006132.1	154107	155045	939	TAS2R7
ENSSSCG00025002223	0	0	0	0	0	0	0	0	0	0	0	0	0	0	0	0	0	0	0	0	0	0	0	0	0	0	0	LUXX01009773.1	11994	12938	945
ENSSSCG00025002224	0	0	0	0	0	0	0	0	0	0	0	0	0	0	0	0	0	0	0	0	0	0	0	0	0	0	0	LUXX01000893.1	384053	400360	1886	SDR9C7
ENSSSCG00025002228	27.6611643732041	27.6476319272912	25.6865096570843	26.8106730679933	28.0615625238621	28.5854725765033	30.5023686033266	31.2603243238206	31.4478539875403	26.2328039388407	25.5000709314909	24.7305810246908	27.6350931027902	25.0219698093646	24.0849129857639	29.8936867841462	32.9225328296022	32.6700553481847	28.6080032926036	26.8942533065918	28.54364836825	33.781388635372	35.0523310669134	29.5550988816621	31.3883104421717	32.7627447217061	29.5744794263338	LUXX01005638.1	2170362	2188737	3336	UBQLN4
ENSSSCG00025002230	0.0166391206528978	0	0	0.0404975690417723	0	0.0154678602721942	0.0418602659274162	0	0.0582733576735755	0.0123016404007052	0.0153611418804947	0	0.0135727310087572	0.0168350874613263	0.07435553115848	0.0152710850931711	0.031891876639464	0.0359659852809151	0.012347468166733	0	0	0	0	0	0.023540321940388	0	0.0158701733554342	LUXX01003146.1	339796	376462	3971	SLAMF6
ENSSSCG00025002233	0	0	0	0	0	0	0	0	0	0	0	0	0	0	0	0	0	0	0	0	0	0	0	0	0	0	0	LUXX01012309.1	360335	360676	342
ENSSSCG00025002237	0	0	0	0	0	0	0	0	0	0	0	0	0.0270568849577183	0	0	0	0	0	0	0	0	0	0	0	0	0	0	LUXX01000306.1	1257261	1275362	3984	GPR55
ENSSSCG00025002240	3.62919526927824	3.72827338179037	3.73569507623624	3.87232002370369	3.93036848110674	4.30577097461203	9.43812862080376	10.5041129168808	9.3224108519242	4.54149799178718	4.10658575301239	4.03620937024037	6.31240190852845	5.05784459016032	4.51828003823279	9.49993674660226	9.79795607031048	9.65569995336879	5.75303613025499	5.2268357546291	5.3640857147002	7.44538067249046	8.02379030617182	8.39009098908232	9.83932882548637	10.4163532205578	8.86246241152689	LUXX01010084.1	476784	616377	4679	ST6GAL1
ENSSSCG00025002241	144.468235021866	144.111619621114	142.791653742514	147.531568210392	145.927468784022	147.428306645792	169.239528798603	179.569910233588	163.270834276047	170.291731620556	174.2336578686	161.046534660555	219.178491007927	132.273804144868	212.630067356868	175.145301955263	164.068584521806	158.319181042349	111.103052363106	120.622664875724	114.10566899328	176.233213059673	185.83694048744	188.255973660307	164.955064216838	179.116004754105	167.609651463437	LUXX01000944.1	95102	190640	4580	ITGB1	Sus scrofa integrin subunit beta 1 (ITGB1), mRNA. [Source:RefSeq mRNA;Acc:NM_213968]
ENSSSCG00025002246	0	0	0	0	0	0	0	0	0	0	0	0	0	0	0	0	0	0	0	0	0	0	0	0	0	0	0	LUXX01011673.1	2613355	2613476	122
ENSSSCG00025002248	3.70803052094912	3.79866794611923	4.16652032480744	3.23231851008013	2.78303357618918	2.37135072424504	4.1129495367939	4.16830714136885	4.96193581749663	4.11213359904434	3.56890223995794	4.24753853911596	4.71936687119223	5.18852370158836	2.66767521712571	4.34446416035694	4.39783901544514	4.10225284440282	6.22533052845407	5.30148626243953	4.85974481176259	6.2203887719957	5.07124966444708	6.20000104800172	4.90181412041024	4.3658068648626	4.84097451547256	LUXX01004299.1	1664092	1883557	5025
ENSSSCG00025002249	0	0	0	0	0	0	0	0	0	0	0	0	0	0	0	0	0	0	0	0	0	0	0	0	0	0	0	LUXX01000838.1	298083	411444	2174	KCNK13
ENSSSCG00025002250	0	0	0	0	0	0	0	0	0	0	0	0	0	0	0	0	0	0	0	0	0	0	0	0	0	0	0	LUXX01009773.1	24846	25790	945
ENSSSCG00025002251	0	0	0	0	0	0	0	0	0	0	0	0	0	0	0	0	0	0	0	0	0	0	0	0	0	0	0	LUXX01009893.1	1106792	1106960	169	U1	U1 spliceosomal RNA [Source:RFAM;Acc:RF00003]
ENSSSCG00025002256	9.3726740754001	9.64304220265176	9.79699151852861	6.63737051035416	6.00849603033032	5.90705975594961	8.5069003206827	8.76469368838598	9.45801713731425	11.1407441238939	10.643152999822	10.5933254388401	7.0345112957563	8.81717973780798	4.60417927736793	7.98763769880154	8.24275482900275	9.32844915765851	10.4328345106697	10.6948970128208	11.4648635833577	7.85276140677002	9.02985151253331	7.76875381539303	7.92232495155006	8.87364645056387	8.27934924810892	LUXX01008997.1	222042	254107	5823
ENSSSCG00025002263	0	0	0	0	0	0	0	0	0	0	0	0	0	0	0.0457067823885951	0	0	0	0	0	0	0	0	0	0	0	0	LUXX01000838.1	417607	421218	1292
ENSSSCG00025002267	0	0	0	0	0	0	0	0	0	0	0	0	0	0	0	0	0	0	0	0	0	0	0	0	0	0	0	LUXX01002796.1	8923	9879	957
ENSSSCG00025002271	4.62072860772883	4.16411571318698	4.23812421790976	4.91147873758352	4.00384031489404	3.81308786140113	6.69301401985535	5.86931825561819	4.6514354164342	4.49403674333407	3.94646347512636	3.53130584206333	5.40182512191012	4.60014672581995	3.57764112979151	6.37257126862379	5.5175272284083	5.198667519914	5.75766042344442	4.63832107920071	4.67193352575786	5.56189157592053	4.90649798692219	5.98786488185814	6.03031476378494	6.07054810559256	4.45432559332352	LUXX01000585.1	190280	193335	2674	C6H19orf33
ENSSSCG00025002274	10.133981797463	9.10230720259088	10.140934833318	14.7643994059856	16.8679755328665	20.0098515456763	9.2767364603858	8.93709459019989	9.11830722514066	7.96409963862979	7.6773337026785	8.47963906371482	9.02363942223423	9.88155329021165	15.3920215174655	9.31853546761765	9.20211793065742	8.17254246630338	5.54684302321744	5.29203597107867	6.35353729231853	7.76924569545804	7.48835136929851	7.89794266779626	8.85126095728913	9.20848701025714	8.88170663454342	LUXX01004567.1	979024	1157329	6833	LRP12
ENSSSCG00025002275	0	0	0	0	0.291057769737567	0	0.472236124993664	0.33523917070068	0.657396316255024	0	0	0.158733052408508	0.153117371692542	0.189920830423088	0	0.344553857414672	0.359780233338953	0.540988361933765	0.139294875255957	0.248136815096485	0.321183418548861	0.14322513553555	0.143356376934331	0	0.398346385335003	0.342441613010967	0	LUXX01003209.1	491073	492961	352	PBD-1	Beta-defensin 1  [Source:UniProtKB/Swiss-Prot;Acc:O62697]
ENSSSCG00025002277	59.7937265219834	59.511383479541	56.9025914221902	59.1580206190851	57.698682658323	60.3391457263315	60.8017225656801	61.1512881348237	58.60817244063	78.9882308836884	76.5873661142985	75.7177438931132	85.4319987579016	67.1184754655362	90.0081787716344	61.4007916744243	63.4654788845428	62.0760282713389	65.9152546185591	63.8800479251236	68.2393200971063	71.3618218845038	68.526469555259	72.5746583976837	63.0461939863162	61.7218686317289	58.9314815834075	LUXX01012311.1	21	6996	1757
ENSSSCG00025002279	0	0	0.0174333281420706	0	0.0185972653744098	0.0557477519884581	0	0	0.0105011573480563	0.00886727428411698	0	0	0	0.0121350757503952	0	0.0110077108195648	0	0	0.0178006157524403	0	0	0	0	0	0	0.00729348628183338	0.0228790918113738	LUXX01006980.1	4933234	4938946	5509
ENSSSCG00025002281	0	0	0	0	0.126484364132869	0	0	0	0	0	0	0	0	0	0	0	0	0	0	0.215664589911019	0	0	0.124596159705887	0.119080400818747	0	0	0	LUXX01010084.1	497523	497927	405
ENSSSCG00025002282	21.829650145328	19.6674587315967	18.4606637712256	28.0765783863502	23.5602177524008	18.976404889285	29.8733726637806	27.4664920546488	27.8471364085958	20.3730585078865	17.7937712483971	18.8503266263763	25.5170884777014	18.5665754222369	38.7175210272196	28.3709435324335	30.5099002721137	32.0559553138386	24.470202056148	21.4493810566908	24.9978281918476	24.0329908694359	21.8211652674094	24.4958261609672	30.8401033760945	28.8897744523648	24.8146725737617	LUXX01000306.1	1302015	1315883	2146
ENSSSCG00025002283	0	0	0	0.0195854154993153	0	0	0.040488884666367	0	0	0.0178479408225066	0.0445736897387245	0	0.019692113568058	0	0	0.0221561852045971	0.0231353018150003	0	0	0	0	0	0.0184367718965599	0.052861778222425	0.0170768393177349	0.0146802396516697	0	LUXX01000602.1	2181274	2184079	2737
ENSSSCG00025002285	0.137725790750718	0.0690764374864264	0.0375352545862429	0.111735867059147	0.146818093332968	0.0480116256963652	0.230991302411353	0.19985076148076	0.226097742953786	0.0254558697400732	0	0.0291162243083872	0.14043073172427	0.15676633423146	0.0307728831923214	0.442407871115035	0.263976325451405	0.29769865044401	0.0638767536348316	0.0568943192508877	0.176742933813235	0.0919506862844176	0.144626339627339	0.226184502857911	0.255738794545453	0.335006281826952	0.361242856872704	LUXX01003146.1	412366	439343	3838	VANGL2
ENSSSCG00025002286	22.4102389992759	23.4357273793477	23.7214537563219	19.4559020135454	19.3821506407315	18.9468779050987	22.2533818734058	20.427952601881	23.0526745862096	20.0849705717518	20.689005628655	21.045837642147	18.0549667153027	24.3336870411119	13.262658339742	20.8291674995033	21.129168278912	21.3839538767819	24.2212204098061	24.3180562641305	24.0027326116996	20.4717258790254	21.9672764145162	19.438467440941	20.4385246844405	21.4862799304489	21.3910570824048	LUXX01011191.1	300058	395281	7653	ANAPC1
ENSSSCG00025002288	0	0	0	0	0	0	0	0	0	0	0	0	0	0	0	0	0	0	0	0	0	0	0	0	0	0	0	LUXX01011888.1	58483	59142	654
ENSSSCG00025002290	0	0	0	0	0	0	0	0	0	0	0	0	0	0	0	0	0	0	0	0	0	0	0	0	0.43681597394991	0.375512298379627	0	LUXX01006132.1	216674	216780	107	U6	U6 spliceosomal RNA [Source:RFAM;Acc:RF00026]
ENSSSCG00025002294	0.228155898179065	0.201399795428312	0.364793595331953	0.296161780229977	0.353771874819142	0.275724223353412	0.0956647767022155	0.203736512580524	0.33959422966765	0.13494423765525	0.042126446413981	0.308696322915994	0.223331415065366	0.438601696778181	0.652521136420606	0.502553692582726	0.327976455806228	0.394532949034569	0.287824769865899	0.271442482812729	0.234233211317402	0.4178059202363	0.522735960092034	0.432982258501865	0.322785284617682	0.332981899944365	0.304656912127765	LUXX01000893.1	384068	414661	2895
ENSSSCG00025002298	30.5670474540173	29.6105721836074	25.7852676900179	32.4820111603161	33.4525282016094	32.6269371578586	32.7281806246469	31.7066188972982	31.541989300365	27.5625138234696	27.7406042720348	27.2331105528286	33.6385141333564	33.881687874041	24.8067189650756	32.9132190339309	32.2753036751289	30.2238421651026	24.0197068000226	24.8214710172682	23.0923050666208	27.6544605356902	25.6996948746511	24.2432645012589	32.5881676790322	33.2923216641057	32.6685978046297	LUXX01007331.1	2007255	2019272	2420	SNRPA1
ENSSSCG00025002310	0	0.0103621405930391	0	0	0	0	0	0	0	0	0	0	0	0	0	0	0	0	0	0	0	0	0	0	0	0	0	LUXX01008997.1	303023	320073	5117	CLDN14
ENSSSCG00025002311	46.1884917723226	44.2463403322768	41.188241018219	54.1919337370472	63.6998443689397	56.8854789553734	41.8410250938298	46.0878190133181	48.5915701229705	38.4917823282783	33.1280991515122	35.6951765897678	42.8376743085981	45.7264926873645	38.2916541573662	49.8570845716749	45.3037632262434	45.718327013434	45.2755983048089	41.043390679817	43.5368297909297	44.4840420957473	43.1441900486357	38.0014718235256	52.4298680634269	42.323472316686	47.8472700532259	LUXX01002864.1	51976	57325	731	ANAPC13
ENSSSCG00025002314	1.15054138504627	1.84657469603018	1.31398290059868	0.133346473188124	1.78399588217255	1.68072538445203	0.275666859034444	0.733856891086066	1.8707994671536	0.972135602610955	0.455217122443615	1.52889148986504	0.536291689908208	1.33039069271496	0.293796830079924	1.35764505011154	1.26012579239116	1.42110375672153	0.60984821007583	1.30364416289497	0.562470464324374	0.627055319757631	2.13394169048516	0.599845302631746	1.86027101343842	0.699648536035673	1.4109057849499	LUXX01003146.1	467221	467622	402	NHLH1
ENSSSCG00025002315	0	0	0	0	0	0	0	0	0	0	0	0	0	0	0.00648437057714558	0	0	0	0	0	0	0	0	0	0	0	0	LUXX01010790.1	563961	574196	9107
ENSSSCG00025002318	15.6318537073363	15.2633941248127	16.0559521761546	11.838978569289	11.5937514077482	11.1086153475307	15.590303870788	14.9270255015578	14.3193278978599	13.4775384352748	14.7440546140387	14.670515711421	13.9672357762453	18.5814644674043	10.9223114870841	15.6734899323646	14.4177777200201	15.2505081612344	20.6017358614458	21.5448925321108	18.4948942061613	15.2538441784733	12.6628035541091	13.7675263408135	14.2375126524658	14.9867279233991	16.5253646456503	LUXX01003827.1	296244	390948	2924	KATNBL1	katanin regulatory subunit B1 like 1 [Source:NCBI gene;Acc:100154146]
ENSSSCG00025002319	0	0	0	0	0	0	0	0	0	0	0	0	0	0	0	0	0	0	0	0	0	0	0	0	0.343671391269414	0	0	LUXX01009820.1	4315	4450	136	SNORA70	Small nucleolar RNA SNORA70 [Source:RFAM;Acc:RF00156]
ENSSSCG00025002320	0	0.0242853771364493	0	0	0	0	0	0	0	0	0	0	0	0	0	0	0	0	0	0	0	0	0	0	0	0	0	LUXX01008578.1	1438229	1455112	6550
ENSSSCG00025002321	220.317312517124	228.18675709992	212.956029533846	396.299887086695	388.297643738791	442.126185894473	210.91067515344	206.640131292552	207.779512227022	506.184600311726	500.31025728138	494.350460406922	379.187539744937	203.006925249359	388.61158546867	225.445909678265	218.835227921275	229.921793334268	534.903787056206	606.409993334496	621.629335347044	272.534130056441	285.991454644781	315.820750625469	227.234197844091	224.671060760104	197.045317500781	LUXX01012311.1	7182	9550	1554	MARCKSL1
ENSSSCG00025002323	11.6230601965939	11.6476162136883	11.276817800301	13.2387395434691	12.7177616821898	12.6944152895153	19.3499502446855	16.1054242839218	18.2726553207939	11.1541819733287	11.9725258953953	12.1528445809329	15.4125770327606	14.0192513160835	17.2707473661585	17.9454636447586	16.5985265363656	17.0791057209453	13.5113614875656	10.7666435056423	11.5603764929337	16.2953963563913	13.6210918701001	16.8211385082027	16.5653184297833	18.2097432665705	19.9055087389683	LUXX01006980.1	5459156	5474887	2308
ENSSSCG00025002329	28.6598355378245	30.0519837754565	32.4173561722693	38.3720251023889	41.3149005808766	44.6785199739284	44.0038658805873	45.4303715701586	44.6808289142584	42.390440619609	42.9591414083974	45.944789630048	43.0016694339056	42.8458198131345	50.0492631481895	44.6521510023279	41.7148345414157	44.0151771990149	51.2101277250143	51.582190588911	50.257268293816	38.8186804779801	37.7532259626175	41.241919102174	43.5815798573174	44.0034472003941	46.1553620102206	LUXX01000306.1	1329808	1437193	3804	CAB39
ENSSSCG00025002331	0	0	0	0	0	0	0	0	0	0	0	0	0	0	0	0	0	0	0	0	0	0	0	0	0	0	0	LUXX01000674.1	1357	2028	291
ENSSSCG00025002333	0	0.016600837011453	0	0	0	0.0192307054292058	0	0.0369455817428426	0	0.0305884871829684	0	0	0	0	0	0	0	0.0149051270664281	0	0	0	0	0.0473964727747818	0	0.0146334718887415	0	0.019730888664505	LUXX01005801.1	375854	382201	3194
ENSSSCG00025002335	0.34518388217322	0.438588765727922	0.459922617362358	0.280045009429478	0.312218695965766	0.802214276981496	1.01313871309046	0.924717190056382	0.856303778073588	0.510402932846674	0.451451721779084	0.340547010130226	0.422355971721353	0.203728744520021	0.514176428785937	0.660007389039859	0.799442016091431	0.455965811364288	0.683072474916454	0.494329153627129	0.516801878518325	0.658449034068527	0.702989216277013	0.608880847895594	0.651135348195251	0.804645856606236	0.877951531833578	LUXX01009602.1	1597031	2481915	2297	KCNIP4
ENSSSCG00025002336	0.910545719946743	1.3660827782067	1.26595836079249	0.963546115427667	0.828703727856751	0.662439614461293	0.962769395633178	0.989849390780678	1.24783195320306	1.25856321350606	1.46193156159244	1.57344494849992	0.871915818194081	0.640883233638604	0.601500160804735	1.01735255203086	1.13819031277991	1.11244581075895	1.99770049977626	1.54383025042654	1.62573847807117	0.72496461653944	0.846567076731433	1.09805114955093	0.588091967325013	1.08333835631989	0.717428825341014	LUXX01001765.1	246201	280674	1669
ENSSSCG00025002337	0	0	0	0	0	0	0	0	0	0	0	0	0	0	0	0	0	0	0	0	0	0	0	0	0	0	0	LUXX01010084.1	670696	679034	1487
ENSSSCG00025002339	1.69050350865457	1.70401764795689	2.21746494551181	2.82661238547731	2.33354772267598	2.20394084592873	1.81527271760435	2.39322066322358	1.98552147935995	2.36247150540907	1.9603453116901	1.4469718749351	2.3375122502879	1.29323937695896	7.25957758544447	2.02453611320846	1.89667607566145	1.6487907392727	1.05559873017681	1.17185611023413	1.49918999734508	2.40671853335494	2.42466848076636	2.36247341218721	1.96873845357455	2.03092985338922	1.69103258094256	LUXX01008114.1	174195	188108	3205
ENSSSCG00025002343	13.9610724018292	15.2673044657043	15.9482821730925	18.802006403513	19.2073528445794	20.6473353815877	19.2218063447286	19.9809242793647	19.5132804376213	15.8391252563708	17.0483446720768	16.6570306306142	16.4300880991884	17.0019637297386	22.8340408776659	18.5325764383071	19.9110646538134	18.4904543159905	18.8460668413914	19.8982275205455	19.4906387990696	18.1866759885879	18.4844362286682	18.3516713367047	19.051251277223	19.2254939441434	19.9859348461779	LUXX01000881.1	4637	277816	5205	COMMD6
ENSSSCG00025002344	0	0	0	0	0	0	0	0	0	0	0	0	0	0	0	0	0	0	0	0	0	0	0	0	0	0	0	LUXX01000674.1	5082	252077	1017
ENSSSCG00025002349	2.86016462971979	2.29522714278926	2.07866189670389	3.29568234486784	2.66736003784591	3.15977139118722	3.05896825759175	2.10986158122285	2.46791691121083	2.69685297035486	2.94663128567956	2.9794811342927	3.65176286214786	2.1389327150284	3.37129097803758	2.16848450287578	2.46293720589376	3.07623495142261	2.89146099903958	2.76717692920647	3.75909526753297	2.65676336732443	2.53256936917864	2.87429010131824	3.28406689574386	2.89879475003846	3.16288373372291	LUXX01012311.1	14376	22804	1593
ENSSSCG00025002350	43.9035779992419	44.8290540352955	41.6885293236255	36.6826316904132	37.1123415582956	36.4008898481415	50.3028181839502	53.202266273466	52.3009099544592	41.0236859798881	40.6180170227265	42.0375533274525	44.9568812311638	39.523637768652	41.3316324078554	49.8945249402524	53.0869676625809	53.6815899709399	42.960751394631	41.7320154357355	44.1860954032362	38.1211702899913	48.8159627891164	39.065237162736	51.885934470932	50.8324041755964	44.8529349442392	LUXX01000585.1	206144	234950	2116	SPINT2
ENSSSCG00025002355	25.0976806680919	26.2843209316023	22.3720668896833	19.9388862565869	19.089079206045	19.8566230277178	17.1526780649053	16.1411282298831	14.596587113886	18.1365610544361	18.5903993583195	17.3349335533954	16.9433793981507	19.5262313086067	8.58366165469026	17.733007029808	16.7366261718075	17.7077712709756	21.0784615347896	20.4661407671215	19.592078424035	19.5819251469818	13.3721963449858	16.4340750625995	19.179620544234	17.3694713347507	14.9503452893195	LUXX01005638.1	2188875	2196219	2917	LAMTOR2	late endosomal/lysosomal adaptor, MAPK and MTOR activator 2 [Source:NCBI gene;Acc:100156749]
ENSSSCG00025002357	0.0304839437659318	0.116198200101158	0.0941570634653597	0.0618284685370541	0.0118168783099912	0	0.498489621215918	0.435540255913779	0.587183053411638	0.219739647891213	0.133677369520351	0.212669335268424	0.0372991798171452	0.0616859352331506	0.0408672407239203	0.356714581794013	0.445513331617878	0.505172062077943	0.152694174675042	0.191411651599226	0.0782398362139787	0.133742871660417	0.157146367518325	0.0890012684320044	0.431273902769461	0.375382363328285	0.552428470354857	LUXX01004143.1	2966342	3090938	8670
ENSSSCG00025002360	0.839677692930349	1.03397316693639	1.3467513372083	0.634243041184881	0.572422116819544	0.524866795025075	0.582741861517159	0.517108624393687	0.823905987944508	0.909779621527616	0.868742580298836	1.22423388360638	0.696744429296827	0.600555965088958	1.92789685890965	0.624484993105646	0.679830134161948	0.344222218022711	0.784250901528716	0.660248352877238	0.594513041170198	0.718008567277253	0.884512614914712	0.972159451031222	0.573488456596814	0.598647564200299	0.40043674264646	LUXX01005012.1	5639081	5643691	4564
ENSSSCG00025002363	0	0	0	0	0	0	0	0	0	0	0	0	0	0	0	0	0	0	0	0	0	0	0	0	0	0	0	LUXX01000674.1	20478	26008	5093
ENSSSCG00025002369	0.0398756476238124	0.09599832241626	0.0289801462687589	0.129403215984613	0.154575037639746	0	0.0334393715545704	0.0356077815590342	0.0349130210201823	0.0884426325248047	0.220877831288272	0.0674399932984852	0.0975811373007391	0	0	0.146388603270929	0	0.0574616485819811	0	0.0527122262606896	0.0341148350420034	0.0304256172048965	0.0609069941833245	0.291053484197902	0.0846215616402662	0.0727455931079422	0.0760657313149415	LUXX01008114.1	189586	191746	1657
ENSSSCG00025002373	0	0	0	0	0	0	0	0	0	0	0	0	0	0	0	0	0	0	0	0	0	0	0	0	0	0	0	LUXX01010790.1	623265	626598	3122
ENSSSCG00025002374	0	0	0	0	0	0	0	0	0	0	0	0	0	0	0	0	0	0	0	0	0	0	0	0	0	0	0	LUXX01010084.1	714414	720123	3961	RTP1
ENSSSCG00025002376	0	0	0	0	0	0	0	0	0	0	0	0	0	0	0	0	0	0	0	0	0	0	0.0548493963922656	0	0	0	0	LUXX01003209.1	510847	518270	920
ENSSSCG00025002378	7.95825811116006	6.79027211527061	8.73991568719842	12.1183034546727	10.5574209679402	10.6607951529266	9.06942263524994	8.78289355431751	8.82592114275429	8.05614598290953	8.22614923551083	8.71989254919263	12.7502603966039	11.0663196163017	21.6175671279191	9.50137233821114	8.82613431393925	8.84115549039624	12.1140941544402	12.6871122326129	11.079869084764	11.6255049276375	9.51671470613343	12.1239146812589	8.23735818118594	8.11537974552487	9.1994039533972	LUXX01010325.1	20074	43739	4857
ENSSSCG00025002380	214.437403340808	222.902823189452	227.331412339852	221.620543812709	244.194643006229	256.425586898833	288.880133627192	265.636720053716	277.740369884987	211.050167416352	219.386171256116	224.882440695494	227.275732139206	234.811804528442	260.069619545911	271.938109825255	277.773626884166	309.676444850629	233.9456678603	247.380894529244	257.975076140333	242.31406274572	246.53709057144	260.231140002832	285.881211688965	281.128679719588	281.178657949686	LUXX01006132.1	229639	253433	1854	YBX3
ENSSSCG00025002381	17.8599293793092	18.2786984107155	19.6114522711689	22.9511193594434	24.0313767235288	24.152722997771	21.1264823918561	21.6877262408311	21.3839346474206	18.0135939139372	18.3581651849671	19.0062301408269	18.9295948789464	22.4449752984135	25.9537997946891	22.6388896192071	20.9888947798317	20.5443220765367	17.4375422203984	16.4582914033163	15.9628869077926	20.0620735170209	18.1839693802155	19.909418141605	20.6452040840506	21.8102081146266	22.9790146010048	LUXX01008719.1	2612465	2751368	6785
ENSSSCG00025002383	0	0	0	0	0	0	0	0	0	0	0	0	0	0	0	0	0	0	0	0	0	0	0	0	0	0	0	LUXX01012851.1	131429	138760	4355
ENSSSCG00025002387	1.86261871534197	2.09784662372229	1.78116106703759	2.7571460687681	3.26813828097019	3.37187879260041	3.04174247869311	2.56784583373498	3.00412559950367	2.27096069185601	2.11173917335366	2.37644261251749	2.93209922449814	2.4796784981056	4.11795052487396	3.29899242311971	3.16293443513018	2.96660680371987	2.23092247294209	2.89419319843497	2.2085728246802	3.19146968679018	4.06786126754904	3.67311800151594	2.95876932701185	2.82172792363009	3.61541699987822	LUXX01008997.1	530953	578570	2022	SIM2
ENSSSCG00025002390	0	0.0207283320619941	0.00938625925866564	0.0104779675960958	0	0.0120060346248794	0.0108305392232063	0.0230657130740108	0	0.00954843902095396	0	0.0109214297200537	0.0210700996230551	0.052269063572265	0.0115428387111151	0	0	0.0372220295935663	0.0287520305454046	0.00853637205961325	0.011049312287842	0.0295632805171112	0.0197269134796264	0.0188536209271276	0.00913590875931203	0.0157075120901564	0.0246366139149449	LUXX01008114.1	205725	210988	5116
ENSSSCG00025002391	5.42134226447292	4.7718186711679	4.97565192358133	8.99650836701521	8.2483515974534	7.8583828292779	6.3791823338423	6.58236431032981	6.47269406891601	4.64180169000867	4.23343804222251	4.06801385877411	6.7557360739507	5.90796369521083	5.58261617305915	7.47324857593425	7.09502721870441	6.63116462709537	4.90556481070045	4.4401481789407	5.29809417903982	7.34115330667183	7.10240538073741	7.52309307004895	6.94230699509949	7.02348655243983	6.52992912502678	LUXX01000900.1	100715	216676	6167
ENSSSCG00025002392	0.0923250322952825	0	0	0.0749025834489416	0.214734749540897	0.0858260919527944	0.0774229697241591	0.109924721086762	0.0538899635122889	0.0455051830751751	0.113645262053925	0.130121179431288	0.125517733665056	0.0622749252994196	0.0825148991794106	0.112979001220274	0.0589858603331679	0.332605793084569	0.068512057880899	0	0.105315848466883	0.234817176099271	0.0470064691950483	0.269553212845416	0.15238712831322	0.168429596338883	0.205469589548674	LUXX01006980.1	5533805	5540622	2147
ENSSSCG00025002398	0	0	0	0	0	0	0	0	0	0	0	0	0	0	0	0	0	0	0	0	0	0	0	0	0	0	0	LUXX01007331.1	2032674	2049876	2806
ENSSSCG00025002399	27.9348041276703	27.4501185609606	27.3978213609414	26.1562972769452	27.8340232707884	30.3490132553466	10.0924621479747	8.41589643101225	8.54851320634547	17.2189955050973	16.9007239507542	19.7522882167936	18.3621431764774	21.8495681276483	11.9378892567212	9.11644603343243	8.6421094940977	8.59807875795808	16.9812531353593	19.3824262341144	18.6784060502833	13.6320346548931	13.0749253790901	11.7042775694424	8.87303458628883	9.19456023769757	9.31241252826863	LUXX01008036.1	58106	77891	1949	ARMC6	Sus scrofa armadillo repeat containing 6 (ARMC6), transcript variant 1, mRNA. [Source:RefSeq mRNA;Acc:NM_001243929]
ENSSSCG00025002400	25.9685982117187	25.4757371336103	26.6902429437039	26.1543911862724	26.0181278518151	26.6261012871177	24.8696382849376	23.7929374583992	22.0909623519967	24.1749777345104	24.825212840239	23.7269736980636	21.8597481566492	22.5431608948707	31.2844430147292	24.3694129180952	23.7086806788199	24.1577723965288	24.1966212332989	23.3797969558072	20.5868114155263	19.4626305107285	19.5743464483058	20.7714989390951	24.065309441113	25.1731218851894	24.79781758218	LUXX01003827.1	398983	454246	2149	EMC7	ER membrane protein complex subunit 7 [Source:NCBI gene;Acc:100626410]
ENSSSCG00025002401	0	0	0	0	0	0	0	0	0	0	0	0	0	0	0	0	0	0	0.0399933083932273	0	0	0	0.08231883308464	0	0	0	0	LUXX01006980.1	5564171	5565525	1226
ENSSSCG00025002404	0	0	0	0	0	0	0	0	0	0	0	0	0	0	0	0	0	0	0	0	0	0	0	0	0	0	0	LUXX01003209.1	517209	524202	591
ENSSSCG00025002409	21.6360905825009	19.5984595796579	21.7784801614326	23.78100084789	21.7997760893287	22.4917663695747	36.0492540718055	34.7056207216945	33.2816785651037	25.9383263831762	26.3524487026997	25.2923770391912	30.7288907734087	25.9181459597002	51.4555313095014	36.3222627520376	34.5488102899258	30.7069091219479	27.2797385303335	25.4816436074297	25.5155625930142	31.1949768523419	28.856824432399	31.5429839690277	33.7070061275324	33.6791228162891	36.1472766952556	LUXX01009893.1	1138763	1197250	2324	STX7
ENSSSCG00025002411	0	0	0	0	0	0	0	0	0	0	0	0	0	0	0	0	0	0	0	0	0	0	0	0	0	0	0	LUXX01005801.1	778341	784340	5907
ENSSSCG00025002414	0	0	0	0	0	0	0	0	0	0	0	0	0	0.120889931842544	0	0	0	0	0	0	0	0	0	0	0	0	0	LUXX01005012.1	5780865	5846397	2212	C8A	Sus scrofa complement C8 alpha chain (C8A), mRNA. [Source:RefSeq mRNA;Acc:NM_001097450]
ENSSSCG00025002415	3.51769022782558	3.38745455709834	2.38609204309731	3.04413315189357	3.31811022678639	2.67055970177753	4.0807011617317	4.8688507063254	4.00387605570052	3.46759993122985	3.46401245969516	3.02423788936601	3.58677782846772	1.7795598662536	4.45387652343878	4.62747753844585	4.88815876919791	5.99839447269239	2.43636253863835	2.44129636716045	2.70854233353006	3.17611587160999	3.98497655421358	3.25225797444634	5.1010958590548	4.52780534399357	2.90777625244925	LUXX01005638.1	2194467	2204002	1127	RAB25
ENSSSCG00025002420	0	0	0	0	0	0	0	0	0	0	0	0	0	0	0	0	0	0	0	0	0	0	0	0	0	0	0	LUXX01003209.1	528722	528819	98	U3	Small nucleolar RNA U3 [Source:RFAM;Acc:RF00012]
ENSSSCG00025002421	0	0	0	0	0	0	0	0	0	0	0	0	0	0.0352719656923638	0	0	0	0	0	0	0	0	0	0	0	0	0.0110834432631778	LUXX01000674.1	96993	103254	5686
ENSSSCG00025002422	1.42400750242796	1.14273865117631	1.20050255918334	0.13863435057317	0.176641956806248	0.370655268953605	0.286598475858224	0.356047119226929	0.199485778725662	0.631678629713799	0.578439688346456	1.25234904796782	0.325242417112435	0.288155742710892	0.356355293036598	0.470494232883483	0.272936728739895	0.656647942760984	0.42268789732842	0.489428476673067	0.779700436753098	0.173845681753495	0.174004981658222	0.540481301991983	0.402925079419313	0.311739951154811	0.380295869621555	LUXX01001765.1	257153	270479	1160	DNAJB13	Sus scrofa DnaJ heat shock protein family (Hsp40) member B13 (DNAJB13), mRNA. [Source:RefSeq mRNA;Acc:NM_001195121]
ENSSSCG00025002425	31.6845833054847	32.4179930082356	31.3521173916885	30.7009313006709	29.6669183445769	30.6129467719701	40.3155370938438	40.4700271536522	38.0652433308021	38.2431103998268	36.4659743778893	35.0991387872396	42.6115160303212	33.9115985245622	44.4820372088921	40.381894083114	41.4138879723755	39.6320664830798	34.9077529605782	35.392426588793	37.9947684533047	48.4085287372824	56.4204834226753	50.8659311442997	41.025845268141	40.6421756269641	39.3030815793213	LUXX01000327.1	357659	404641	5301	SUN1
ENSSSCG00025002428	0	0	0	0	0	0	0	0.0414049782760138	0	0	0	0.0392098487352947	0	0	0	0	0	0	0	0	0	0	0	0	0	0	0	LUXX01000306.1	1516835	1519736	1424
ENSSSCG00025002432	0.0204499994158642	0	0.0148623034253585	0.0497727782930603	0	0.0190104837947642	0	0	0	0	0	0	0	0	0.0365541088493128	0	0	0	0	0	0	0	0	0.0149265126374473	0	0.0373071642772703	0	LUXX01006980.1	5588508	5592024	3231
ENSSSCG00025002433	0.0127432879677256	0.0204524873344574	0.0185227010095789	0	0	0.0118462629008454	0	0	0.0111573531013389	0	0	0	0	0	0	0	0	0	0	0.00842277328003498	0	0	0	0.0186027241394763	0	0	0.0121543796324839	LUXX01003827.1	432192	517027	5185
ENSSSCG00025002438	6.59258002469337	7.96534959367023	7.69828995350749	4.74755302187045	4.42198979314295	3.67251857344593	1.57364982758227	1.76388920906785	1.64299946304694	16.6666219022743	18.3270821762277	17.7477314202637	7.5730158364168	5.74588581130538	16.1756234552188	1.45031937590391	1.37243520998656	1.63671217422114	5.58845209547066	5.74460835906481	6.46399633384435	6.89535899152316	7.50510275896561	8.03792705526539	1.93873816240773	1.47145813184184	1.62496697653797	LUXX01009893.1	20198	159797	2675	AKAP7
ENSSSCG00025002444	0	0	0	0	0	0	0	0	0	0	0	0	0	0	0	0	0	0	0	0	0	0	0	0	0	0	0	LUXX01005801.1	856311	862447	5387
ENSSSCG00025002445	0.254130569664066	0.101967448874194	0.461731753532052	0.0343623603984781	0.229861007895309	0.118120909886314	0.461741988882694	1.1724775098352	0.815845684788286	0.219197883473335	0.195509917972578	0.143266754994346	0.276396486337307	0.0857078619345217	0.681382648223825	0.738582114868374	0.446496494707829	0.732415013079559	0.942919155578783	0.447918763661347	0.144944311960512	0.420127064237613	0.711635758320164	0.525556768998122	0.898832869473853	0.618151014255694	0.848352324540391	LUXX01005638.1	2209650	2214805	1560	MEX3A
ENSSSCG00025002446	12.3045872760816	12.5671570105987	13.2188918158685	13.7867017587623	13.050080002315	13.8457868026295	15.4392300457112	16.0162224206182	16.6160272996295	11.3911150297709	10.8361099990961	11.2732861710533	13.7305659432047	13.472751154095	8.01846633728454	15.3361625106408	16.2194803152193	17.3944319229928	15.6976796155794	15.8503720663673	17.3635688925701	14.2172869233656	16.4245449001904	14.2993827553202	16.1018654534734	16.0644718593444	15.5212724524313	LUXX01011888.1	179246	219430	8623	PLXNA1
ENSSSCG00025002449	0	0	0	0	0	0	0	0	0	0	0	0	0	0	0	0	0	0	0	0	0	0	0	0	0	0	0	LUXX01001765.1	292134	292240	107	U6	U6 spliceosomal RNA [Source:RFAM;Acc:RF00026]
ENSSSCG00025002452	15.96810302343	16.2468421913509	16.4860241784097	14.3565391019538	13.9570241198154	14.2223354510101	15.2719556171155	16.536014969121	15.7619847264722	17.2859527508128	18.2019651173627	16.4487878720206	11.4455073892082	11.7576293432402	13.6860872981496	15.269069129597	16.5981446830654	15.77194412919	16.9574326418723	15.6655856508489	14.3526046234032	12.3008101220477	12.7483784748417	12.4789580305491	15.2282228455355	15.387293488558	16.0807158703625	LUXX01008997.1	582862	783891	4741
ENSSSCG00025002453	0.0273258677058135	0.0657854508865768	0	0	0.0211853463497981	0.0254023462121105	0.0458304703605651	0.0976047874992882	0.358876400933264	0.121215419432259	0.10090834476004	0.069322623384361	0.133740235324503	0.19353388178763	0	0.125395944799384	0.261874776954738	0.078754302481673	0.101389156513848	0.108367442821294	0.116890574161703	0.0833999134963003	0.104345419108528	0.0797809136999047	0.251286608670109	0.0997017764928538	0.0781891543355199	LUXX01006980.1	5620646	5656183	2418	FAM174B
ENSSSCG00025002454	0	0	0	0	0	0	0	0	0.0329446901084522	0	0	0	0	0	0	0	0	0	0	0	0	0	0	0	0	0	0	LUXX01000306.1	1534953	1538600	1756
ENSSSCG00025002455	0.0958983281751192	0	0	0.466809424281212	0	0.178295713035945	0.0804195045949539	0.0856343890323943	0.167927070625376	0	0.0885327930441864	0	0.469352523969012	0	0	0	0	0.207287267852705	0	0	0.164087900332655	0.0731716222184522	0.0732386715252313	0	0.135672885958317	0.524845200783136	0.274399673705787	LUXX01000585.1	242649	248306	688	PPP1R14A	Protein phosphatase 1 regulatory subunit 14A  [Source:UniProtKB/Swiss-Prot;Acc:O18734]
ENSSSCG00025002456	0	0	0	0	0	0	0	0	0	0	0	0	0	0	0	0	0	0	0	0	0	0	0	0	0	0	0	LUXX01000674.1	145485	151534	3621
ENSSSCG00025002458	0	0	0	0	0	0	0	0	0.0170853147756769	0	0	0.0495044605266937	0	0	0	0	0	0	0	0.0128978379967458	0	0	0	0	0	0	0	LUXX01008578.1	1552806	1556191	3386
ENSSSCG00025002459	16.4039344135446	15.8848597192087	20.6466459554416	14.8325295467606	15.9149258171066	16.61228885225	13.2950952693547	13.9526449852788	12.3966162493804	14.465236193705	18.3589507439881	15.8477670521138	17.604462751491	16.8289348322749	12.490440130409	11.144238495021	12.3393142995917	13.2058185437368	20.197563715338	19.261749330541	21.6783216092397	15.1385591246785	12.4928819355587	15.0836550704217	12.9651343169599	12.0093624579565	12.4992032599214	LUXX01003827.1	455441	645813	1442	AVEN
ENSSSCG00025002463	0	0	0	0	0	0	0	0	0.0477317457346882	0	0	0	0	0	0	0	0	0	0	0	0	0	0	0	0	0	0	LUXX01003209.1	560076	561287	1212
ENSSSCG00025002464	1.88782708893306	1.85289421382821	1.99995810958455	1.8025512483316	1.71129174857569	1.64694297212918	1.85711613111061	2.16557136378778	2.193247490275	1.33129163513601	1.24009147971178	1.20344074195251	2.04928252012946	1.94679286394128	0.947446348958842	2.03915302691479	1.98314027519581	2.29664421958519	2.97962453162895	2.30838134272616	2.47854773452475	2.04431059389467	2.51198180664183	2.15699097461078	2.34723783628315	2.09288271969428	2.22995468164903	LUXX01001805.1	1329125	1357002	9100	FLNC
ENSSSCG00025002465	0	0	0	0.0186129452158423	0	0	0	0	0	0	0.021180241113696	0.0194007064054844	0	0	0.0205045704326614	0	0	0.0165301999479762	0.0170249291979502	0	0	0	0	0	0.0162289268099446	0	0.0218821036091768	LUXX01000674.1	219404	222329	2880
ENSSSCG00025002466	4.09779714900516	3.91105972709386	4.68746687328833	3.22615276489785	2.48141435102501	1.91594283191746	4.1683863950511	4.33042892061062	4.94651525449285	3.04751133405654	2.57427370893802	2.82958412983329	3.54041077269861	2.64955239976664	4.94096188216616	4.38398948414	3.92708376529681	4.85678505921014	2.53705807291877	2.59628509065357	2.59304044333026	3.3856845250121	3.44434081124568	4.21216874675926	4.83687530200535	4.6446392722515	4.46346732848617	LUXX01000948.1	914831	997971	2724	CEP70
ENSSSCG00025002467	0	0	0	0	0	0	0.0126446916170523	0	0	0.0222956704843453	0.0139203775461991	0.025501613166497	0.0122997067174292	0.0152560776606406	0	0.0138387674360982	0.0144503242965896	0.0108642117412532	0	0	0	0	0	0	0.0106662047495756	0	0.0143816655395776	LUXX01009602.1	2046438	2050819	4382
ENSSSCG00025002468	0	0.056769885882849	0	0.0573932357833254	0	0	0	0.0631714068986292	0	0	0	0	0.173117713605273	0.071576158789001	0	0	0	0.203884264882961	0	0	0.0605227855081366	0	0	0.206542022833372	0	0	0	LUXX01000306.1	1539135	1543854	934
ENSSSCG00025002470	7.62083173294508	6.75931530780777	7.01548237742103	4.40383338364632	4.72665567949376	4.00205689019919	7.15317010701316	7.0917126389583	6.62557582355933	5.77262067871734	5.23343100541409	5.42685886987891	6.129156401802	8.03524212697341	2.12696539591249	6.1844001149557	6.53457582851162	6.80099655002448	9.4253756142436	9.17272733232429	9.53957646869204	6.52888679349427	5.63632486115908	6.83109948039552	6.48789278022486	6.61804333554608	6.52903170739532	LUXX01000838.1	424904	511269	2471	TDP1
ENSSSCG00025002472	23.0290307754212	26.5172938270966	24.7660679961817	27.2740882182996	27.031397820057	30.6113993177691	26.7359139882044	27.111494244444	25.6403121758811	26.0426261556128	25.7772503185422	26.1958828171095	27.0130298894611	27.263475456279	38.5224106817761	26.3504015828164	26.1398113679943	25.979659133872	28.6205141998219	28.7827928668705	29.5591970137581	26.5706419519137	25.2690752299933	25.8051495298683	25.069727199831	26.132149554881	27.0283182039082	LUXX01010885.1	1232649	1310615	4604	FIP1L1
ENSSSCG00025002474	2.90367995700983	2.54197893444211	2.99572242795596	3.82188859109318	3.96711561260005	3.71859434811124	3.28639965043736	3.75336000828739	3.1823315223261	2.44699437218367	2.2495056327269	1.92313824774217	3.71020237345224	3.73911741863082	3.17587692011719	3.41038433915543	3.81406850929948	3.48200991159827	2.24515599797923	2.12052506275447	2.25835175672955	3.51698255372851	3.31860760962177	2.63813954979208	4.13673050191777	4.09947722422799	3.2343013373908	LUXX01008036.1	84748	133050	3254	ARMC6
ENSSSCG00025002476	0	0	0	0	0	0	0	0	0	0	0	0	0	0	0	0	0	0	0	0	0	0.00768994016298254	0	0	0	0	0	LUXX01012851.1	199296	206933	6556
ENSSSCG00025002477	33.3945170655962	35.5065223758355	30.597224316848	29.8193885951469	26.8743340724353	27.7200628785155	37.37411617807	37.5946784285763	34.4193928439237	34.7605548977428	31.0441819752173	33.1978841037223	30.4776482702298	26.8240563349942	23.5509637540854	40.4604672564086	37.0916288180397	39.7368832515635	31.4541094506546	32.5177388164537	26.9182293640951	32.5189260111191	24.9849685514119	26.5016718331883	40.4795803002332	38.5708839035844	35.5172118061677	LUXX01005801.1	949903	957492	3696	COX7C	Cytochrome c oxidase subunit 7C, mitochondrial  [Source:UniProtKB/Swiss-Prot;Acc:Q1W0Y2]
ENSSSCG00025002478	0.32895184468104	0.318593574164864	0.321507981515194	0.441725930753312	0.422121208367891	0.463966767072766	1.41732991608971	1.33704316115334	1.3804758352672	0.335449366737857	0.366518163821554	0.470013336985743	0.888264759525217	0.768942981064052	1.37875195657765	1.28049818116958	1.3479560192943	1.39756100779044	0.808077669467688	0.869692912791388	0.737536378799926	1.22900689692857	0.874953804767265	1.15083796808435	1.42023308680469	1.64168174944817	1.60120649654515	LUXX01006132.1	289196	313920	5825	STYK1
ENSSSCG00025002481	0.0291846060568274	0.0234200854304686	0.12726175539046	0.0710317343926138	0.0226263990608709	0.0813907329605343	0	0	0.0255525069922447	0.21576772981979	0.080829188702444	0.148076063024192	0.0952249378723938	0	0	0	0.0279687813903073	0	0.0433143075000854	0.0192897877460165	0	0	0	0.0213019268249083	0.0206445712069966	0	0	LUXX01001765.1	293120	304475	2264	UCP3	Sus scrofa uncoupling protein 3 (UCP3), mRNA. [Source:RefSeq mRNA;Acc:NM_214049]
ENSSSCG00025002482	0	0	0	0	0	0	0	0	0	0	0	0	0	0	0	0	0	0	0	0	0	0	0	0	0	0	0	LUXX01000674.1	244586	248878	3654
ENSSSCG00025002487	0	0	0	0	0	0	0	0	0	0	0	0	0	0	0	0	0	0	0	0	0	0	0	0	0	0	0	LUXX01009602.1	2402172	2408629	6458
ENSSSCG00025002488	0.667919617009423	0.710190268125547	0.776670849509563	0.352220707041262	0.271859872870874	0.279406549541546	0.231046029312038	0.208751406774444	0.233918123145583	0.219126661373214	0.215816861689215	0.240045131567479	0.170259397383671	0.202735806850423	0.264896042587225	0.222214163285884	0.200029444868763	0.19249724882556	0.157987212572336	0.165549960034046	0.228570256920292	0.127407752611861	0.114772050070245	0.143207949809505	0.206706573470105	0.258929822119993	0.322508031965425	LUXX01012539.1	404258	1158502	15828
ENSSSCG00025002490	0.710472560351152	0.142535143587583	0.12908629668638	0.144100221025876	0.55081900509475	0.495345751136155	0.148949028671837	0	0	0.262633408769895	0.491928180705197	0.150199017332782	0	0	1.58745061414153	0	0.17021860502058	0	0	0	0	0	0	0	0.376929913005164	0	0.338819668787253	LUXX01003209.1	561415	572030	372	DEFB1	Sus scrofa defensin beta 1 (DEFB1), mRNA. [Source:RefSeq mRNA;Acc:NM_214442]
ENSSSCG00025002493	10.3213552934151	9.2068386735122	9.90741545574395	7.17072838433078	7.2319295257146	6.99872824677166	15.5121164892617	15.9652725058394	16.9645487729357	10.238239890635	10.9505999546262	9.77491278030051	8.53667709926108	6.27740065907353	15.64458518972	15.9464629713102	14.9819073375761	15.5267195746637	6.46279665239837	6.85052226776178	7.03216750119529	12.2578249330504	11.1037165855541	11.9780873764739	15.3964783288698	16.9910724866165	15.9953886774531	LUXX01003334.1	39589	382769	4590	GBE1
ENSSSCG00025002495	5.83540247279659	5.83028290360478	5.80878646349905	6.62522127032354	6.88227468937626	7.52226579996555	5.34405414203488	5.31417409446962	5.84008716476942	5.45695320613736	5.08198609899399	4.99050044980305	6.0073189290312	5.94594271599287	5.83587673860285	5.78802206711302	5.44972090249526	5.9612938236204	6.60585994358696	5.70894708938523	6.83798453460944	5.80210506527802	6.01573139615747	6.05710189903912	5.68308838562502	5.30269024300528	5.03753726720542	LUXX01007331.1	2069696	2111602	7994	CTDP1
ENSSSCG00025002499	0	0.0236710149172236	0	0	0	0	0	0.0263402205550534	0	0.0109039763462501	0.027231738574752	0.0124718826892399	0	0	0	0	0.0141342234526017	0	0.0218891946830789	0.0194964640432953	0.0378537600432587	0.0112534035063646	0	0.0107650808775876	0	0.017937417824384	0	LUXX01008997.1	596425	600976	4480
ENSSSCG00025002500	0	0	0	0.850877495581363	0	0	1.7590171005055	0	0	3.10157549404447	0	0	0	0	0	0	0	0	0	0.693207610428276	0	0	0	0	1.48378759405207	0.637774855978097	0	LUXX01005801.1	955439	955501	63
ENSSSCG00025002503	0	0	0	0	0	0	0	0	0	0	0	0	0	0	0	0	0	0	0	0	0	0	0	0	0	0	0	LUXX01009893.1	1220214	1232683	1026
ENSSSCG00025002505	2.74819363187313	2.68947874281415	3.17860682674969	2.41991890323343	2.33850117810959	2.89745229627296	2.59971396226117	2.84311383926724	2.47953284690457	3.48130807577158	3.2023364297086	2.96162140491736	2.46044044393596	2.72969650056739	4.38817568194192	3.04514654404932	2.76217784013106	2.69245640745326	2.46215968192725	2.97940384832056	2.68089999271624	2.48048644571434	2.27799572741502	2.83763491273889	2.88045958373614	2.52716062637631	2.76503659706726	LUXX01011303.1	680752	733774	3942	SENP1
ENSSSCG00025002508	1.15752296909623	0.916165415370729	0.968007823099594	1.00341061034001	0.823650880908421	0.972860481713053	1.09036265193321	1.47257446136435	0.97181696859394	1.14885571755643	0.951509751975975	1.04587825460235	0.840730852969851	1.47597700322085	0.467663636649901	1.39706790853811	1.18528030796188	1.25672362455456	1.24726911100318	1.47774494922831	1.38370163901828	1.16147438925301	1.33207557352946	1.00691094860776	1.45814979545074	0.993165596458332	1.14940120901766	LUXX01000900.1	225133	302162	4166	CLCN4
ENSSSCG00025002509	0	0	0	0	0	0	0	0	0	0	0	0	0	0	0	0	0	0	0	0	0	0	0	0	0	0	0	LUXX01004567.1	1738332	1744054	3295
ENSSSCG00025002511	21.7295116908738	21.7894930391578	21.9455353364949	19.9036921705088	19.435053488808	16.7703991992696	21.1767096408847	21.1333575258457	22.4814123830194	19.1880760306809	18.7663322269692	18.3439041068138	17.4692301854647	18.5700367524797	8.7870842537556	22.4146616611381	22.0086668702488	21.3978869678324	18.3971898227499	19.1659712189767	19.363540369197	17.3680669101914	18.9336073844524	15.6584743136912	20.2641393655026	20.5610280830527	21.094787720525	LUXX01008114.1	224586	249946	3581	MGAT1	Sus scrofa alpha-1,3-mannosyl-glycoprotein 2-beta-N-acetylglucosaminyltransferase (MGAT1), mRNA. [Source:RefSeq mRNA;Acc:NM_001078668]
ENSSSCG00025002518	0.593351682859012	0.459147845475845	0.631438164548002	0.240690811771252	0.36144184875685	0.374289477125331	0.177706987382692	0.340615039377728	0.148430726954309	0.282006623656706	0.254325922802045	0.304637134577458	0.207430332915105	0.214407095281998	0.208333800932236	0.116693031888997	0.304624700453764	0.458053006897094	0.267331793948571	0.322148116584532	0.398852532591787	0.274874666787919	0.4207817709118	0.293881874374681	0.314793294889496	0.231955319653355	0.282965496318796	LUXX01008997.1	787899	794413	3117
ENSSSCG00025002520	53.7264249948302	50.4279508002967	49.889628043481	31.0660200639234	30.7129079737314	34.0251288366628	38.7062027610676	39.8378988701836	39.704104991527	52.5447944028597	47.9036269762578	52.2692580318082	36.8108468400064	44.3945750705555	33.6977447608801	40.135350331996	40.1481123565782	42.3114279246795	51.7588147825381	58.6342601830662	52.8184166832744	43.9661337079807	35.5868252810686	34.8161156320394	44.6077055666801	40.7161427243058	42.6211776460655	LUXX01006132.1	318370	326524	899	MAGOHB
ENSSSCG00025002523	0	0	0	0	0	0	0	0	0	0	0	0	0	0	0	0	0	0	0	0	0	0	0	0	0	0	0	LUXX01009602.1	2502342	2507245	4797
ENSSSCG00025002526	0	0	0	0	0	0	0	0	0	0	0	0	0	0	0	0	0	0	0	0	0	0	0	0	0	0	0	LUXX01009893.1	1237840	1243311	5472
ENSSSCG00025002528	0	0.0224864603115271	0.0203647592736783	0	0	0	0	0	0	0	0	0	0.0228572157912531	0	0	0	0.0268538257284375	0	0	0	0	0.0213805121749421	0	0.061358221795919	0	0	0	LUXX01008997.1	789948	792874	2358
ENSSSCG00025002531	0.0190634587745693	0	0	0	0	0	0	0	0	0	0	0	0	0	0	0	0	0	0	0	0	0	0	0	0	0	0	LUXX01005012.1	5854493	5924076	3466	C8B
ENSSSCG00025002537	0.077612311800302	0.228368757854499	0.22562303383242	0.188898801877303	0.16045784643324	0.168347733745569	0.260340040716945	0.300323892937806	0.226510868560854	0.267775018181992	0.119418743945663	0.371910174476317	0.422061979919929	0.28793009216844	0.300583835943165	0.118718635287749	0.347101994889264	0.205041791053988	0.191980407557152	0.239392761314698	0.2655988175314	0.217136932182321	0.158062473550147	0.226597786992603	0.183004343040878	0.188785352826719	0.271427189639279	LUXX01008578.1	1692743	1695296	2554
ENSSSCG00025002538	0	0	0	0	0	0	0	0	0	0	0	0	0	0	0	0	0	0	0	0	0	0	0	0	0	0	0	LUXX01006980.1	5733869	5745009	3322
ENSSSCG00025002539	8.9815553444981	9.72581759324118	8.88678605880884	8.44550958028236	9.34588119322409	8.14813744580992	9.41935508274293	8.88993228297644	9.17124923089878	7.7122863947064	8.09192048313626	9.1323757580903	9.09175143806881	8.91215782827817	6.73124817243058	8.69995668535284	9.02219936601056	9.60560010602867	8.30312432970193	8.52556808265997	8.7393871423816	8.32272677533273	9.55346053899481	8.19852762859366	9.90512055701877	8.62030115687394	8.99997375039995	LUXX01008036.1	141548	157653	3053
ENSSSCG00025002540	0.0621579944615777	0.0415671632287402	0.0677611980724366	0.0168094331206102	0.0481901857702839	0.0866738567369001	0.0868752566101023	0.0647561395897206	0.0362815151021901	0.061272893109063	0.0860758622870806	0.0525625912020649	0.0338020162030573	0.0943350879241678	0.0277766523264651	0.0475395726755897	0.0694965894439621	0.0447854899813465	0.0461258665005613	0.0342365000446702	0.0443150530453117	0.015809108720136	0.0158235950708323	0.0378077472025654	0.00732820777871439	0.0503980130782315	0.0494045613001168	LUXX01003872.1	165447	171824	6378
ENSSSCG00025002544	0	0	0	0	0	0	0	0	0	0	0	0	0	0	0	0	0	0	0	0	0	0	0	0	0	0	0	LUXX01009893.1	1249121	1257690	3063
ENSSSCG00025002545	9.03051486264516	9.12683288006083	10.2553753973526	11.1277095850706	9.8418445857746	10.0029003878165	10.8625017050697	10.9100965485174	11.3292789195877	9.75787874587369	9.69497047786841	8.67308759826625	9.78840123073957	9.20577703202704	12.562948682156	10.6631996507833	10.8603049120366	10.8443018582641	8.10626684482737	7.06711654787268	7.3296823679722	11.4216362052477	11.723365935963	11.8008898139765	10.6659277052964	11.156918584448	10.5618702689488	LUXX01012311.1	30451	60784	4850	BSDC1
ENSSSCG00025002546	0	0	0.00786698924759722	0	0	0	0	0	0	0.0320116736770645	0.00999329855954201	0.036614701472998	0.0882983532696181	0.0438087367686284	0	0	0.0103737419835609	0	0.0562291239565329	0.0500826599277309	0.0648260110832564	0.00825937872026762	0.0165338940631993	0.0316039071635599	0	0	0	LUXX01010084.1	733031	832266	6104	MASP1
ENSSSCG00025002551	50.5052740886123	48.648669857878	48.9354855687107	41.3598255641232	40.7728276736871	38.8499672616086	47.9115031214405	49.1745577542293	50.6918299464249	45.6898416860572	46.9693026937322	43.9658808561087	44.717928402807	42.7853646777132	43.7731569596455	48.3236785024077	48.5991139194258	51.0584815993087	44.910060731273	41.6795408317566	44.0037342582868	44.7435323413058	43.7910724621299	46.7204510087301	48.4628212398565	49.1951621251555	47.73799723378	LUXX01003146.1	477219	500989	3200	NCSTN
ENSSSCG00025002561	0.266158904784117	0.320381108245202	0.145075837967775	0	0.0515872784227712	0.0618558641902147	0.167398908356264	0.118836040369224	0.291293433184502	0.0983883464878157	0.184287294282309	0.168803729449532	0.0542772556251509	0	0.0594694489889877	0.0610689616364373	0	0.095885147734484	0.246887190785985	0.131939817090578	0	0.152311926611823	0.101634329669455	0.0971350701542646	0.0470687907478755	0.121389171983746	0.0634647113740474	LUXX01006132.1	331954	350200	993	LY49	Sus scrofa killer cell lectin-like receptor subfamily A, member 1 (LY49), mRNA. [Source:RefSeq mRNA;Acc:NM_214338]
ENSSSCG00025002565	0	0	0	0	0	0	0	0	0	0	0	0	0	0	0	0	0	0	0	0	0	0	0	0	0	0	0	LUXX01009893.1	1308301	1309545	927
ENSSSCG00025002567	0	0	0	0	0	0	0	0	0	0	0	0	0	0	0	0	0	0	0	0	0	0	0	0	0	0	0	LUXX01000674.1	474104	474968	865	CLDN17	Sus scrofa claudin 17 (CLDN17), mRNA. [Source:RefSeq mRNA;Acc:NM_001160083]
ENSSSCG00025002568	0.205980440946974	0.128563046034661	0.316031155171228	0.427059747522479	0.106462419412148	0.127654048786041	0.460622420499535	0.470054784550174	0.70134418221873	0.219967988363563	0.549351040732094	0.154829329955788	0.354710419771293	0.532594057189234	0.184093683967642	0.231055167286043	0.263199117704146	0.263841916731119	0.0849182474715911	0.211780087425611	0.293704269126773	0.279405598661662	0.454450142605817	0.33410157486382	0.372360274295368	0.278349954462211	0.196461422081698	LUXX01000944.1	138304	141220	2887
ENSSSCG00025002570	0	0	0	0	0	0	0	0	0	0	0	0.177377887135857	0	0	0.374940716482951	0	0.201020066881447	0	0	0.27728304417131	0.358909724854601	0	0	0	0	0	0.400129894567803	LUXX01011303.1	704340	705649	315
ENSSSCG00025002571	10.1182883219844	9.99665485692369	11.0858258639477	10.0651703440375	11.8259717138465	11.7221027617846	10.7236423428085	10.3066374358088	11.2852612720408	9.58576573909667	9.669729471284	10.0611958913305	10.3688562592872	10.8033457367254	10.5882161932536	9.613039364699	11.2073134633019	10.9721348727405	7.69718076366274	7.00702467624518	7.30800409361503	9.2528176825552	10.3874078123406	10.0017914954707	10.48442372873	11.3938146740743	10.5478643330422	LUXX01003289.1	12589	33860	2599	NIF3L1
ENSSSCG00025002573	0	0	0	0	0	0	0	0	0	0	0	0	0	0	0	0	0	0	0	0	0	0	0	0	0	0	0	LUXX01009602.1	2524969	2532422	4145
ENSSSCG00025002576	6.67102014793679	7.07077459890968	6.95009360204184	8.55619765836865	8.65478580896907	10.6822388071101	7.08175049188047	6.4390963443833	8.23788368989079	7.44079455041921	6.39004227962432	6.99444434727284	8.49271958311014	7.12023002414891	12.3723871968119	7.18425457701278	6.26376651354984	6.98754270575902	5.46546428550246	5.70910172066754	6.23510080805913	6.92897043207175	7.74517651069307	7.036411195155	5.9054919431203	7.23400829492985	6.96958089626163	LUXX01002864.1	57860	158557	3426	CEP63
ENSSSCG00025002577	0.460406504523954	0.387490169413151	0.473345672553593	0.355303536139261	0.261180323625825	0.167023448377657	0.188337996825028	0.17046832065541	0.23596550304735	0.207553594626107	0.207338866102802	0.294373736893549	0.0549598723682273	0.102255130995979	0.0401449101604791	0.144286319624363	0.172185781285264	0.169909329172943	0.10832993697676	0.133599155374858	0.0768569431197819	0.0685455441312217	0.0171520886066908	0.032785562428003	0.214473376740532	0.20485970050962	0.139236226908154	LUXX01002164.1	914728	1192257	5883
ENSSSCG00025002583	4.87776552308123	4.87702251478887	4.61805453732137	5.64716460754558	5.78491835398593	6.78935988029714	4.47738640456882	4.4263342698101	4.84783875674096	4.30798439780339	3.94327745171827	5.00547515304468	5.15100036040227	4.58841450803489	7.72922482582173	4.96069560076671	4.34607630631955	4.49283710637092	3.8838034811988	4.03435211264612	5.00769294873947	4.92886499943568	5.00385834126088	4.9363007733653	4.38297592377114	5.0024351832025	4.70264394244143	LUXX01007331.1	2111938	2116949	5012
ENSSSCG00025002585	0	0	0	0	0	0	0	0	0	0	0	0	0	0	0	0	0	0	0	0	0	0	0	0	0	0	0	LUXX01000944.1	241675	261815	2704
ENSSSCG00025002586	0	0	0	0	0	0	0	0	0	0	0	0	0	0	0	0	0	0	0	0	0	0	0	0	0	0	0	LUXX01009602.1	2524969	2528928	2984
ENSSSCG00025002593	18.489362304486	17.9322668887081	16.7349026275857	16.150604343168	15.345864762541	13.4444915458586	22.5441067190108	21.7269513687418	21.35268378291	13.4599058403565	14.713086290551	14.1483606541627	15.2207867647811	14.0016483119126	16.271300664023	22.5909028710406	21.5238138564735	20.3504497625625	18.3500970774954	15.9318744800147	15.0418603571038	14.0210645987626	14.2504852360609	14.1577908303902	20.8621809361141	19.5898158337513	18.7709004831475	LUXX01008997.1	841034	871104	1165	PIGP	Sus scrofa phosphatidylinositol glycan anchor biosynthesis class P (PIGP), transcript variant 1, mRNA. [Source:RefSeq mRNA;Acc:NM_001243520]
ENSSSCG00025002595	0	0	0	0	0	0	0.052846007311324	0	0	0	0	0	0	0.031879891420566	0	0	0	0	0.0701456310301813	0.0208259797124375	0.0269567389912254	0.0480832119299128	0.0240636359946993	0.0689950820194454	0	0	0	LUXX01000674.1	519400	521496	2097	CLDN8
ENSSSCG00025002596	0.981085091408079	0.444996742665947	0.682015656605123	0.484489316399459	0.396845713160582	0.594798642423013	0.643875207221832	0.0761808832063521	0.149388962764215	0.536118036494776	0.315037285512947	0.685349680121436	0.417538914157068	0.431582519747753	0.228740462928592	0.274041544438267	0.613182579738435	0.368808076308622	1.67765344917697	0.930392912898893	1.0583086948182	0.488204464575664	0.423498244578113	0.467019648143244	0.090521580140685	0.363148755953958	0.447530692278063	LUXX01000585.1	261360	274020	1549	DPF1
ENSSSCG00025002597	0	0	0.0470785317326798	0.052554198256496	0	0	0.0543225869273757	0.578451902385487	0.56716544931806	0	0.0598030337327887	0.054778465144897	0.211362018963823	0.26216522474089	0.0578952576922204	0.475619442392018	0.24831890614767	0.280041034412773	0.721055824854363	0.856315283470223	0.554198839849016	0.691973988156068	0.544192050480125	0.61466501010853	0.458228521692552	0.315135811189177	0.864986683845104	LUXX01009893.1	1333330	1334349	1020	TAAR1
ENSSSCG00025002599	0	0	0	0	0	0	0	0	0	0	0	0	0	0	0	0	0	0	0	0	0	0	0	0	0	0	0	LUXX01009602.1	2535018	2541475	6152
ENSSSCG00025002604	0	0	0	0	0	0	0	0	0	0	0	0	0	0	0	0	0	0	0	0	0	0	0	0	0	0	0	LUXX01007331.1	2161437	2180361	964
ENSSSCG00025002606	0.14301720370705	0	0	0	0.221758300752432	0	0	0	0.500873383813351	0.211471056412123	0	0	0.116660854622889	0.144701585084257	0	0.131258612348446	0.411177409530232	0.206090804546196	0.318388286299329	0.0945283105129467	0.122355588018614	0.545619563944952	0	0	0	0	0	LUXX01008578.1	1813449	1817305	462
ENSSSCG00025002608	12.8430714567902	14.3618122365031	13.5530819892632	15.6038131877742	15.1865186758646	15.7439791773882	18.5630786933877	19.9160039311838	20.0393678603554	16.2884177632479	15.8088677035728	16.0169877509956	16.131718441681	15.6354544591043	12.1689829885064	19.1469144835895	19.1324851266368	19.0337624685419	13.5751748972581	15.5833684282339	15.9365446412209	17.1609424089978	16.3632876872906	17.7118923607175	18.8050381250604	17.8802720684833	18.6631382792604	LUXX01004143.1	3125421	3224112	3164
ENSSSCG00025002609	0.14118364981337	0	0	0	0.21891524561458	0.131245455429238	0	0	0	0.0521899722555561	0	0	0.0575826013202723	0.0714232182787681	0.0630909859466505	0	0	0.0508621536860805	0	0.139974613644171	0.0603934633168799	0.215449776532109	0.215647199490959	0.0515251734311884	0	0	0	LUXX01008114.1	280276	281211	936
ENSSSCG00025002611	0	0	0	0	0	0	0	0	0	0	0	0	0	0	0	0	0	0	0	0	0	0	0	0	0	0	0	LUXX01006980.1	5797677	5866794	5440	ST8SIA2	ST8 alpha-N-acetyl-neuraminide alpha-2,8-sialyltransferase 2 [Source:NCBI gene;Acc:100158046]
ENSSSCG00025002615	0	0	0	0	0	0.291103664174802	0	0	0	0	0	0	0	0	0	0	0	0	0	0	0.267906548173458	0	0	0	0	0	0	LUXX01006132.1	396341	399233	211
ENSSSCG00025002618	0.065097485825278	0	0	0.158439257797909	0.0504691305160707	0	0.163770557633271	0.116260283829201	0.341975620672564	0	0.0600976299580733	0	0.0531008027938669	0.0658641697624896	0	0.238981197655103	0.436698765983833	0.18761369793171	0.241535941330526	0.0860533585359239	0.167078665018521	0.149010584360139	0	0.142544519206677	0	0.237516153260808	0.248356486283464	LUXX01009893.1	1343859	1346430	1015
ENSSSCG00025002621	0	0	0	0	0	0	0	0	0	0	0	0	0	0	0	0	0	0	0	0	0	0	0	0	0	0	0	LUXX01012853.1	3622	8897	5276
ENSSSCG00025002638	0	0	0	0	0	0	0	0	0	0	0	0	0	0	0	0	0	0	0	0	0	0	0	0	0	0	0	LUXX01000674.1	588440	589201	762
ENSSSCG00025002640	0	0	0	0	0	0	0	0	0	0.0259425459539036	0	0	0	0	0	0	0	0	0	0	0	0	0	0	0	0	0	LUXX01009893.1	330227	344596	1883
ENSSSCG00025002648	0	0	0	0	0	0	0	0	0	0	0	0	0	0	0	0	0	0	0	0	0	0	0	0	0	0	0	LUXX01006132.1	425200	435631	1881
ENSSSCG00025002649	0	0	0	0	0	0	0	0	0	0	0	0	0	0	0	0	0	0	0	0	0	0	0	0	0	0	0	LUXX01004299.1	1999283	1999376	94	U6	U6 spliceosomal RNA [Source:RFAM;Acc:RF00026]
ENSSSCG00025002651	0.0246177153921971	0	0	0	0	0	0	0	0	0	0	0.0832697979847913	0	0.0249076498915525	0	0	0	0.0177373233420907	0	0	0	0.0187836243325311	0	0	0.0522421488963938	0	0.023480051562753	LUXX01004567.1	2136632	2139434	2684
ENSSSCG00025002655	27.7334660833079	28.8990282666784	30.3086942114884	34.0857393609712	32.6932862107726	35.1125273240757	29.3750345942287	25.8740584684879	28.5403694386676	29.3787448519671	29.2337085178982	27.6088611875948	34.6934947494181	30.1017823630642	41.295594691884	28.3025226525994	25.5367896239959	24.8659772060018	33.4045909149445	31.2578548345192	29.9241334418711	31.583553771974	26.5544955564247	32.1768857529496	25.9866167118047	25.9579860136739	26.2544117978357	LUXX01003289.1	33993	48525	1277	PPIL3
ENSSSCG00025002657	0	0	0	0	0	0	0	0	0	0.027787152463709	0	0	0	0	0	0	0	0	0	0	0	0	0.028703893447602	0.0274331981408375	0	0	0	LUXX01008172.1	4141	7981	1757
ENSSSCG00025002659	0	0	0	0	0	0	0	0	0	0	0	0	0	0	0	0	0	0	0	0	0	0	0	0	0	0	0	LUXX01003872.1	264584	264736	153	U2	U2 spliceosomal RNA [Source:RFAM;Acc:RF00004]
ENSSSCG00025002664	0	0	0	0	0	0	0	0	0	0	0	0	0	0	0	0	0	0	0	0	0	0	0	0	0	0	0	LUXX01000674.1	597556	598117	297
ENSSSCG00025002666	0	0	0	0	0	0	0	0	0	0	0	0	0	0	0	0	0	0	0	0	0	0	0	0	0	0	0	LUXX01006980.1	5843688	5843825	138
ENSSSCG00025002667	0.152860493031017	0.0306669019170509	0.0833200156749568	0.403047234749067	0.237021017808267	0.177625428400472	0.160234351260622	0.136499928382463	0.0669183063394356	0.113012872252633	0.0705599703961185	0.258526475177767	0.280552824477718	0.231991205236299	0.273236149663689	0.0350731514777225	0.183115445539779	0.33041278785544	0.085075412533424	0.0505171537963926	0.22885943993765	0.291586163727667	0.291853352694531	0	0.189227972520811	0.0929550397376983	0.255143556252749	LUXX01008036.1	163735	201694	1728	MEF2B
ENSSSCG00025002668	13.6827998796993	13.0340781795066	13.5934918408266	10.2899465750071	9.700971213683	9.54728377398873	11.1267781777487	10.8035068901258	11.5175317227602	22.9351438724943	22.6383751748238	22.4952765349337	12.5066690967913	16.1046885382671	15.228047526832	10.499655963873	11.454213390374	11.538778824482	15.9600546299171	16.7073092954586	17.7328635669446	15.7222169440224	17.9084763095219	15.5500084153265	10.3628842241011	11.2703099026833	11.4772871227434	LUXX01001765.1	308619	426842	8131
ENSSSCG00025002673	0	0	0	0	0	0	0	0	0	0	0	0	0	0	0	0	0	0	0	0	0	0	0	0.0125364081964108	0	0	0	LUXX01008578.1	1910014	1914117	3847
ENSSSCG00025002676	276.313167377235	286.744340755594	272.12962165904	306.796865472544	305.195351063308	314.849990879175	250.382878682062	240.505428156299	224.344825963327	280.938364567398	273.06922046643	266.11905186781	281.546032257929	233.227998388847	442.193637785172	240.145810802655	246.511953557792	244.824752155886	185.557359818884	199.288684470033	197.100083174016	244.671447498694	310.279285465026	246.848762774755	247.533338617156	243.300154601788	214.459217755069	LUXX01005638.1	2215756	2266127	3057	LMNA
ENSSSCG00025002677	6.1899858066775	6.79441393000912	6.87725084155278	3.84818967850868	3.54868999369909	3.46137511956879	7.95535372087914	7.34878917194255	7.66223014408942	5.97910501961212	5.2109779142038	5.67564671526417	4.62363899703884	7.53466243539234	4.13329747127877	7.83594127989721	7.90948303357652	8.04841551522997	16.5433913584677	14.4528561591302	13.7161229021067	8.66794818821895	7.38990288219699	8.70727345757034	7.48231583231787	7.3119765523318	7.64569811102549	LUXX01000900.1	518951	897976	2786	MID1
ENSSSCG00025002684	0	0	0	0	0	0	0	0	0	0	0	0	0	0	0	0	0	0	0	0	0	0	0	0	0	0	0	LUXX01006132.1	448566	458597	1171
ENSSSCG00025002686	0	0	0	0	0	0	0	0	0	0	0	0	0	0	0	0	0	0	0	0	0	0	0	0	0	0.0292642504928041	0	LUXX01004567.1	2156370	2157867	1373
ENSSSCG00025002687	0	0	0	0	0	0	0	0	0	0	0	0	0	0	0	0	0	0	0	0	0	0	0	0	0	0	0	LUXX01000674.1	645558	646178	621	KRTAP27-1
ENSSSCG00025002689	0	0	0	0	0	0	0	0	0	0	0	0	0	0	0	0	0	0	0	0	0	0	0	0	0	0	0	LUXX01012875.1	310631	311056	426
ENSSSCG00025002690	0	0.0355620881385519	0	0	0	0	0.148649332437084	0	0.116400152576342	0	0	0	0.144593735307243	0.0448371108711783	0.118819241138963	0.122015048098556	0	0.223506928874044	0.0657703502214577	0.087871387237387	0.0379129991043592	0.135252173597622	0	0	0.0626952504529046	0.0808447000535615	0.0845344847678458	LUXX01008172.1	24318	51015	1491
ENSSSCG00025002691	0.0427940078449852	0	0.0311011025695165	0.243029129243123	0.199065417644346	0.238689921531929	0	0	0	0	0.0395071854970495	0	0.104722761986609	0	0.0382468671282803	0	0	0	0	0	0	0	0	0	0	0	0	LUXX01009893.1	1360102	1379302	1544
ENSSSCG00025002693	0	0	0	0	0	0	0	0	0	0	0	0	0	0	0	0	0	0	0	0	0	0	0	0	0	0	0	LUXX01009602.1	2572357	2575992	3636
ENSSSCG00025002695	0	0	0	0	0	0	0	0	0	0	0	0	0.175275820604146	0.108702654160857	0	0	0	0	0	0.0710115113121648	0	0.163952025068337	0	0	0	0	0	LUXX01004567.1	2156778	2163978	615
ENSSSCG00025002696	0	0	0	0	0	0	0	0	0	0	0	0	0	0	0	0	0	0	0	0	0	0	0	0	0	0	0	LUXX01006132.1	477848	488667	5068
ENSSSCG00025002699	0	0	0	0	0	0	0	0	0	0	0	0	0	0	0	0	0	0	0	0	0	0	0	0	0	0	0	LUXX01000674.1	653966	654473	474
ENSSSCG00025002700	0.734375512216376	0.876019536738345	0.750088712256335	0.756818343171047	0.800168431552482	0.811837313967816	1.18174879702029	1.57740653945793	0.903648405882544	1.18859565531007	1.099412936151	0.855985508211938	0.906653538841512	0.863515076384457	1.22399166007163	1.16583197654517	0.893992817716978	1.07255127328412	0.810077736544103	0.760883330881622	0.81506684286596	0.787501616354072	0.970120895036527	1.10101974683119	1.26360403398547	1.4000776952502	1.28729082932447	LUXX01000838.1	512115	677375	3329
ENSSSCG00025002702	0	0	0	0	0.120249219422093	0	0	0	0	0	0	0	0	0	0	0	0	0	0	0	0	0	0	0	0	0	0	LUXX01012875.1	315798	316223	426
ENSSSCG00025002710	5.13548562396594	5.24334350279307	5.52951794568242	7.45461475831052	7.37490202540588	7.19770604783756	7.85784047085794	7.19623770467369	7.3947849172238	4.7722465698303	4.52952739770692	4.18236823679537	5.1557876203061	6.61886470785501	4.87931789150195	6.57680513772796	7.11730740208016	8.00375559552085	6.97103976457312	6.52757375597593	6.37404873965293	6.27553185036023	7.57253534311968	6.86823230143806	7.56726350279984	6.9857051724627	6.78960098210936	LUXX01000585.1	277192	508163	8363
ENSSSCG00025002717	0	0	0	0	0	0	0	0	0	0	0	0	0	0	0	0	0	0	0	0	0	0	0	0	0	0	0	LUXX01009893.1	1370460	1370563	104	U6	U6 spliceosomal RNA [Source:RFAM;Acc:RF00026]
ENSSSCG00025002718	33.6642583738538	30.8022827024125	32.2160180439072	19.4840175886922	18.5266428476715	17.6604644292955	25.7256250948929	23.0193522420366	22.6225169951774	31.4917878881066	33.0090036192183	32.0037982121864	19.4926997597739	25.9006678972651	11.6931669649984	23.5767051800564	23.8170610887385	22.8349915809366	30.1904639578263	31.3720317618189	30.3341185966907	24.0452469857513	20.919143206316	23.5251083886927	21.1510165107834	22.1788224441244	23.5329559827298	LUXX01008578.1	1918943	1925962	2212	NXT2
ENSSSCG00025002720	17.5440983829888	18.2053470951351	18.5210580804479	18.8807159985183	18.8781984853418	19.6482896055815	16.4403928745529	16.2065837715556	17.5125111955959	17.6809770384746	18.8669588138619	19.2161915325464	17.8732440328078	20.8685769239025	18.8564605826061	17.8020478845527	15.8348596890218	15.6646701652924	16.7227184375952	17.4188494314827	16.5136983060247	18.3052787817178	17.8311542720722	18.7942603420969	16.5025200481826	17.5434618323383	17.9414466673696	LUXX01004143.1	3211452	3258713	3495	GOPC
ENSSSCG00025002723	0	0	0	0	0	0	0	0	0	0	0	0	0	0	0	0	0	0	0	0	0	0	0	0	0	0	0	LUXX01000674.1	694878	695396	519
ENSSSCG00025002728	0	0	0	0	0	0	0	0	0	0	0	0	0	0	0	0	0	0.0186657423447055	0	0	0	0	0	0	0	0	0	LUXX01006132.1	506428	511906	5101
ENSSSCG00025002734	9.73210401953187	8.96864106792085	9.65693518681912	16.6673540498095	12.3714252025826	9.66747516652652	0.488454335346982	0.682668856699567	0.54185393339808	30.5120693333541	32.4880392619998	33.2063132181937	32.1503174631032	36.403410889985	37.1563151350997	0.534580530291855	0.500058182903434	0.699459700277999	47.6630480633392	46.864271858061	49.821712343143	46.6838712481773	41.8519530172403	48.0947040331582	0.678127718603965	0.479648858628155	0.706014318101042	LUXX01010084.1	876227	884162	5445
ENSSSCG00025002745	0.495273205614466	0.650368191797245	0.458113412703692	0.657509424183486	0.593420679424055	0.565048577445944	0.490846679834414	0.623190771837448	0.591320706955115	0.632467779620313	0.748200135832368	0.742448839340376	0.679455076294266	1.04776766140056	1.06637738699879	0.433891331177045	0.862982229201441	0.616376518673428	0.417647326150739	0.505911652993992	0.597061918774306	0.961926361729731	0.722105852332928	0.821593906841437	0.859939590283673	0.807703284385208	0.558273225981313	LUXX01008036.1	188247	201707	2935	BORCS8
ENSSSCG00025002746	0	0	0	0	0	0	0	0	0	0	0	0	0	0	0	0	0	0	0	0	0	0	0	0	0	0	0	LUXX01000674.1	727354	728442	501
ENSSSCG00025002747	23.5560276761366	22.5187925213066	23.0109752283732	34.796663734736	33.334826833965	28.9718088881964	27.4144585936366	26.4677850057415	26.4949246085193	22.9495770616378	23.3352240350626	22.5146109278229	28.5330214378921	29.9353977694738	17.0421879354415	25.965948685489	25.5495155878353	26.0464474584293	23.6800540043178	21.0681145729384	20.5778120636771	22.6022721270383	21.0244730589886	22.4241981096156	25.4337126910126	26.966319413839	25.5803847227857	LUXX01004299.1	2007530	2237996	3725	BCL2
ENSSSCG00025002748	0	0	0	0	0	0	0	0	0	0	0	0	0	0	0	0	0	0	0	0	0	0	0	0	0	0	0	LUXX01000881.1	158436	158543	108	U6	U6 spliceosomal RNA [Source:RFAM;Acc:RF00026]
ENSSSCG00025002752	0	0	0	0	0	0	0	0	0	0	0	0	0	0	0	0	0	0.0167100652334754	0.0344203552756032	0	0	0	0	0	0	0.0141031294933731	0	LUXX01006980.1	6130526	6458061	2849	SLCO3A1
ENSSSCG00025002753	0	0	0	0	0	0	0	0	0	0	0	0	0	0	0	0	0	0	0	0	0	0	0	0	0	0	0	LUXX01000900.1	713295	713401	107	U6	U6 spliceosomal RNA [Source:RFAM;Acc:RF00026]
ENSSSCG00025002756	35.2134990309634	37.9767761740061	39.6073056331226	25.4314349590268	25.8110501551889	20.5722541620183	17.640345397874	18.7191038149951	19.2268461077988	32.3268184129917	32.4190991256348	36.1937065248874	25.6493294378568	30.5595687624907	33.2540813965694	18.8151515336401	18.9474545557615	17.2590619110853	39.5033498863532	34.220779228529	34.1208619543406	26.6456737980955	23.9585070439237	28.5069801636133	17.3401633000889	19.9494190964337	21.5712279377324	LUXX01003289.1	55533	64276	2717	CLK1
ENSSSCG00025002760	0	0.495542742192345	0.448786003433023	0	0.478749228727213	0	0	0	0	0	0	0	0	0	1.10379743637504	0	1.18357609472254	0	0	0	0	0	0.471602286737237	0.901449763207334	0	0.375512298379627	0	LUXX01000881.1	232923	233029	107	U6	U6 spliceosomal RNA [Source:RFAM;Acc:RF00026]
ENSSSCG00025002764	0	0	0.0309807112047312	0.103752159138631	0	0	0	0.0380658671247224	0	0	0	0	0.0347724611843709	0	0	0	0	0.0921425339035574	0	0	0.0364698591384514	0	0.0325557707618609	0	0	0	0	LUXX01004143.1	3268557	3292047	1550
ENSSSCG00025002767	0	0	0.0725379189838873	0.0269915821861158	0.0257936392113856	0	0	0	0	0.12298543310977	0	0.140669774541276	0.0271386278125755	0.0336616980407487	0.297347244944939	0	0	0	0.0740661572357956	0.109949847575482	0	0.203082568815765	0.101634329669455	0.0242837675385661	0	0.0202315286639577	0	LUXX01010084.1	887991	889976	1986
ENSSSCG00025002768	2.36938002474223	2.60704945069843	2.91138513428565	0.673781735872562	0.45450204043308	0.681214859233455	0.635001921864555	0.610742563110148	0.513279489807989	3.97299781399782	4.08163995850183	3.98657621013842	0.597752105387522	1.28514265436754	0.764088983220802	0.672548749408306	0.514997805356165	0.827182205160093	2.71895357246377	2.63162622975525	3.0928597731463	1.30464596657891	0.98870852794339	0.944939298918446	0.639317723056448	0.683279679343632	0.95520842668081	LUXX01001765.1	318960	321717	2705
ENSSSCG00025002769	0	0	0	0	0	0	0	0	0	0	0	0	0	0	0	0	0	0	0	0	0	0	0	0	0	0	0	LUXX01008719.1	2619229	2619340	112	U6	U6 spliceosomal RNA [Source:RFAM;Acc:RF00026]
ENSSSCG00025002771	0	0	0	0	0	0	0	0	0	0	0	0	0	0	0	0	0	0	0	0	0	0	0	0	0	0	0	LUXX01012311.1	31685	33376	962	TSSK3
ENSSSCG00025002775	0	0.0320833441395205	0	0	0.0103320224836248	0.0371659175923053	0.0670541008462161	0	0.0350045638344748	0.0788218056171044	0.0123031654714491	0.0112694704412656	0.0108707774981393	0	0	0	0	0.0288061572308419	0.0296682913009863	0.0176168130120941	0.0798099983162964	0.0610107878683101	0.0203555646151208	0.0291816633712741	0.0188540981091732	0.0081040370969383	0.0127108629274766	LUXX01011303.1	775994	806627	4957
ENSSSCG00025002776	0.150853762814286	0	0	0	0	0	0	0	0	0	0	0	0	0	0	0	0	0	0	0	0	0	0	0	0	0	0	LUXX01008578.1	1976219	1976656	438	KCNE5
ENSSSCG00025002778	0	0	0	0.0264065429663182	0	0.121030291903218	0	0	0	0	0	0	0	0	0	0	0.0311927689988452	0	0.0241535941330526	0	0	0	0	0	0	0	0	LUXX01009893.1	1389390	1401063	2030	VNN3
ENSSSCG00025002781	0	0	0	0	0	0	0	0	0	0	0	0	0	0	0	0	0	0	0	0.637548605211407	0	0.367994508821267	0	0	0	0	0	LUXX01001765.1	414516	414652	137	U1	U1 spliceosomal RNA [Source:RFAM;Acc:RF00003]
ENSSSCG00025002786	0	0	0	0.0359445343461953	0.0228994937299114	0	0	0	0	0.032755798411623	0.01363412928195	0.0249772170084019	0	0	0.0131991870465053	0	0	0	0	0.00976130519825243	0	0.0112684952410625	0	0	0	0	0	LUXX01008719.1	2695952	2700466	4474
ENSSSCG00025002788	0	0	0	0	0	0	0	0	0	0	0	0	0	0	0	0.0138926641248528	0	0	0	0	0	0	0	0	0	0	0	LUXX01002864.1	177502	226416	4365
ENSSSCG00025002789	0.306931346807107	0.492613013142222	0.405575188913289	0.498022047667132	0.562449473952325	0.674406546310373	0.608376269135981	0.97174056912562	0.855059397831703	0.433212033215883	0.386396290587697	0.731459065828397	0.569017259668231	0.677555395022908	0.72320174093576	0.845088177307608	0.93591479618579	0.924797672765152	0.579767859173441	0.645491039271262	0.405819589652953	0.872899136845041	0.681911414606545	1.20161578444424	1.04610784977616	1.13684445400488	0.585494123596891	LUXX01000327.1	407055	409422	2368
ENSSSCG00025002790	0	0	0	0	0	0.0192246864290714	0	0	0.0181066904007643	0	0	0	0	0.0836959402928662	0	0	0	0	0	0	0	0	0	0	0.0292577835446888	0	0	LUXX01000585.1	516819	520481	3195
ENSSSCG00025002791	0	0	0	0	0	0	0	0	0	0	0	0	0	0	0	0	0	0	0	0	0.0099050782660942	0.0176678632235898	0	0	0	0.0211213330611285	0	LUXX01000748.1	1812	251391	5707
ENSSSCG00025002792	0	0	0	0	0	0	0	0	0	0	0	0	0	0	0	0	0	0	0	0	0	0	0	0	0	0	0	LUXX01009602.1	2616696	2620855	3991
ENSSSCG00025002793	9.66491053349815	8.4632044502574	8.76908033110919	9.5917455309165	9.14248067149907	9.9734472027285	8.81854985207426	7.97912403345722	7.79682917126013	7.68474535357432	6.84626450571133	5.88553536731603	7.04086357560261	6.64216217972779	10.2949166139184	6.88980924081445	8.44672636137082	7.35783987380753	5.77375335743549	5.0019999010066	6.2924766158386	7.32806728421816	8.51856034861295	7.91961350155404	8.23420212899782	7.725465987731	8.0297456187934	LUXX01011888.1	232055	379918	2174	CHCHD6
ENSSSCG00025002796	0.549243126456003	0.48483275773931	0.399169595738432	0.757514378859219	0.596148249903046	0.459522741702368	0.368472410080952	1.12805333582407	0.913687980696924	0.77152657239635	0.354940698962686	0.557346977035361	0.806443613502866	0.500140640715164	0.539970732590784	0.756128165897534	0.684270302476745	0.554029644141645	0.366821417132893	0.61714492998228	0.657851989446712	0.712434921899194	0.629195070833969	0.360804705722636	0.543932110537793	0.667993614740151	0.523860834533907	LUXX01004571.1	1352	68606	1203
ENSSSCG00025002803	0	0	0	0	0	0	0	0	0	0	0	0	0	0	0	0	0	0	0	0	0	0	0	0	0	0	0	LUXX01006132.1	515320	548236	2454	KLRK1
ENSSSCG00025002805	20.0989969668738	19.2196568479082	19.0680916504166	13.1816267758096	15.1159182709609	16.054976859229	8.8311309349149	7.73797954666488	9.11493763084379	14.5481686595652	15.1108867748861	15.0116941367027	9.71918792120531	14.247175737968	6.88415741739189	8.28435504166424	9.80384752413613	8.71493820208054	12.5482101104892	15.5119407907311	16.4230617950886	9.41268285996838	12.5464247703838	7.59869606863887	7.91758789940902	9.22159709791281	9.35549610044803	LUXX01012885.1	253488	257304	1098	ACTL8
ENSSSCG00025002809	22.8432125426914	22.65531318623	24.074249181484	23.979047368123	25.2021786502176	26.4085508049573	31.0083203015447	31.9778728946013	34.0763314049369	31.7001333298726	33.2069936399885	31.8960062957332	27.7556760357493	24.792488639701	32.0687095562454	32.0070265664265	32.676510604432	30.9699925784671	32.5392828597915	33.1627555234832	31.6951354680924	28.6180670815974	26.3236038963651	30.5226310264383	31.5177908647805	33.1000034411541	33.7513310599041	LUXX01004143.1	3311668	3340871	3740	NUS1
ENSSSCG00025002810	0.280330709005758	0.292448007802101	0.407467987843304	0.659547384143891	0.695476181231216	0.49513559171692	0.399640923767796	0.325425211100193	0.171809983374245	0.248705035373104	0.336439638225192	0.260761297804728	0.731741228147983	0.595627822862735	0.325706880355894	0.257282473080111	0.591034816923388	0.424160582458039	0.644881492911751	0.370573436206885	0.311780934085615	0.470570831390453	0.556638761859564	0.920763812015976	0.396599993318968	0.323893297668978	0.588226595111344	LUXX01000327.1	420172	422670	2357
ENSSSCG00025002812	0	0	0	0	0.0499280384735008	0	0	0.0575069142722414	0	0.0476119045138406	0	0	0	0.0651580236929112	0	0	0	0.0928011225149539	0	0	0	0	0.049182694620745	0	0.0455548822735286	0	0	LUXX01000585.1	525484	526509	1026
ENSSSCG00025002814	36.5515457644486	36.8005548584366	37.7254615150853	25.1712387701063	25.0888191627058	25.3102601415436	46.9402453874661	48.4109559663274	47.2326771020698	31.845131931732	32.6927546110462	33.2941829290995	21.1205475588614	27.5204643776447	19.0217028720424	47.1837415988402	46.9751087748068	47.0748752582559	39.6427287536952	38.5556359978413	38.4568918623158	31.7658152475269	29.8854610431631	34.9075070741057	46.8337193443653	48.0253226723243	49.1960136429444	LUXX01008997.1	871336	1000000	7425
ENSSSCG00025002818	0	0	0	0.0144177735937671	0	0	0	0	0	0	0	0	0	0	0	0	0	0	0	0	0	0	0	0	0	0	0	LUXX01003388.1	69032	72849	3718
ENSSSCG00025002820	7.75804753453722	6.49506459552022	6.31593782195241	6.74794125623628	6.43399506797805	7.36797095254738	6.50583124048097	7.26077138100124	7.24972872388267	5.69431927600502	6.37021307670179	6.1661720206288	6.05451067023381	7.2078787869066	4.15022228300032	7.03461694325366	6.25528150541335	6.96031992390312	8.24808085512211	7.64230574748192	8.51992729576523	6.73057074968301	6.46612923655701	7.75887962997676	6.84665579490837	7.12190923000774	6.79475447549305	LUXX01008719.1	2833655	2855475	3543	E2F6
ENSSSCG00025002822	0.51369444596818	0.927517319205498	1.26000268602333	1.45864713528234	1.89173407580646	1.31321983391587	0.700017009384842	0.688071067560579	1.01196867341881	0.854515697338784	0.948479602059389	0.271496766024271	0.523783428919095	0.909552820529618	0.631277736935581	0.412527067380832	1.2307351033558	0.740244522451644	1.09594879501674	1.27323846813357	1.59311969705869	0.88189937682531	1.0298254016507	0.328078655316955	0.63590896887946	0.780948803238486	0.734932459410251	LUXX01011191.1	300314	304135	1029
ENSSSCG00025002824	20.6814121864718	19.1620683660557	22.9450892360041	16.4274251969499	14.4073596020096	16.3773688969391	15.2486568102793	17.0701622887427	17.4660658379208	19.9437244784639	19.9538368298546	21.2062237596722	18.3098740923953	19.8130311480086	13.5429380518949	16.3524149264947	17.1069698045683	17.6846477830526	29.0879153215947	26.5686491454519	28.3781091421075	17.9655141783866	17.6767661558541	17.8665616500607	17.2445435199863	16.8090963805921	17.5974465476379	LUXX01000900.1	1159730	1171533	1983	HCCS
ENSSSCG00025002825	0	0	0	0	0	0	0	0	0	0	0	0	0	0	0	0	0	0	0	0	0	0	0	0	0	0	0	LUXX01005880.1	5901	6857	957
ENSSSCG00025002827	0	0	0	0.0331767180700145	0	0	0.00857326917312753	0.0091292115183846	0	0	0	0	0	0	0	0.00938286846742724	0	0	0	0.00675724577703564	0	0	0	0	0	0	0	LUXX01002164.1	1284767	1291229	6463
ENSSSCG00025002828	0.0518837441010264	0	0	0.0631393194601012	0	0	0	0	0.045426679097324	0	0	0	0	0	0	0	0	0	0	0	0	0	0	0	0	0	0	LUXX01003388.1	83648	91293	2547
ENSSSCG00025002829	0	0	0	0	0	0	0	0	0	0	0	0	0	0	0	0	0	0	0	0	0	0	0	0	0	0	0	LUXX01000585.1	547525	552469	4945
ENSSSCG00025002833	0.215364889545819	0.397500224424825	0.125215390788353	0.0698895465731759	0.317241584746553	0.0400409864021403	0.234784062143742	0.23077742129069	0.169705959085391	0.318447288338986	0.218706009935427	0.16390688071387	0.122973012989056	0.261481612681592	0.384961948149054	0.0395316029367551	0.268310682490067	0.0775863361313092	0.175798486633332	0.227755303556617	0.31322711482992	0.377950031713107	0.26316268412456	0.235793166549506	0.304689108296221	0.301217655251715	0.308118277678108	LUXX01004143.1	3342834	3349681	3067
ENSSSCG00025002834	0	0	0	0	0	0	0	0	0	0	0	0	0	0	0	0	0	0	0	0	0	0	0	0	0	0	0	LUXX01002864.1	294595	296369	632
ENSSSCG00025002836	0	0.0106664802684733	0	0	0	0	0	0	0	0	0	0	0	0	0	0	0	0	0.0394542716476336	0.00878537104344827	0	0	0	0	0	0	0	LUXX01005012.1	5936950	6374450	4970	DAB1
ENSSSCG00025002841	0.898605694332137	1.10287992702328	1.07565029302827	1.30796888620767	1.18844708539243	1.00733511951048	0.908708234121141	0.920432667075787	1.11073681594449	0.625277619599366	0.463593117496578	0.849285323606483	0.819239185503778	1.33704264617854	0.614152893599074	1.21282957809965	1.24109789292605	1.14256742040411	1.29443941677855	1.11800523409872	0.881841193967754	0.846976161503028	1.04959804936239	0.887387146901299	1.04696052636314	1.18932255142795	1.18478461781527	LUXX01012311.1	80871	100751	2500	ZBTB8B
ENSSSCG00025002842	0	0	0	0	0	0	0	0	0	0	0	0	0	0	0	0	0	0	0	0	0	0	0	0	0	0	0	LUXX01008719.1	2855493	2865408	3281
ENSSSCG00025002843	0	0	0	0	0	0	0	0	0	0	0	0	0	0	0	0	0	0	0	0.0428157641735111	0	0	0	0	0	0	0	LUXX01012885.1	363632	374574	1020
ENSSSCG00025002845	3.08882277762422	3.31394208841131	3.02565685647833	1.36192282067139	1.45765517201903	1.56054047614032	6.67273483934136	5.9062055521006	6.58465253354625	2.48220599752035	2.4176470344414	2.75395393365656	1.2597949605923	1.90229644781499	2.31051500972916	6.47088951729994	5.92028611608163	6.84592183211305	4.85833345404922	4.12754409501958	4.8830324608648	2.92039544652975	1.99999628308383	3.16125789673548	5.31992137379646	5.53289131916364	7.5253088021803	LUXX01009893.1	1411829	1421254	1968	VNN2
ENSSSCG00025002846	3.58556551633635	3.17893906713091	3.19641880477408	4.44169825018545	3.97682007290929	4.45681723635617	4.60819214731199	3.89114501838342	3.96640901158757	2.92122638864519	3.0382331418927	2.51669363462013	4.17590264061961	4.30607892966032	5.51949623526632	3.90603837989048	4.2830716786731	4.66189755827197	3.96475399590943	3.28295877854941	3.30219016641781	5.75067083777357	5.37583107822488	5.92372364380358	4.10989775090396	4.66962964496922	4.71805737710791	LUXX01000838.1	825803	1241389	6504	FOXN3
ENSSSCG00025002847	0	0	0	0	0	0	0	0	0	0	0	0	0	0	0	0	0	0	0	0	0	0	0	0	0	0	0	LUXX01002864.1	322079	330327	1478
ENSSSCG00025002851	0	0	0	0	0	0	0	0	0	0	0	0	0	0	0	0	0	0	0	0	0	0	0	0	0	0	0	LUXX01000585.1	547576	552443	4724
ENSSSCG00025002853	0.60067225556961	0.482027940132554	0.436546385157577	0.162440249156442	0.310461621053405	1.67516926747863	0.6716247111021	0.715176897494784	0.876528421673365	0.148029739488486	0	0.677261023609636	0.163325196472045	0.20258221911796	0.178948978321409	0.183762057287825	0.191882791114108	0	0.742906001365102	0.529358538872501	0.685191292904238	0.45832043371376	0.152913468729953	0	0.424902811024003	0.24351403591891	1.14582651626235	LUXX01011191.1	342755	343273	330
ENSSSCG00025002864	125.034581143526	124.285229365266	124.183246882016	84.7747324483629	89.4614732480184	94.397443782146	102.285021578747	105.89466216468	106.959175434349	137.873467638434	140.452434129288	147.533827861147	101.495749469096	83.7672227808747	109.097063657468	107.126297075382	102.16350160743	100.942137050191	133.433103119106	140.670860427064	133.72176704654	90.1350326763321	82.1705217500756	94.6365263138933	104.712735636724	109.343690204452	109.986482223783	LUXX01008578.1	1994978	2071772	3473	ACSL4
ENSSSCG00025002865	0.0317459712264528	0	0.0153811987083067	0	0	0	0	0	0	0	0	0	0	0	0	0.0097119601064994	0	0	0	0	0	0	0	0	0	0.00643494809843371	0	LUXX01006980.1	6633594	6660329	6244
ENSSSCG00025002866	63.5768122401699	63.117603559394	61.3255915236823	72.8026468329276	70.1098638101563	69.0200433838542	75.9242688267905	77.4968894881841	79.1883552949847	59.6208623553799	58.7677209054744	56.3596010365693	65.2366650265675	72.2024646440795	74.8786466645535	75.3483856725608	77.8463209487772	76.6830229437885	63.4995451385084	60.3977444874946	58.9845428929523	72.3929537124068	74.5703483238938	70.1580423732421	79.1394366579428	76.9003348474317	76.6867784949186	LUXX01003146.1	499314	552186	4947
ENSSSCG00025002867	0.43772075596328	0.263446870228127	0.222683482326157	0.213071674945184	0.135743405031631	0.183108929535591	0.128474087665274	0.0781743544793901	0.0958113213488607	0.226531101833987	0.181845594457436	0.203582106302002	0.0714108179341171	0.0885752001443218	0.117363026524143	0.0401732221960797	0	0.15769120851332	0.0487232157238457	0.0144657434438494	0.0748966964751237	0.066797280832744	0.183860845143997	0.0638987245201621	0.123853750811899	0.13308981757741	0.146122295051674	LUXX01010885.1	1308360	1547946	3018	LNX1
ENSSSCG00025002871	15.9224070681266	14.6259364587009	14.0976447316942	18.0651440392146	17.921325868514	15.4402451748642	14.7757436442462	15.8421524679005	14.0823538718752	11.1144531006768	10.1478615772629	11.7899338743054	16.0538179357935	13.861084313594	9.10177188820082	14.2794919745677	15.6463692424055	15.6942874515244	17.1236425488962	14.8244673386084	14.3481571197608	15.6641870556116	16.542712140033	14.6894960496226	14.7221677336451	13.5652956522901	13.5291626277949	LUXX01008036.1	202225	208733	1634	RFXANK	Sus scrofa regulatory factor X associated ankyrin containing protein (RFXANK), mRNA. [Source:RefSeq mRNA;Acc:NM_001243347]
ENSSSCG00025002872	0	0	0	0	0	0	0	0	0	0	0	0	0	0	0	0	0	0	0	0	0	0	0	0	0	0	0	LUXX01006132.1	516601	521257	1273
ENSSSCG00025002881	5.83597308203165	5.49071420130686	6.77644084168462	5.49658223795352	8.16498303897304	6.48525767172777	12.5443813426405	9.823698906705	8.75104619161002	7.43905797429449	6.13087344805787	7.2607882328099	7.49637779949356	9.23034517158788	11.8705850188029	9.48100279326626	7.0714165659311	8.36142824576613	5.22673968473112	6.02985056461875	4.64851859373865	10.7484284454699	8.45293235771159	9.84136043517773	9.01570431512859	9.17813054161372	11.1965281411422	LUXX01000948.1	1008899	1023045	985	FAIM
ENSSSCG00025002882	0	0	0	0.034506135964999	0	0	0	0	0	0	0	0	0	0	0	0	0	0	0	0	0	0	0	0	0	0	0	LUXX01009602.1	2668125	2672991	3107
ENSSSCG00025002884	9.3916708011286	9.36746888685356	10.6085308280499	10.4047798881399	11.5228824589097	11.7368547402962	8.71164570376064	7.49641087576874	7.91255693557505	8.99046191858165	8.3636036247552	8.54125367354827	9.86521418046701	9.16611535848177	10.7495365153916	8.00963549733926	8.21500209627314	8.13930864350901	7.74186254054159	9.39908649392626	10.138327418894	8.26451764313213	12.5688412329524	9.50647222627432	8.53936423764297	8.21645582140069	7.03513665616657	LUXX01000327.1	428807	473535	2983
ENSSSCG00025002885	0.123705028060205	0.173724087948545	0.12361833045651	0.0627255818179568	0.227778418441943	0.0718732426174622	0.337148374751698	0.428051700290875	0.514470695426351	0.125754260319028	0.128479253373976	0.183064938513721	0.214428821017593	0.109516715694474	0.124380637869081	0.298027394571642	0.400111319641167	0.389947145976128	0.0803235601756791	0.0613228356522088	0.092604252668429	0.188776963102321	0.212568688101081	0.304737697859348	0.339086961289925	0.39493383311913	0.457204355307115	LUXX01007331.1	2211292	2308434	4272
ENSSSCG00025002886	0.0644623884025923	0.0517298277215424	0.10931405416954	0	0.0166589162516461	0.0399498361891923	0.162172796095385	0.153501382876929	0.169319636576904	0.0794305919206512	0.138859727106378	0.1635337593594	0.0175275820604146	0.0869621233286854	0	0.177487255331655	0.288292193478758	0.123855546927275	0.0318905990829897	0.0568092090497319	0.0919159051456904	0.0819760125341684	0.0656409036499309	0.0784188005391746	0.18239730424445	0.0914662476378343	0.184450122130036	LUXX01005638.1	2278760	2300064	3074
ENSSSCG00025002890	0.00793395150248044	0	0	0	0	0	0	0	0	0	0	0	0	0.00802739340885289	0	0	0.00760342471993945	0	0	0	0	0	0	0	0	0	0	LUXX01000585.1	553198	565133	8328
ENSSSCG00025002892	0	0	0	0	0	0	0	0	0	0	0	0	0	0	0	0	0	0	0	0	0	0	0	0	0	0	0	LUXX01002268.1	45563	45889	327		Sus scrofa high mobility group AT-hook 2-like (LOC100359361), mRNA. [Source:RefSeq mRNA;Acc:NM_001195341]
ENSSSCG00025002894	0	0	0	0	0	0	0	0	0	0	0	0	0	0	0	0	0	0	0	0	0	0	0	0	0	0	0	LUXX01004168.1	118	942	825
ENSSSCG00025002895	4.58995116129928	3.59768834153861	3.65581150898318	3.43151746047161	3.20680773765785	3.63426935183336	1.84622200724502	2.09700495792089	2.04440696089002	5.7313695379902	5.56776871408822	5.56258057002482	2.26386136628457	3.37500667957022	1.55026477584581	2.02056623976617	2.04592313627321	1.90350993908197	3.74273403110997	3.37770727625684	3.67570813731847	1.40494834082691	1.3349049380444	1.41215600526674	2.02927130062958	2.00412248260807	1.79440319741811	LUXX01003872.1	286787	634322	4951	SLC8A1
ENSSSCG00025002897	1.56270829979969	1.05975496498163	1.34366708822652	1.37495227550473	1.70640131491711	1.14579643434026	3.80221917560965	3.47880434565876	4.66352829812358	1.38315596024385	1.05661322757732	1.32147116781927	1.34653518077386	2.38280418289646	7.19968607650224	3.95927044149784	3.96549245860069	3.44127706845009	2.28662606682663	2.22579219084549	2.73038002710425	2.87175461630773	1.83221101606142	3.29335452297683	3.59652912329111	3.45316206164823	4.03062225573963	LUXX01008172.1	62825	124160	3002	WDR63
ENSSSCG00025002905	18.0116171723471	18.1146442982198	17.8409205948385	21.1559636952965	20.5998467065506	19.9569691023581	21.8875561989946	23.5588432443433	24.1903128472489	23.4340033146115	24.4213456257562	21.1764578956945	25.3566726736279	26.288827829667	28.4127673195301	22.5517243614614	24.5623629764216	23.3291123650128	25.5628403103173	25.6126643932759	27.3186500001873	24.4182036054402	26.5596002430704	24.4742006707654	24.03498285134	22.5064164656584	21.9786652051745	LUXX01001765.1	427135	521436	2809	PPME1
ENSSSCG00025002908	2.22183477874946	1.61839696402497	2.55875351465874	2.66223853764929	2.72958885142401	3.24114488379208	3.00980292805067	2.10612751629025	2.39424214507779	2.37552122034808	2.7769892953208	3.49754690542327	2.67674196804676	2.14424842377313	4.82690105001461	2.63522205277729	3.04649915121158	3.12782510759015	2.9677807255775	2.62077662545775	2.86589322458912	2.81678569711302	2.55831431905156	2.64465680659534	2.53886573581337	2.70221214198687	2.80380725396839	LUXX01012311.1	144922	182406	1933
ENSSSCG00025002909	118.440944232574	118.15305116608	120.493184116292	64.8189176602605	66.7741027460582	67.5373672997041	82.4481866678809	79.990656560644	79.7186277106579	115.246794118857	111.700743361492	114.704161215835	70.6874633836407	93.19275666455	59.6081351387358	82.1921054145496	84.7002564785941	81.1621885534769	114.703341984525	116.849034036135	116.421107765206	78.0708099739564	78.0194003732991	74.028384922493	83.8476852356242	83.6182107292939	82.718464533725	LUXX01004571.1	91283	99893	2873	RBMX
ENSSSCG00025002910	0.117438699156022	0.0706817241696258	0.0533438151159003	0.0833674684628708	0.147953827407144	0.122818453292146	0.246207681252714	0.380151239114924	0.231352091745825	0.0542655121430798	0.0271046853621171	0.0744821610057253	0.119745200701566	0.0445581863867542	0.118080085673091	0.255984914284529	0.295433846349871	0.454810033671932	0.163403008520651	0.0679192526547144	0.0251180989400576	0.100808093618445	0.145745119051654	0.160722824921992	0.25960513892824	0.392782026387755	0.308031567357796	LUXX01000944.1	263059	450193	4500	NRP1
ENSSSCG00025002914	0	0	0	0	0	0	0	0	0	0	0	0	0	0	0	0	0	0	0	0	0	0	0	0	0	0	0	LUXX01010084.1	1114494	1115926	601	SST	Somatostatin Somatostatin-28 Somatostatin-14 Neuronostatin [Source:UniProtKB/Swiss-Prot;Acc:P01168]
ENSSSCG00025002917	0	0	0	0	0	0	0	0	0	0	0	0	0	0	0	0	0	0	0	0	0	0	0	0	0	0	0	LUXX01002864.1	357310	797420	4526	EPHB1
ENSSSCG00025002922	2.42903917992159	1.73631318564893	2.13620473923263	2.36810483709994	2.3579545732462	2.03035138278483	3.64600717820255	3.11688541285377	3.87817116317761	1.79583808146829	1.11181543714526	1.07018539875295	2.0646484521582	2.0652496851692	1.22229283617125	3.74677039882498	3.40374107685267	2.32372634671828	2.33268353348004	2.69830580518884	3.0909811104832	2.16488088708168	1.88626345578839	2.24972564475454	3.4942579022116	3.15281842612342	3.23181837920149	LUXX01009893.1	1429320	1460466	3237	SLC18B1
ENSSSCG00025002923	22.8126001888958	22.146275059797	23.0165318243426	22.1583903666117	22.7205716942036	24.913329148953	16.0017482354175	15.3354580638456	15.0861120161282	22.8667663956395	21.3759757557122	21.9161083394368	22.1629475660902	24.1474512391727	16.8505145707306	15.4740325481679	14.8477580434503	16.0263138530103	26.1432464497628	25.8079400584144	27.7524624206806	19.4489856461723	16.051959557971	17.3785526332807	15.4521767957307	14.6864154766267	14.7228829524916	LUXX01000881.1	288371	346967	2319	UCHL3
ENSSSCG00025002924	11.6553056448339	10.0902728524504	10.651354185896	17.6697053229765	16.8696615777211	17.5900535686125	15.0804334459927	15.6208818644192	16.3169136957657	9.92992821517761	9.85558429876226	10.08045601406	17.9491212211817	23.0688389833399	6.80470489390861	15.2680893752118	15.395081767144	17.4867761154939	40.0040078696155	30.0996012568815	33.2149495601077	19.5462267142986	20.920376509653	22.3482679942504	15.637526066509	15.6647907628652	16.6458115314294	LUXX01010325.1	113571	159508	3237
ENSSSCG00025002925	0	0	0	0	0	0	0	0	0.0484919328000353	0	0	0	0	0	0	0	0	0	0	0	0	0	0	0	0	0	0	LUXX01008578.1	2130974	2132166	1193
ENSSSCG00025002926	74.6873615887497	76.1240350737637	79.0176412882708	70.7381311420884	72.1676824788292	72.3448362894336	62.727213584064	65.2767592760569	70.4530391760101	79.0981551379987	85.3778062375208	86.09521031264	80.9846445902895	78.8923962753717	121.719069216732	67.3678636434423	63.1040952663945	66.4973367649906	69.5808564297427	66.1947871014623	69.4240989225615	73.9365982689178	66.676042685834	77.9527265359701	65.044870568077	68.0690649460122	74.6228526785949	LUXX01004299.1	2255913	2293499	1748	VPS4B
ENSSSCG00025002929	0.0272807382793795	0.0218922681315363	0.0594798955829894	0.331989774287526	0.190353223478244	0.32968511595024	0.0686321701064284	0.0730826928695124	0.191084643535729	0.121015228813874	0.0755562688779246	0.18455502707777	0.0890129064174647	0.0552040729223178	0.292583796099413	0.125188849927709	0.130721141758166	0.0786242375725373	0.0404886838068511	0.0540942354958481	0.0700185156869525	0.083262176232062	0.166676943619767	0.1393860182994	0.173680339766211	0.082947596875764	0.156120045568363	LUXX01010885.1	1534087	1536508	2422
ENSSSCG00025002934	0.145514436617461	0.133454329814896	0.0906467246197894	0.143352178349479	0.257863356797542	0.193244842349798	0.322500303702872	0.473353279252683	0.182006845463087	0.17674150113538	0.297462942682205	0.193366172385007	0.178046816352253	0.304972760257807	0.315841990996729	0.314797672465694	0.35859171911839	0.344489678953576	0.22367816369558	0.336626064714816	0.284553250474624	0.261711998486857	0.254013879154994	0.273115029721146	0.316153892739269	0.410836563666872	0.396542132417361	LUXX01002268.1	87990	119371	6356
ENSSSCG00025002935	0	0	0	0	0	0	0	0	0	0	0	0.030708455316183	0	0	0	0	0	0	0	0	0	0	0	0	0	0.0110414443326793	0	LUXX01005929.1	60618	67297	3639
ENSSSCG00025002936	20.4068120214383	20.0053665971541	19.6810269301842	20.4487595787004	21.0164117807834	20.5341074231417	20.0268061288354	18.4935611963828	20.8369389990282	18.1249936033962	20.5961049147006	18.9822470953694	19.7053621853668	20.5076449278219	20.2841206270081	20.9815467496788	19.9795153285258	20.5250442626156	17.5581306532984	18.5369385675084	20.66726825467	20.3680967369955	17.7120513258029	20.0881081831925	19.760818127047	18.4968017391744	20.0160971778633	LUXX01012311.1	192530	208241	2396	ZBTB8OS
ENSSSCG00025002938	0	0	0	0	0	0	0	0	0	0	0	0	0	0	0	0	0	0	0	0	0	0	0	0	0	0	0	LUXX01008578.1	2277737	2277823	87	U2	U2 spliceosomal RNA [Source:RFAM;Acc:RF00004]
ENSSSCG00025002939	3.55093543347781	3.22239672685299	4.10015941860707	5.73476901718047	5.14577272464207	4.8434912521942	6.84611929272582	5.98614916963866	6.21802482557238	4.44089218465459	3.79903953115174	5.19171088540536	5.22460158880188	5.23803748879588	4.47866779997779	5.8478975136899	5.40664218056327	5.2843504082812	4.85146350062735	4.86951363106472	5.33767802759655	5.62138874499749	5.77860843156285	5.64390860033201	5.91577394353861	5.75150554449358	4.93781592643442	LUXX01004168.1	9261	42897	1991
ENSSSCG00025002941	0.584965980820312	0.562217064206489	0.41030147174065	0.59598213711505	0.711914001334629	0.720836682938098	0.570403939323896	0.589170591126417	0.756337371882453	0.688946316890515	0.521198768356793	0.586694617425889	0.554841618651172	0.53679908586538	0.820689415711216	0.574327368669793	0.632300611855323	0.710625025558456	0.393708060019307	0.611427095547608	0.581925897309035	0.762923760876209	0.602586739034649	0.858901408623171	0.65436957514094	0.665940947517586	0.519007275226922	LUXX01006988.1	1271	81674	9714
ENSSSCG00025002943	0	0	0	0	0	0	0	0	0	0	0	0	0	0	0	0	0	0	0	0	0	0	0	0	0	0	0	LUXX01010084.1	1132103	1135992	840
ENSSSCG00025002944	0.0104168292783631	0	0.0227116990543907	0	0	0	0	0	0	0	0	0	0	0	0	0	0	0	0	0	0	0	0	0	0	0	0	LUXX01008719.1	2934895	3007742	6343
ENSSSCG00025002945	0	0	0	0	0	0	0	0	0	0	0	0	0	0	0	0	0	0	0	0	0	0	0	0	0	0	0	LUXX01006132.1	539648	564350	2339	KLRD1
ENSSSCG00025002946	0.0789649813118102	0.0475259098427675	0.0286944143216812	0.176175113366563	0.0612203973394823	0.183516202990389	0	0	0.0172843967225701	0.0145951042818047	0	0.0667750635766895	0.0805158572389825	0.0399474946572614	0.0352872201052075	0	0.018918829120901	0.0284475505528362	0	0	0	0.0301256335276448	0.0150766192652777	0.0288183820326217	0.0418936144720409	0	0.018828938868966	LUXX01003408.1	10881	44328	3346
ENSSSCG00025002951	0	0	0	0	0	0	0	0	0	0	0	0	0	0	0	0	0	0	0	0	0	0	0	0	0	0	0	LUXX01000183.1	301292	303884	2593
ENSSSCG00025002953	776.850862093774	773.546163873197	649.417750450529	618.238109017585	613.559043045085	614.391656801778	690.408379663592	675.550501161776	620.093870638771	691.153602234545	643.888318818104	646.849398799472	609.740179773421	546.609278096199	643.240883892215	735.820809683929	685.365120998857	688.975226096909	639.03907185329	653.227734901639	589.573484098689	649.781667415563	668.513754532299	585.830561531903	761.218457733718	702.933623193694	597.524213609779	LUXX01009893.1	1460574	1463437	754	RPS12	40S ribosomal protein S12  [Source:UniProtKB/Swiss-Prot;Acc:P46405]
ENSSSCG00025002954	0	0	0	0	0	0	0	0	0	0.010349536871017	0	0	0	0	0	0	0	0	0	0	0	0	0	0	0	0	0	LUXX01000900.1	1188363	1473093	4720	ARHGAP6
ENSSSCG00025002956	157.751759212784	160.71241450678	168.874927902051	114.382246191723	122.547860963427	123.449296811495	159.414414846606	155.540163762977	162.460534645026	163.029638865528	159.959328443608	164.496873903372	138.525197440096	157.032610107363	121.230831662821	164.246887938664	152.504033279345	153.880043633623	165.304727508588	171.849467613791	168.345751896087	147.892347964279	137.043061782628	137.890243723585	151.723169537833	161.012842608439	166.879571107445	LUXX01003289.1	72015	91860	3968	BZW1	basic leucine zipper and W2 domains 1 [Source:NCBI gene;Acc:100152909]
ENSSSCG00025002957	0	0.0113515464385744	0	0.0344285691853731	0.0219337047629252	0	0	0.0126315765453478	0.0371553473541696	0	0	0	0.0115387100911528	0	0	0	0	0	0	0	0.0242039313485762	0	0.0108031352346145	0	0	0	0.0134918557898585	LUXX01001765.1	454449	459244	4671
ENSSSCG00025002962	2.8905846786434	2.33896896943649	2.27583423541865	2.63824757561775	2.59585755700322	3.49324397009762	5.7772457376792	5.57110548932548	5.27259167247923	3.06313088347302	3.13557138587301	3.23877924797645	3.22244244734491	3.99699223429239	5.76968561529179	4.99634496264163	5.63266581863215	5.67534856106672	3.32479550592708	3.61413125655661	4.12163920266858	4.66841885452513	4.2311820184482	4.50100472361927	5.52079335942234	4.92177110876571	5.23830277576734	LUXX01002268.1	121058	272395	2743	SYT16
ENSSSCG00025002967	0	0	0	0	0	0	0	0	0	0	0	0	0	0	0	0	0	0	0	0	0	0	0	0	0	0	0	LUXX01000585.1	581446	584929	325
ENSSSCG00025002973	21.7229418452571	15.2532129000849	15.1296212938174	12.4834218872279	14.0345664311813	24.4008674121317	25.8069495156355	27.480427362642	22.1893770308545	10.7068085547837	11.6984564617017	16.8387501075546	16.9813457701756	19.2314353217461	3.23578974498985	13.2912830476673	15.6134764276411	18.9123602692461	22.8367269460724	21.5369158965935	14.712840433252	17.9561156222103	20.7375800058429	16.5162884697234	23.0495223514391	19.8147037446346	29.351994320693	LUXX01009893.1	1461589	1461661	73
ENSSSCG00025002974	1.95194340284578	2.19508704248466	2.08447389697428	2.59623653846701	2.19275998229942	2.28360762280213	2.68359692895649	3.27262418729024	2.61584547062891	1.56091648532172	1.34845264968225	1.43727419801402	1.47307773666909	1.9883672792848	2.05309428705169	2.82733583319049	3.30858992716851	2.90846476255066	0.965658363510747	1.20238643199486	1.2496203744184	1.52988392363054	2.26143532231455	1.75425819574321	2.78970555388951	2.48701432986314	2.87492846775229	LUXX01008578.1	2340141	2523775	4976	TMEM164
ENSSSCG00025002977	9.88977804008804	9.37311104231947	9.4181362062383	9.33769432247677	11.963788790658	13.3148937905398	5.79113823476101	9.36420331268171	7.61392172220012	8.5093224441446	9.75985510519111	6.56069307709592	9.45810944214888	8.79860322001361	9.52470368484916	7.12048332948824	9.31436206672613	7.12568928854177	12.7166335665928	10.0304905075389	14.0044259091653	9.36747828390445	11.1340736005564	9.33436690288885	6.57365768281006	8.398877651758	6.18007075867949	LUXX01008036.1	208225	210261	774	NR2C2AP
ENSSSCG00025002983	0.235767879081738	0.260148888296338	0.10709211054267	0.382553307558436	0.319877941406496	0.273964643804118	0.148284670827627	0.342117405246724	0.232229207169482	0.261461984109904	0.326489354544752	0.373822710400055	0.288478045508162	0.0596361572782577	0.0790185051463847	0.40571908277196	0.310675527093761	0.169873241213814	0.262436018323444	0.370102368279503	0.378199921930863	0.202380566180474	0.495161366181738	0.38719719980761	0.54202588739012	0.322585498072775	0.337308430300245	LUXX01000327.1	465667	548090	2241	PRKAR1B
ENSSSCG00025002984	0.858103222242301	1.37722268609301	4.98910154465802	5.56937997107801	6.65274902257296	1.5953993023606	5.03718533326575	7.66260961601554	3.00524030288011	1.26882633847274	0	0.725636811010324	2.79986051094934	8.68209510505544	3.83462096403018	5.51286171863475	6.57883855248371	6.18272413638589	3.82065943559195	3.40301917846608	2.20240058433505	4.5832043371376	7.20877781155491	5.63698780499132	4.85603212598861	5.73997370380287	7.36602760454365	LUXX01009893.1	1462685	1462761	77
ENSSSCG00025002986	0	0	0	0	0	0	0	0	0	0	0	0	0	0	0	0	0	0	0	0	0	0	0	0	0	0	0	LUXX01000838.1	1431317	1431416	100	U6	U6 spliceosomal RNA [Source:RFAM;Acc:RF00026]
ENSSSCG00025002992	0.0208566755406115	0.0167370812546026	0.0606314423829967	0	0.032339752193063	0	0	0.01862439837226	0	0.046259293590152	0.115528587892887	0.0176370058231676	0	0.0211023144914542	0	0	0	0	0.015477208361773	0.0275707572329428	0	0.0159139039483944	0	0.0304466933911568	0.0147535698272223	0	0.019892821462888	LUXX01005638.1	2307959	2354614	3167	SLC25A44
ENSSSCG00025002993	3.81930335911313	4.39304847172829	2.2205827684316	2.37557127379074	1.48052507149745	2.36697006323249	2.56226768397333	2.50105215597887	2.34078688331269	2.54131980509135	2.93829934525262	3.87565556863318	1.66157425312601	2.31857106273735	1.9343039853239	4.32318828417022	2.80614717640864	4.76987041273393	3.21210224867686	4.37562260455305	2.50510689457763	4.17698584097511	2.91684651334592	3.1594164147864	4.3227106786257	4.3353943967066	3.39994765904434	LUXX01002268.1	253923	254737	519
ENSSSCG00025002997	5.08261139328132	5.71017713695487	4.80201023673334	6.5975731965078	11.4273758210811	5.66980367454306	9.80313761012488	6.80793392807535	9.34514148030218	4.88498140312005	6.09990944074444	9.88540609460988	3.31675783604768	7.19946040249982	3.17978569171118	13.0612416103039	9.74174170271627	11.7186402092729	10.5606945424824	12.7656847643484	9.56632458939378	9.69523994394491	8.15146414075824	7.79060622279569	11.1455275814758	9.2722652138354	5.33250032568246	LUXX01009893.1	1463112	1463241	130
ENSSSCG00025003003	0	0	0	0	0	0	0	0	0	0	0	0	0	0	0	0	0.0865045369776718	0	0	0	0	0	0	0	0	0	0	LUXX01000838.1	1439822	1441285	732
ENSSSCG00025003005	0	0	0	0	0	0	0	0	0	0	0	0	0	0	0	0	0	0	0	0	0	0	0	0	0	0	0	LUXX01004571.1	92690	92761	72
ENSSSCG00025003008	0	0	0	0	0	0	0	0	0	0	0	0	0	0	0	0	0	0	0	0	0	0	0	0	0	0	0	LUXX01010885.1	1638200	1650028	443
ENSSSCG00025003010	1.34844792066647	0	0	0	0.522715994630732	0	0.56539835373391	0	0	0	0	0	0	0	0	0	0	0	0.500324449898946	0	0	0	0	0	0	0	0	LUXX01008578.1	2401088	2401185	98
ENSSSCG00025003011	2.68432290034771	3.09875104370928	2.84634639406772	5.02493737775148	4.81044929324506	4.35666732567703	4.15152637357067	4.25373072273683	4.0840445141704	2.23671309666669	1.8078319687854	1.85130417168019	3.08702569155953	3.16117308953301	2.21228132540203	3.93775837045339	3.95362893779069	4.01877068865083	2.62058051030986	2.58135001785354	2.4565237286814	2.22444899146788	2.78941052848045	2.5294176048038	4.28015652130406	3.81995918982685	3.87188630495243	LUXX01011888.1	400888	465500	6005
ENSSSCG00025003012	0	0.027052588476827	0	0	0.0261357997315366	0	0	0	0.0295157529747154	0.0747701235171436	0	0	0	0	0.03012916471738	0	0	0	0	0	0	0	0	0	0	0.0409998121700205	0	LUXX01004192.1	19180	21253	1960
ENSSSCG00025003017	39.4267266398583	38.4238150250933	40.2330587401983	49.9833036931377	52.5890258145424	47.8828647880365	10.9741719317221	10.2904834627918	12.7281698934376	31.3562995470544	31.0662617632508	31.7594807291943	44.0874572790946	35.5151952891174	26.3345185664884	12.1385392740547	12.4075561551488	14.414781116796	26.7314395068897	24.8975115147487	25.1608145584831	16.9683076113536	17.7723162431831	16.9448191975865	11.625613651286	12.2677394066496	12.2687632262803	LUXX01010084.1	1155057	1177930	2368	BCL6	Sus scrofa BCL6 transcription repressor (BCL6), mRNA. [Source:RefSeq mRNA;Acc:NM_001315701]
ENSSSCG00025003019	0	0	0	0.397076164604636	0	0	0	0.437052548469035	0	0.723700948610377	0.451845143758848	0	0.399239369153888	0.495200980066125	0.874861671793553	0	0	0	0	0.323496884866529	0	0	0	0	0.692434210557635	0	0	LUXX01006988.1	63510	63644	135	SNORA70	Small nucleolar RNA SNORA70 [Source:RFAM;Acc:RF00156]
ENSSSCG00025003020	0	0	0	0	0	0	0	0	0	0	0	0	0	0	0	0	0	0	0	0	0	0	0	0	0	0	0	LUXX01008578.1	2491274	2491381	108	U6	U6 spliceosomal RNA [Source:RFAM;Acc:RF00026]
ENSSSCG00025003026	0	0	0	0	0	0	0	0.0204371645456597	0	0	0	0	0	0	0	0	0	0	0	0	0	0	0	0	0.0161895771432769	0	0	LUXX01000183.1	346895	369090	2887
ENSSSCG00025003028	0.265144254063632	0.191495851015742	0.125253075998261	0.225864953181008	0.308343704697904	0.23415621783242	0.0444695334397458	0	0	0.509669006746072	0.501798328793183	0.42600588062123	0.302793903571769	0.20120023768738	0.130334027148217	0.0121672309199403	0.063524599786974	0	0.147567604605026	0.122674380497139	0.170129258621387	0.0910387699391296	0	0.125794203513383	0	0.00806176081994785	0.0252891085049876	LUXX01011191.1	421304	554968	4984	MERTK
ENSSSCG00025003029	0	0	0	0	0	0	0	0	0	0	0	0	0	0	0	0	0	0	0	0	0	0	0	0	0	0	0	LUXX01004197.1	1459	2397	939
ENSSSCG00025003030	0	0	0	0	0	0	0	0	0	0	0	0	0	0	0	0	0	0	0	0	0	0	0	0	0	0	0	LUXX01002864.1	1217437	1220928	3392
ENSSSCG00025003033	0	0	0	0	0	0	0	0.0452817298874288	0	0	0	0	0	0	0	0	0	0	0	0	0	0	0	0	0	0	0	LUXX01004571.1	135838	138033	1303
ENSSSCG00025003034	0	0.00841502514118091	0	0	0	0.00974811508346027	0	0	0	0	0	0	0.0256613147924654	0	0.00937203028821851	0	0	0.00755546355343141	0.00778158960325293	0.00693097594937016	0.0179426382049197	0	0.00800848193634095	0.0153079074215497	0	0.0127534727588066	0	LUXX01008036.1	216552	247467	6301	NCAN
ENSSSCG00025003035	6.84785379965038	6.0406033003953	8.03500921731884	10.0297857954229	8.34856843323198	7.45918593918162	8.41656283533011	7.49195893508925	7.94076499729565	5.19802214176935	6.05647654124547	5.03927209418404	7.05696645990565	6.6905021654108	6.12022494686273	9.139400103955	8.11554906088626	8.41784739122887	6.03199706646364	6.58190754474284	6.46229169346095	8.13663807953858	8.40358710864411	8.83281699348389	8.91152968373918	8.18536598188661	7.90248627809889	LUXX01002271.1	13956	24075	2527	TRIM11
ENSSSCG00025003037	1.3815461878101	1.10866426230487	1.22232987844121	0.609150934336658	0.558830917896128	0.697987194782763	1.63708523331137	1.58232888570721	1.07812995865824	1.26565427262656	0.776352110640202	0.838110516716924	0.881956060949044	0.790070654560045	0.751585708949916	1.46090835543821	2.21624623736795	1.55804648236924	1.04749746192479	1.11165293163225	1.1562603067759	1.07705301922734	1.42209525918856	1.09608096208164	1.80583694685201	1.58892908437089	1.14582651626235	LUXX01001765.1	543605	584532	2199	P4HA3
ENSSSCG00025003038	0	0	0	0	0	0	0	0	0	0	0	0	0	0	0	0	0	0	0	0	0	0	0	0	0	0.00806176081994785	0	LUXX01000183.1	352044	357348	4984
ENSSSCG00025003041	169.449492247003	172.180541834104	165.192372267843	107.143164675161	106.359779407068	97.3858881357758	150.366104510416	157.174061081031	152.337406891311	168.640368053226	173.640339151451	172.352428137373	140.164643150035	147.545401818445	110.359619920622	158.262568793514	150.076307895052	149.644727106574	161.192543390913	166.689701431152	160.037109239049	143.470046915678	131.588897235734	137.608233174133	150.776388520408	142.279658325236	147.303058032578	LUXX01012311.1	208354	228043	2386	RBBP4
ENSSSCG00025003047	19.7088222679176	17.1155361977949	18.8667215918714	20.2070892296227	19.3855888675405	20.9409844458256	19.8005829350284	19.3636774323542	17.4970541114621	18.2348693062545	17.6418949511727	17.2963003695012	19.2339437257079	18.2204831194918	23.7081080249643	17.5384669382057	17.9876007640718	17.3042022514226	14.4211164970873	15.7990169800256	16.6536751374629	17.8306868733787	17.2657296015967	17.3406455736387	18.8446479546062	18.8589087008523	17.5932113017781	LUXX01006988.1	78801	105343	4080	RIOX2
ENSSSCG00025003049	10.3461840641436	10.0170747231906	10.5897192141585	10.8573823210014	8.92386823022443	8.10045520441075	10.9811555285236	11.1894979439102	10.7925248824458	8.9979493964827	8.74264949817868	8.36334321253098	8.9681998891135	11.063086745401	7.33739571057372	10.6632064632194	10.8813750644873	10.6888686922456	9.7974524430711	9.34526968216604	9.41624601025211	10.4860052000451	9.23064028949147	10.4514953427048	10.1289729138383	10.6708248655256	10.4633422293384	LUXX01000948.1	1036930	1221454	5504	PIK3CB
ENSSSCG00025003055	0	0	0	0	0	0	0	0	0	0	0	0	0	0	0	0	0	0	0	0	0	0	0	0	0	0	0	LUXX01011322.1	36520	39899	3084
ENSSSCG00025003057	3.27329528226814	3.35053776791524	3.44684170366749	5.93604505583035	6.08899996812947	4.85165332324461	4.91202827437172	5.06766451905813	5.11075222060347	2.77215202324297	2.94704213778297	3.22218358165198	4.93507622039227	5.3317651534727	5.18073759937869	4.49230587593657	5.13757344245244	5.44705582580181	3.18857078868114	2.65917416325485	3.20789328464752	4.46159477420434	5.3789423394501	4.86713742548892	5.32627404064291	4.70818701962235	4.93918009809099	LUXX01012885.1	382720	548311	6519
ENSSSCG00025003059	10.6209711840303	10.7693368690947	10.7816374813923	8.84379920860432	9.3675528658865	8.89034289989248	7.91557695227475	7.83176771956515	8.55032949435576	9.34688133851871	9.76215208215161	9.66519541518694	6.6975246489266	7.59933629211855	9.14497085260312	8.76297200462676	8.36038152952574	8.45922964624132	9.34708280371342	8.75702793536082	9.0732614957065	7.01233499546517	6.47246113228571	7.38906638688318	7.8100516688573	8.61468870537795	7.77188048921648	LUXX01008578.1	2539033	2654416	4248	AMMECR1
ENSSSCG00025003061	0	0.0737969010641349	0	0	0	0	0	0	0	0	0	0	0.037506830087526	0	0	0	0	0	0	0	0	0	0	0	0	0	0	LUXX01006132.1	596041	606746	1437
ENSSSCG00025003062	0	0	0	0	0	0	0	0	0	0	0	0	0	0	0	0	0	0	0	0	0	0	0	0	0	0	0	LUXX01000327.1	558291	560467	1588
ENSSSCG00025003069	0	0	0	0	0	0	0	0	0	0	0	0	0	0	0	0	0	0	0	0	0	0	0	0	0	0	0	LUXX01009893.1	1603045	1608316	1111
ENSSSCG00025003070	0	0.0420484325254409	0	0.127530409726311	0.081246895279638	0.1461289606841	0.175762216228147	0.280739543425788	0.229384916060437	0	0	0	0.256450348148017	0.053015172330632	0	0.336629938409894	0.351506143912443	0.226520107138008	0	0.0346328940975269	0.0448281377197459	0.159921483611463	0.0400170060911057	0.0764909791143416	0.18532636483997	0.127453817372308	0.349836010119749	LUXX01000327.1	564543	566971	1261
ENSSSCG00025003071	37.1015485570859	39.9309565220918	41.4988538976956	35.7140343451871	32.1662822579278	30.1230948736898	12.2187662958485	11.730088513508	12.240053336624	74.7200433435944	80.0077521793684	78.3283079764107	52.7041856865794	42.5189807022294	81.2515207826656	11.9527478642004	12.0496511354798	10.1739897304325	37.9688535921183	45.233788556337	50.2232966513493	54.5360342389668	50.5044088738864	55.0028265161073	11.7992381281804	12.7261741376779	11.6704552582276	LUXX01000306.1	1545056	1630765	2348
ENSSSCG00025003075	0.742942470617472	0.480804075213828	0.435437997527507	0.874950199482468	0.743216067810109	0.891155214231167	1.22595261466134	1.04864077189796	0.965230427348689	0.354369343715636	0.398253064684077	0.364792390301164	1.09475866188008	1.1154146123361	0.685419372895928	1.42970479826763	1.42398328117325	1.07059575723998	0.729163452917652	0.538574791997594	0.799638369575403	1.5177604496941	1.06157555005125	1.64432022458095	1.35623675626087	1.10760464650821	0.86861712694534	LUXX01001805.1	1363151	1393819	2756	CCDC136
ENSSSCG00025003079	0.0545254564388984	0.0612578831328712	0.0554779198830391	0.0442360803941458	0.0253636742732192	0.0506873024763849	0.0914491478229464	0.0584275564053339	0.0572875482724299	0.0161247116788911	0.0302025554088683	0.0184433188472669	0.0533724853960471	0	0.136448965150175	0.0200169925416677	0.0627047246090006	0.0392861659103576	0.0485543450306289	0.0288312127129766	0.0373185553157944	0.0582450460405339	0.0749551084548538	0.119394856407639	0.0462841814285925	0.059682842604321	0.0416045277401743	LUXX01008997.1	905615	911714	6059
ENSSSCG00025003080	0	0	0	0	0.0443900931315527	0	0	0.0511283310600691	0	0	0	0	0	0	0	0	0	0	0	0	0	0	0	0	0	0	0	LUXX01012539.1	590686	591839	1154
ENSSSCG00025003083	0.067432225803849	0.0309217515174696	0.105015532221898	0.250090250924629	0.119495360778683	0.134326154995371	0.0565480785335271	0.086021423011109	0.118080224759614	0.0783420257097544	0.124506097347168	0.20365226143678	0.0707210720982613	0.0292398887486194	0.146362992911955	0.0707292362210028	0.0923185902721326	0.0555264334161497	0.107228013026892	0.0382027229540586	0.0576903297349756	0.147004658721427	0.0294278726816646	0.0703128186785134	0.10221455579379	0.0351478197346144	0.0551279706030871	LUXX01004571.1	148782	269347	6858	ARHGEF6
ENSSSCG00025003087	0	0	0	0	0	0	0	0	0	0	0	0	0	0	0	0	0	0	0	0	0	0	0	0	0	0	0	LUXX01005012.1	6399168	6404434	4968
ENSSSCG00025003089	0.309376345677993	0	0.0642409396218507	0.215138256407863	0.274119959726083	0.0821710677470009	0.296503216941395	0.434129120051182	0.193481190068368	0.0980263826713053	0.122406209513266	0.298991488683853	0.144206862436856	0.0447171453571417	0.158001773501177	0.243377172862805	0.296487790952234	0.254753048027673	0.0983915640603947	0.146060466411309	0.151246238567491	0.236058016026485	0.270027797623461	0.451629346249026	0.312637519816992	0.295637441600549	0.0421541527721933	LUXX01002271.1	25213	32228	1495	TRIM17
ENSSSCG00025003090	0	0	0	0	0.0475858499524494	0	0	0	0.0268698912356907	0	0	0	0	0.0931520654560059	0	0	0	0.0221119256154999	0.0227737092847639	0.0202842914338046	0	0	0.0468754711387686	0	0	0	0	LUXX01008997.1	1011148	1013990	2153
ENSSSCG00025003094	0	0	0	0	0	0	0	0	0	0	0	0	0	0	0	0	0	0	0	0	0	0.0472716809268763	0	0	0	0	0	LUXX01006988.1	114046	119554	2133
ENSSSCG00025003095	0.0688987988661701	0.0552899618504494	0.150219298333681	0.279485308767601	0.106832466055916	0.064048877102068	0.404445537707469	0.553721424806963	0.603241666636518	0.101876567322629	0.0636069806125594	0.116525619286329	0.0562015795993482	0.906233284688269	0.0615778548968351	0.569106684196914	0.726313380338074	0.694992348177684	0.664664597675972	0.728626977384465	0.530505250241289	0.841130305877181	0.315712896856419	0.60347314700637	0.292425292258438	0.167590473103733	0.722862400770302	LUXX01006132.1	617337	629253	959
ENSSSCG00025003099	115.135582978072	110.60343639768	109.767924581831	104.125656572501	120.006294429494	136.870176584113	122.951745739257	118.224674237773	120.111908114326	108.068347931505	106.657235699713	108.282041347633	124.18940331741	119.489442762929	95.5972725893695	116.456113637034	118.644657635735	114.747755692678	142.991082469026	139.127233696101	140.433488978422	114.658892957404	117.422801206228	106.475500095309	118.402756783441	122.191084458458	121.943173978458	LUXX01004299.1	2330751	2358613	2676	SERPINB5
ENSSSCG00025003100	0	0	0	0	0	0	0	0	0	0	0	0	0	0	0	0	0	0	0	0	0	0	0	0	0	0.0116971807646638	0	LUXX01008578.1	2679035	2682569	3435
ENSSSCG00025003105	0	0	0	0	0.019000803959129	0	0	0	0	0	0	0	0	0	0.0219039921535849	0	0	0	0	0	0	0	0	0.0178885616956945	0.0173365390254601	0	0	LUXX01012539.1	619758	622453	2696
ENSSSCG00025003106	0	0	0	0	0	0	0	0	0	0	0	0	0	0	0	0	0	0	0	0	0	0	0	0	0	0	0	LUXX01005638.1	2308000	2356979	6496
ENSSSCG00025003107	3.78973031905117	3.89271774996637	4.2828367755207	8.83941418911239	7.84478733324218	8.15566110244592	17.860556197447	19.6786450738115	19.0790098092941	9.86242302207202	10.2335733376412	9.6141154771084	11.9788984794166	6.53759022579411	14.6997835819857	16.2081612674056	18.0684584061708	19.7008506314302	8.4367873972062	8.4789210761045	8.86749930327961	16.5400181756638	17.9154770619257	20.1374622181814	18.510750221582	19.0816676726363	17.4042734252467	LUXX01000327.1	569495	589657	3486	PDGFA
ENSSSCG00025003109	0	0	0	0	0	0	0	0	0	0	0	0	0	0	0	0	0	0	0	0	0	0	0	0	0	0	0	LUXX01009893.1	1739136	1743115	509
ENSSSCG00025003110	0	0	0	0	0	0	0	0	0	0	0	0	0	0	0	0	0	0	0	0	0	0	0	0	0	0	0	LUXX01008578.1	2757014	2763877	6758
ENSSSCG00025003113	0	0	0	0	0	0.0211949182680756	0	0	0	0.0168563885545895	0	0	0.0185981072587215	0	0	0	0.0218500072697225	0	0	0	0	0	0.0348250135823909	0	0	0.0277293415642651	0.0217461899221632	LUXX01004221.1	24175	27929	2898
ENSSSCG00025003114	0	0	0	0	0	0.0436552047909618	0	0	0	0	0	0	0	0	0.125912927177111	0	0	0	0	0	0	0	0	0.0342768744360998	0	0.0285570831034969	0	LUXX01002271.1	46412	54938	1407
ENSSSCG00025003120	0	0	0	0	0	0	0	0	0	0	0	0	0	0	0	0	0	0	0	0	0	0	0	0	0	0	0	LUXX01011322.1	48520	140612	6003
ENSSSCG00025003122	0	0	0.00782596192427207	0	0	0	0	0	0.00942810883807726	0	0	0	0	0	0.0384961948149054	0	0	0	0	0.0142347064722886	0	0	0	0	0	0	0	LUXX01012539.1	679624	685815	6136
ENSSSCG00025003124	0	0	0	0	0	0	0	0	0	0	0	0	0	0	0.0219202534692149	0	0	0	0	0	0	0	0	0	0	0	0	LUXX01000588.1	164764	167557	2694
ENSSSCG00025003128	0	0	0	0	0	0	0	0	0	0	0.0259129542937317	0	0	0.0283993765118636	0	0	0	0.0606715919925718	0.124974841351139	0.14841828192687	0.168095994754544	0.0428336853938093	0.0428729351579306	0.122924967710091	0	0	0	LUXX01002864.1	1313576	1316810	2354
ENSSSCG00025003131	0	0	0	0	0	0	0	0	0	0	0	0	0	0	0	0	0	0	0	0	0	0	0	0	0	0	0	LUXX01002271.1	46916	47332	411
ENSSSCG00025003134	0	0	0	0	0	0	0	0	0	0	0	0	0	0	0	0	0	0	0	0	0	0	0	0	0	0	0	LUXX01000948.1	1297545	1317052	3303
ENSSSCG00025003135	0	0	0	0	0	0	0	0	0	0	0	0	0	0	0	0	0	0	0	0	0	0	0	0	0	0	0	LUXX01004281.1	845	1786	942
ENSSSCG00025003137	0	0	0	0.074503519418521	0	0	0	0	0	0	0	0	0	0	0	0	0	0	0	0	0	0	0	0	0	0	0	LUXX01006988.1	123106	170514	1439
ENSSSCG00025003142	0	0	0.00966393688213593	0	0	0.0370836424678305	0	0.0356221135298771	0.0116423577843514	0.00983091447599124	0	0	0.0325401377555493	0	0.0118843153242231	0.0488158413402956	0.0254865450061001	0.00958079610589079	0.01973507590666	0.00878890711551245	0	0.0101459544593507	0.0101552514954487	0.029117063190738	0	0.040430484933206	0	LUXX01003289.1	118073	220923	4969		Sus scrofa aldehyde oxidase 2 (AOX2), mRNA. [Source:RefSeq mRNA;Acc:NM_001308472]
ENSSSCG00025003143	0	0	0	0	0	0	0	0	0	0	0	0	0	0	0	0	0	0	0	0	0	0	0	0	0	0	0	LUXX01008578.1	2793235	2798246	4134
ENSSSCG00025003146	0.036721349451273	0.0098227257159283	0.00889590632962827	0	0	0	0	0.0109303619939458	0	0	0	0	0	0	0	0.0112340642654654	0	0	0	0	0	0	0	0	0	0.0148869269828159	0	LUXX01012539.1	886992	892453	5398
ENSSSCG00025003157	0	0	0	0	0	0	0	0	0	0	0	0	0	0	0	0	0	0	0	0	0	0	0	0	0	0	0	LUXX01004299.1	2391821	2404412	1218	SERPINB12
ENSSSCG00025003159	29.4344926476023	22.4697262015278	24.6180576477492	28.8111077573597	26.076369489253	22.3471331737373	27.3752149687972	28.6930080076299	28.1929591256366	15.2482106846745	14.5956489460707	15.4483764493903	26.9904382821012	30.7485259715478	34.5163447952968	29.7409630391877	27.7173948032581	30.3110047790238	24.6045860483121	18.4844615376061	20.2742260853913	32.5419350842033	26.9388487624566	31.603384514966	29.5411757969298	28.9460792773687	28.7581730037627	LUXX01006132.1	651057	660526	1935	GABARAPL1	Sus scrofa GABA type A receptor associated protein like 1 (GABARAPL1), mRNA. [Source:RefSeq mRNA;Acc:NM_001190287]
ENSSSCG00025003163	0	0	0	0.0647406790116255	0	0	0	0	0	0	0	0	0	0	0	0	0	0	0	0	0	0	0	0.0388305654843739	0	0	0	LUXX01000327.1	599705	603118	2484
ENSSSCG00025003167	28.400002898965	29.8428778616192	29.4642070178283	25.4611018462535	23.5780224809459	18.704200081403	29.4790825243974	27.5701069470885	31.2439276886147	26.7075287072927	25.0230796799177	26.2453462474417	28.5804802156804	27.8453053719367	12.3811146464098	27.1475154075857	30.4527459387326	29.9605679309094	37.2929971661814	35.9832254258782	37.8108317329541	24.1223813852076	24.4800708182379	27.2282317258868	29.8398669946993	30.3633960747542	29.7786555241439	LUXX01008036.1	251747	269026	2857	HAPLN4
ENSSSCG00025003176	1.17688966103969	1.34918761869163	2.07720544591519	3.00080460273733	4.30143391001473	7.65832260535185	0.422969760808574	0.300265109635215	0.88321947832736	0.497199124999496	0.776069903402601	0.284346231286488	1.64571953697023	2.21139368960827	4.20735002465602	1.23443214055944	0.805614771853126	0.484549372520828	0.748577039543461	2.33362256640358	1.0068650678173	1.53939687659583	1.2840062259767	1.47259732310206	0.951436319850185	1.22686460844641	0.320714800989461	LUXX01002271.1	63047	63439	393	HIST3H2A
ENSSSCG00025003177	0.739676872347395	0.510104781843966	0.697160835488661	0.478199998828568	0.62722262080931	0.419012078449264	1.65732825115845	1.16621245878872	1.22441070062681	0.521224183296	0.789563230042135	0.547305567443855	0.659928640633941	0.853630515751559	0.681740204275018	1.24104478430697	1.47310402343855	0.940980981470939	1.3122030438665	1.48196316506111	1.07776503436092	0.881847957119356	0.776737297869131	1.1135277641718	1.21814886700777	1.33534459087945	1.46610476936489	LUXX01001765.1	553005	679061	5717	PGM2L1
ENSSSCG00025003180	0	0	0	0	0	0	0	0	0	0	0	0	0	0	0	0	0	0	0	0	0	0	0	0	0	0	0	LUXX01012539.1	1171635	1177151	5223
ENSSSCG00025003182	0	0	0	0	0	0	0	0	0	0	0	0	0	0	0	0	0	0	0	0	0	0	0	0	0	0	0	LUXX01008719.1	3016130	3024548	1532	NTSR2
ENSSSCG00025003184	0	0	0	0	0	0.00927137707786916	0	0	0	0.00737355683489819	0	0	0	0	0	0	0	0	0	0.00659201199350662	0	0	0	0	0	0	0	LUXX01000948.1	1349979	1356603	6625
ENSSSCG00025003185	0	0	0	0	0	0	0	0	0	0	0	0	0	0	0	0	0	0	0	0	0	0	0	0	0	0	0	LUXX01004571.1	276072	287293	1333	CD40LG
ENSSSCG00025003186	4.71366087912573	3.79368255761395	4.03673367835531	4.37206202516807	4.45584310316636	4.50998150721545	4.70410486796636	4.81222752835586	4.52525624455899	3.61737254507221	3.88083516776607	3.96269747856702	4.08108579169509	4.22532250513243	4.57002991570506	4.02252613512398	4.58333300176816	4.34957351321966	3.26264976068854	3.4161513968227	2.85353445198855	4.45892053158318	4.09459782662996	3.99381356813562	4.25080075442453	4.41693011959299	4.28549633637544	LUXX01007331.1	2323268	2520698	4794	ATP9B
ENSSSCG00025003192	0.190209278481921	0.0953995563414555	0.0518389014400865	0.906602470103065	0.534565979395661	0.464152693759823	0.657969872607221	0.6794051850976	0.770234762765872	0.210938383725947	0.175600127837192	0.341798699392772	0.620623992351492	0.529236024036125	4.9087011937535	0.523711944483474	0.683569496952023	0.428274341941088	0.105862100230507	0.408590883728505	0.467848318922559	0.761943290304991	0.708167089800104	1.12802862596384	0.790481300105828	0.44820953354632	0.680321609151807	LUXX01012311.1	227904	247905	2779	SYNC
ENSSSCG00025003196	0.0389242698749085	0.109325924566146	0.127299240443594	0.0631579171977919	0.0301774182467227	0.072368628148316	0.016320777221185	0.0347582291860499	0.0170400223359181	0.0863325137517534	0.0539019980036328	0.0164577421053888	0.0317509954849926	0.0393826994456123	0.05218247085072	0.0893099836597677	0.0559540392350419	0.0140226732990195	0.0433270657644448	0.0257272927581628	0.0166504511530485	0.0296997040992716	0.0594538376210714	0.0284109350996126	0.013767101388112	0.0236699946548572	0.0556881812027355	LUXX01005638.1	2328337	2357412	3395	BGLAP
ENSSSCG00025003201	0	0.0335589072244183	0.091177409558228	0.271419150489245	0.0648432499668503	0.155500944660464	0.0350690118138755	0.0746861949915439	0.14645791349479	0.0309176038172155	0.0386070217768636	0	0.136448898318417	0.338491809159124	0.112126258568478	0.153522731405018	0.0400767854858581	0.0903929921205785	1.36544242276219	0.829216698550279	0.858657443006576	0.414809000133339	0.319376232157496	0.488380378041442	0.088745523821469	0.127151316223481	0.0797727321448469	LUXX01002864.1	1372353	1378328	1580
ENSSSCG00025003205	0	0	0	0	0	0	0	0	0	0	0	0	0	0	0	0	0	0	0	0	0	0	0	0	0	0	0	LUXX01000327.1	640254	642962	1405
ENSSSCG00025003206	0	0	0	0	0	0	0	0	0	0	0	0	0	0	0	0	0	0	0	0	0	0	0	0	0	0	0	LUXX01011322.1	106324	111267	4703
ENSSSCG00025003207	2.25449166788594	2.22669074706902	2.14262923948732	3.65810324871988	4.16800837713429	5.80373604480786	1.45430547679589	2.16805594909836	1.97391439841403	1.66679155487036	0.480307829979877	0.879906054295984	1.27316491738051	1.40371931357327	2.32492767110491	2.8649517592905	1.49577923781864	1.87429038780202	1.93038567283845	1.49012344603873	2.22552290018109	1.32323484799248	0.927113156866642	0.759489170576258	1.34942887490563	1.26550601343685	1.65408027281966	LUXX01002271.1	63778	64158	381
ENSSSCG00025003210	0	0	0	0	0	0	0	0	0	0	0	0	0	0	0	0	0	0	0	0	0	0	0	0	0	0	0	LUXX01000589.1	29786	32483	2513
ENSSSCG00025003212	0.956527088490582	0.797117473381785	0.748643021317002	1.91021050232965	2.22474446712546	1.36799272028693	0.154256789159029	0.295667509125767	0.064421910724323	0.843176077375955	0.441530193372371	0.435543698368112	1.44046275730356	1.45168884189763	0.460325322853512	0.168823716327902	0.0352568602826591	0.132536124304486	0.546011092317335	0.534958657045429	0.535067254063582	0.252637655554912	0.561931455243701	0.42964420785383	0.338313485392163	0.134231010890713	0.280714736723515	LUXX01010084.1	1204852	1247951	1796
ENSSSCG00025003221	5.82100939157385	5.834653357788	5.34798347508534	5.31062968817969	4.87057310422545	5.69713484252208	6.17088695248813	6.64950461458955	6.75055100282087	4.72582974836414	5.35364392405762	4.53233524111103	5.68000292650952	8.20094309241823	4.20125560141552	6.02785977147264	6.58895395418093	5.91921840690295	8.36213809648258	7.25932171824823	7.89291166859436	6.45274945737291	5.50244476573473	5.43522062181177	6.65040702892622	6.73225639196028	5.65675657130846	LUXX01000838.1	1494553	1547661	3007	TTC8
ENSSSCG00025003222	0.281645132620022	0.135608883413251	0.204689268402956	0.0913986056634713	0.131013216045554	0.209455662884512	0.0472370321107615	0.050300165424825	0.0493187347233095	0.124935585757546	0.104005276057024	0.190533791808337	0.137844794976406	0.227969760644252	0.100687404682122	0	0	0	0.0418003376727167	0	0.144573610395395	0	0	0.0411147163952194	0	0.0342538925205627	0	LUXX01004299.1	2414308	2426100	1173	SERPINB13
ENSSSCG00025003223	0	0	0	0	0	0	0	0	0	0	0	0	0	0	0	0	0	0	0	0	0	0	0	0	0	0	0	LUXX01006988.1	209656	210576	921
ENSSSCG00025003224	0	0	0	0	0	0.0292118927429692	0.00878393130404617	0	0.0183420658942429	0	0	0.0088576465516479	0	0	0.00936163012778453	0	0	0	0	0	0	0	0	0.00764546010329619	0	0	0	LUXX01012539.1	1211083	1217628	6308
ENSSSCG00025003229	7.98716874922409	7.21454020966083	8.87223317872531	8.92141763699932	8.30535972219349	9.23718372929352	7.66616031957632	7.03089977714723	7.72228820881868	5.4433049722535	5.94090292137815	5.76185975399776	6.17557316938125	8.48338430617434	4.80409574571252	6.46193931614248	7.61814805168015	7.63675350217586	8.83443132073069	7.86873044355236	8.54967995385523	7.66843212065904	8.00791760332567	7.11463609303067	6.89508571885127	6.99780237278287	7.34727200416288	LUXX01002271.1	85812	114333	3491	RNF187
ENSSSCG00025003231	0	0	0	0	0	0	0	0	0	0	0	0	0	0	0	0	0	0	0	0	0	0	0	0	0	0	0	LUXX01004571.1	327489	331912	3311
ENSSSCG00025003232	0	0	0	0	0	0	0	0	0	0	0	0	0	0	0	0	0	0	0	0	0	0	0	0	0	0	0	LUXX01000948.1	1387077	1408036	729
ENSSSCG00025003233	0	0	0	0	0	0	0	0	0	0	0	0	0	0	0	0.176539967700094	0	0	0	0	0	0.146769280083009	0.073451884542772	0	0.204101786954761	0	0	LUXX01000327.1	682690	684106	687
ENSSSCG00025003235	0	0	0	0	0	0	0	0	0	0	0	0	0	0	0	0	0	0.0701133664950977	0	0	0	0	0	0	0	0	0	LUXX01000900.1	1333249	1341378	679	AMELX	Sus scrofa amelogenin X-linked (AMELX), mRNA. [Source:RefSeq mRNA;Acc:NM_213906]
ENSSSCG00025003237	0	0	0	0	0	0	0	0	0	0	0	0	0	0	0	0	0	0	0	0	0	0	0	0	0	0	0	LUXX01011322.1	128477	128609	133
ENSSSCG00025003241	0	0	0	0	0	0	0	0	0	0	0	0	0	0	0	0	0	0	0	0	0	0.010715249247293	0	0	0	0	0	LUXX01008578.1	2937670	3061769	4705
ENSSSCG00025003242	0.0676294248850124	0.0271356568140128	0.0491505653708633	0	0	0	0.0567134479692152	0	0.118425539059247	0.0499998096532246	0	0.114378780855261	0.027583067981461	0.0342129643341489	0.24177344051613	0	0	0	0.0250930379171426	0	0.0289295197874102	0	0	0	0	0	0	LUXX01006132.1	672799	681579	1953	TMEM52B
ENSSSCG00025003244	0	0	0	0	0	0	0	0	0	0	0	0	0	0	0	0	0	0	0	0	0	0	0	0	0	0	0	LUXX01000602.1	63436	197804	1897
ENSSSCG00025003245	12.745094623967	11.7205555650841	12.1105010562983	12.1489607271456	11.6302221281398	10.9158061292704	29.8952121556159	30.9383983541848	31.5823271805968	16.065424063376	14.8600030305675	15.7982493566449	25.4527055883801	15.1778902626298	23.9137009288777	31.5558494461629	31.2307633860043	30.1060887614801	10.1823218717453	10.3511897594722	10.7119287739028	28.0263677357232	28.6163144755814	26.762059848142	31.3119773179729	30.9050820585744	29.3583724908552	LUXX01003408.1	54304	149459	5008	SGSM1
ENSSSCG00025003246	7.74243892575442	7.758720225647	8.28640709331366	7.22931711267166	6.67950998346827	6.61256737661276	6.9449727826507	6.75325172784984	6.80135636949426	6.5595067033734	6.89884822097409	6.4060785705789	8.08564458865492	8.09344703234774	6.91975460477596	6.74056081104739	7.13687645146528	7.1049664696719	10.5952890113073	9.64927212253941	9.23829865525229	6.57377209724302	7.36427224161371	6.60715729571951	7.19345761686964	7.15210093058375	6.39266989543178	LUXX01008997.1	1047538	1105044	5146	VPS26C
ENSSSCG00025003248	39.4802477453273	37.3893153378807	38.4558409482647	49.4135168225107	48.6342270772528	49.0196342683681	40.3461399301548	37.643010321106	40.0485593950393	35.3228646076574	33.9507379176669	34.1566659526769	42.8897675556074	49.1704505804849	48.2693056014063	40.8925520122833	39.7578671836937	42.0447992789002	44.9495720365974	39.3329952055058	40.1730428573167	43.017610165268	41.8964616600719	46.7412483130934	40.7195269773417	39.8286583817232	40.0617633399728	LUXX01003146.1	555892	620414	2173	DCAF8	DDB1 and CUL4 associated factor 8 [Source:NCBI gene;Acc:100153655]
ENSSSCG00025003250	0.0391955794825194	0.0314536991929888	0.0213644234171734	0.0715479074587918	0.068372461406541	0.0364365256656581	0.0657381446429461	0.0262503755197922	0.0514763836545532	0.0362226116203474	0.0814165578625241	0.0828622785819293	0.00799307649944756	0.0892287098888243	0.0350307951037015	0.0359729965326901	0.0375626997286998	0.035301035036461	0.0290860424678017	0.0323832711382036	0.0167665079829748	0.0672901126170283	0.0449011816825309	0.0286089647525389	0.0693153035928227	0.0595874476147413	0.0654223948926299	LUXX01010885.1	1849542	1856610	6743
ENSSSCG00025003254	0	0	0	0	0	0	0	0	0	0	0	0	0	0	0	0	0	0	0	0	0	0	0	0	0	0	0	LUXX01004299.1	178622	186446	7825
ENSSSCG00025003255	0	0	0	0	0	0	0	0	0	0	0	0	0	0	0	0	0	0	0	0	0	0	0	0	0	0	0	LUXX01006988.1	225165	226088	924
ENSSSCG00025003261	0	0	0	0	0	0	0	0	0	0	0	0	0	0	0	0	0	0	0	0.0141082472805625	0.0365228762168306	0	0	0	0	0	0	LUXX01004571.1	359967	373023	6191
ENSSSCG00025003263	5.59296270864507	5.74204633276476	6.22056158151201	5.05190288243561	5.77567138412751	5.6202560413351	6.32323847695423	7.58251722626624	7.0975371992112	5.59144547170012	5.64419310829678	5.32316023868643	5.67048514550476	6.071218321407	5.30223737685709	7.12817932296399	6.5317743801797	6.44439871858042	6.14997853631782	6.10630857383427	6.00540346676692	5.92612404524337	6.46764232715927	6.09868762863522	7.20791266130506	6.55434968508265	7.68858231268565	LUXX01000974.1	26722	33272	2918	LYSMD4
ENSSSCG00025003265	0.156945244923176	0.0944591569143366	0.0285155002181315	0.0318321153335071	0.0912580180649853	0	0	0.105110618842018	0.0687065033615702	0	0.0362227401469385	0.0663587107455997	0.0320055313751632	0.0793968317208158	0.105201596519118	0.144041517589031	0.300813876805965	0.0565403513659992	0	0.285268927569356	0.234975042548811	0.149688977756869	0.209756599029804	0.229109559770035	0.138774671058908	0.143158489049715	0.0748461501121485	LUXX01012539.1	1226782	1234198	1684	ZP4	Sus scrofa zona pellucida glycoprotein 4 (ZP4), mRNA. [Source:RefSeq mRNA;Acc:NM_214045]
ENSSSCG00025003273	0	0	0	0	0	0	0	0	0	0	0	0	0	0	0	0	0	0	0	0	0	0	0	0	0	0	0	LUXX01000602.1	337530	337636	107	U6	U6 spliceosomal RNA [Source:RFAM;Acc:RF00026]
ENSSSCG00025003274	0	0	0	0	0	0	0	0	0.0362701415864841	0.0153134213263951	0.0382439463369558	0	0	0	0.0555358898238854	0	0.019849943908356	0.0596952675237258	0	0	0	0.0158041528866814	0.047455904088606	0.0151183580976779	0.0146518210697932	0	0	LUXX01001765.1	726666	738365	3190	KCNE3	potassium voltage-gated channel subfamily E regulatory subunit 3 [Source:NCBI gene;Acc:397168]
ENSSSCG00025003276	0	0	0	0.0114958786664435	0.02197133496625	0	0	0	0	0	0	0	0	0	0	0	0	0	0.0105150752927507	0	0	0.0216235246444407	0	0	0.0100234418212825	0	0	LUXX01011888.1	407706	412407	4663
ENSSSCG00025003278	9.10520376619837	10.1830026436358	10.2576633763104	23.6961355373225	25.8374571119596	27.7934361954872	33.1558128944338	33.1787381934975	35.1237460399113	16.5246675496379	16.5034611890761	16.0957882253587	22.6267029263395	16.4877900438459	31.7748992807161	31.9757124279977	32.0020153643813	32.4330543022394	15.8758612003312	14.9203128603029	17.6174732276801	24.0015987237634	28.4440690536117	27.3798660811095	32.0781579737697	32.8153213632504	29.3231984645238	LUXX01000327.1	690194	727374	2968	FAM20C
ENSSSCG00025003280	0	0	0	0	0	0	0	0	0	0	0	0	0	0	0	0	0	0	0.053821949604936	0	0.0620508031444562	0	0	0	0	0	0.0691772320465741	LUXX01004571.1	382541	403415	911
ENSSSCG00025003281	0.0291631373161647	0.0234028571787175	0	0	0	0	0	0	0	0.0143739338035017	0	0	0	0	0	0	0.00931606901098363	0	0	0	0	0	0.00742407601601947	0	0	0.0118228088646815	0	LUXX01000974.1	48845	55641	6797
ENSSSCG00025003282	0	0	0	0	0	0	0	0	0	0	0	0	0	0	0	0	0	0	0	0	0	0	0	0	0	0	0	LUXX01011191.1	433930	434064	135	SNORA70	Small nucleolar RNA SNORA70 [Source:RFAM;Acc:RF00156]
ENSSSCG00025003286	2.00129326985805	1.52235358281334	1.91656190234033	2.68914335801815	2.21422462341449	2.40304031218473	1.88805053665238	2.36417919025133	2.20853635446711	1.49500929516531	1.39530977899975	1.46317869038239	1.9980862890688	1.67684004371658	2.28238285175673	2.12374322715035	2.07774645560378	2.20799036124789	1.68621731308425	1.76369338081515	1.46247644628401	1.74174779116019	1.68762048782891	1.7118159843206	1.88018991153546	1.81281390676973	1.94857388315319	LUXX01010885.1	1856785	1922708	6338	CHIC2
ENSSSCG00025003288	0	0	0	0	0	0	0	0	0	0	0	0	0.0203462872162231	0	0	0	0.0239038584626862	0.0539150349379064	0.0185095492978848	0.0164862512106385	0.0213394796770855	0	0	0	0	0.0151679184320952	0	LUXX01002380.1	116003	381310	2649	CHSY3
ENSSSCG00025003293	3.52033330108419	3.23245170918808	4.15747812504065	9.66652630226041	12.229197767826	11.8629217080497	2.89534935651853	3.23423363864509	3.34894926682375	4.02910863679471	4.56243226613058	3.97873503496081	4.30736737417053	3.87002610189997	6.14128691483154	3.2619647976553	3.82782576126198	3.99976641364144	1.53224362781552	1.94645026268308	2.80903858681668	3.61584768401224	4.1620351401754	3.65659796366581	3.35220455418527	3.31401145706241	3.45450258617003	LUXX01007154.1	1716	5222	1952
ENSSSCG00025003295	0	0	0.0124404410278066	0	0	0	0	0	0	0	0	0	0	0	0	0	0.0328089746464537	0	0	0	0	0	0.0261458262595256	0	0.0121086293296996	0.0208185574749327	0	LUXX01010084.1	1330514	1337704	3860
ENSSSCG00025003296	2.2708341369095	2.14561217254125	1.65035828535181	3.03089733182142	2.75440035751649	2.51956353238656	2.88716720321329	2.7146196261616	2.0523592312352	1.40808776586609	1.01439735710828	1.30083672217704	2.27061858509916	2.07523248852545	0.785629660923257	1.51267547157661	2.63253829272405	3.2195404954107	2.44615390693387	2.44505544631658	3.00815689567714	2.12392396111254	2.96502945464176	2.56643347219117	1.94315309919514	2.73953290408773	2.06109037986215	LUXX01001765.1	753221	755835	1804
ENSSSCG00025003300	9.48040352490828	10.9586638217735	10.6690132048249	10.482431976566	9.54891595596889	9.69192394154635	8.65490945775351	9.56790714215995	9.28925033207417	10.7756942715883	10.4008789748782	9.86012372608146	12.7674084428147	13.2056875029955	11.8059383591298	9.15888791092737	9.23645661042514	9.00672516084322	14.5185564734189	11.7859069758706	12.5144089376717	12.1830169343308	12.7958671329111	12.84279283075	9.38130014005699	8.91110385018045	8.81685268475319	LUXX01008036.1	270783	311549	2515
ENSSSCG00025003303	0	0	0	0	0	0	0	0	0	0	0	0	0	0	0	0	0	0	0	0	0	0	0	0	0	0	0	LUXX01002380.1	384582	398007	2766
ENSSSCG00025003304	0	0	0	0	0	0	0	0	0	0	0	0	0	0	0	0	0	0	0	0	0	0	0	0	0	0	0	LUXX01009893.1	1808866	2122910	5286	EYA4
ENSSSCG00025003306	0	0	0	0	0	0	0	0	0	0	0	0	0	0	0	0	0	0	0	0.0135669709403484	0	0	0	0	0	0	0	LUXX01000602.1	413635	416853	3219
ENSSSCG00025003307	0	0	0	0	0	0	0	0	0	0	0	0	0	0	0	0	0	0	0	0	0	0	0	0	0	0	0	LUXX01011888.1	409495	412392	2802
ENSSSCG00025003318	0	0	0	0	0	0	0	0	0	0	0	0	0	0	0.0842413164708485	0	0	0	0	0	0	0	0	0	0	0	0	LUXX01002380.1	489120	501704	701
ENSSSCG00025003319	0	0	0	0	0	0	0	0	0	0	0	0	0	0	0	0	0	0	0	0	0	0	0	0	0	0	0	LUXX01007159.1	836	8322	2594
ENSSSCG00025003321	0	0	0	0	0	0	0	0	0	0	0	0	0	0	0	0	0	0	0	0	0	0	0	0	0	0	0	LUXX01000602.1	428356	433403	5048
ENSSSCG00025003322	0.689867207672754	0.768896076197519	0.44566220294509	0.217654858208458	0.861693072355302	0.285024933368367	0.353537949724568	0.376463477074546	0.402674309724655	0.566703179016247	0.601499190792665	0.356504860165745	0.281366492762166	0.116332016778875	0.856339368417413	0.21104923052778	0.367293045636054	0.635127868070731	0.455051471833844	0.481304820001535	0.393468317851041	0.409404563758231	0.58539959026548	0.643407154075768	0.623552269078149	0.326286208220813	0.438657483023868	LUXX01000327.1	750337	761267	1723
ENSSSCG00025003324	0	0	0	0	0	0	0	0	0	0	0	0	0	0	0	0	0	0	0	0	0	0	0	0	0	0	0	LUXX01004299.1	2437120	2452890	1712
ENSSSCG00025003329	24.3561812513575	24.6973256887576	23.6197176483557	17.9157162510084	18.8442574487784	17.9508056476003	21.4513631734992	20.9463010611256	20.9750434485421	20.3156126405749	18.5188176972317	18.8218392033971	15.4865630530015	21.053998568369	9.84591486393746	20.1526880746614	20.2053667225336	19.6007548963465	26.3974584621163	26.1702253078697	25.0904357936635	18.4887675906458	19.7076265993775	19.7833289715606	19.9503516450174	20.3405570985801	19.9425798397494	LUXX01004571.1	402575	441843	2645	HTATSF1
ENSSSCG00025003336	0	0	0	0	0	0	0	0	0	0	0	0	0	0	0	0	0	0	0	0	0	0	0	0	0	0	0	LUXX01008578.1	2988509	2990383	1785
ENSSSCG00025003337	4.9149913766469	5.06138168724747	5.2348774108764	5.40177816450975	5.1808069706017	4.63653787725245	5.43126340899028	5.50239389301021	5.84020384437039	4.07230952440385	4.17985733022796	4.27910340769115	4.89796045411219	6.20997271539501	4.08979398237679	5.35529366658143	5.25550722675853	5.55618241417353	4.81514157279074	5.92909689952788	5.98632224297152	5.54216720870431	5.56573647817742	6.03507238411095	5.00105470505349	5.49178136336727	5.73857966691668	LUXX01008172.1	139798	186851	5458	SYDE2
ENSSSCG00025003348	0	0	0	0.0561900232931089	0	0	0	0.0618470587456181	0.0606403310591636	0.102410511595808	0	0.0585681702807075	0	0	0	0	0.19912365115615	0.0998049808179692	0.0513960126730574	0	0	0	0	0.101106000695162	0	0.0421172074702517	0.264236722827795	LUXX01003408.1	155091	159603	954	TMEM211
ENSSSCG00025003349	19.0281777518716	20.0415428364271	17.8709009868901	14.0469109050846	14.3183782033735	13.721785317868	5.16251498422577	5.43481437985052	5.75752496353791	31.0063139351029	33.9063256367478	34.1928977351249	15.1505951179441	18.9691598293197	27.2288538056763	5.84264116501153	4.52534586772553	6.50217033845643	23.4387040070711	26.1477617077003	25.855180179044	17.7747776463049	15.0395941531699	19.0203991196592	5.44343463567013	5.18998151725532	6.03848754335186	LUXX01006132.1	691982	703333	1888	OLR1
ENSSSCG00025003350	0	0	0.0615642338042736	0	0	0	0	0.0756437103119483	0	0	0	0.071633377497173	0	0	0	0	0	0	0.125722554077171	0	0	0	0	0	0	0.0515125845213078	0	LUXX01011888.1	467137	472639	780
ENSSSCG00025003353	0.0546743468040191	0.04387511246552	0	0.0443568739938981	0	0	0.0458494320777188	0.0244112925293007	0.0239349920688631	0.0404218568731489	0.126187617723303	0	0.0445985228264583	0	0	0.125447825620567	0.0261983123986991	0.019696721493658	0	0.0180687130562604	0.0233877872009101	0.0417172095229736	0.0417554362274591	0.01995348048473	0.0193377365381218	0.0332476755702276	0.0260738346687749	LUXX01000327.1	755482	764908	2417
ENSSSCG00025003359	0	0	0	0	0	0.0589470951448015	0	0	0	0	0	0.0178739713524616	0	0	0	0.0581971966458563	0.0202563407126218	0.0152293588772141	0.0313703109981425	0	0.0361665269767112	0.0322554367936747	0.0322849933978787	0	0.0448553831215358	0.0128534279995586	0	LUXX01000944.1	335728	338853	3126
ENSSSCG00025003361	0.0351457170812006	0	0.102170430568795	0	0	0	0.0884186787222179	0.0313840925762339	0	0	0	0.0594404621785053	0	0	0.0628225136660264	0	0	0	0	0	0	0	0.0268411939791938	0.0256529586870172	0.0497226693751493	0.0427444850283192	0	LUXX01000327.1	759852	763786	1880
ENSSSCG00025003363	0	0.0502112437638077	0	0.152287733584164	0.097019256579189	0	0	0.05587319511678	0.109566052709171	0	0.231057175785774	0.105822034939006	0.0510391238975141	0	0	0	0.119926744446318	0	0	0	0.0535305697581436	0.14322513553555	0	0.0456700400867352	0	0	0	LUXX01001805.1	1406041	1409013	1056	OPN1SW	Sus scrofa opsin 1, short wave sensitive (OPN1SW), mRNA. [Source:RefSeq mRNA;Acc:NM_214090]
ENSSSCG00025003365	0	0	0	0	0	0	0	0	0	0	0	0	0	0	0	0	0	0	0	0	0	0	0	0	0	0	0	LUXX01010885.1	1957929	1959549	915	GSX2
ENSSSCG00025003369	0	0	0	0	0	0	0	0	0	0	0	0	0	0	0	0	0	0	0	0	0	0	0	0	0	0	0	LUXX01000944.1	436277	436362	86
ENSSSCG00025003373	0.333706808649784	0.267793300073641	0.242525769531987	0	1.81102612281153	0.310216531014562	0.55968725925175	0.59598074791232	0	0	0	0	0	3.03873328676941	0.298248297202348	0.918810286439125	0.319804651856847	0.961757087882249	0.495270667576734	0.220566057863542	0	0.509244926348622	1.01942312486635	0.974294188517018	0.472114234471115	1.21757017959455	0.318285143406207	LUXX01007331.1	2360839	2361688	198
ENSSSCG00025003375	9.23597146532426	8.29647605785583	8.34980740075278	8.88019790128506	8.9692249700217	9.01661039819011	6.55260457258439	7.33423853404264	6.68747730276936	7.0528026545651	5.87125503607325	7.1210679937093	6.69969040522087	9.28007834227909	3.51319904719031	7.52335639135572	7.44236083165192	6.58553571615429	6.36761172923384	6.65378719658966	7.28647500053968	6.62043035204906	7.83464268080478	6.70637202918153	6.80461043434329	6.81162054765675	6.59924026234287	LUXX01008172.1	187593	200338	4135
ENSSSCG00025003379	23.5008611927112	26.8228267664759	26.6530362699314	35.758709544612	34.6227741512089	37.12718188139	25.2376785704376	23.5690850226862	24.1422686317843	21.796003129381	21.6958618562681	22.1555307827484	29.4009325058165	28.4056149267627	29.9310551411561	23.3042473971935	24.4115464781373	27.1690495739848	21.0136268957557	18.7059224875671	22.8851042453308	27.5754632769658	34.1552880215281	27.7237699313214	24.8902828170054	25.0730700657553	22.6306342766687	LUXX01012311.1	246895	308830	4087	KIAA1522
ENSSSCG00025003384	2.84606949175961	2.60587780158946	2.66980834793713	3.6618409107752	3.20771067672825	3.47324785502527	5.95095178081832	6.19130132940338	6.10343206104854	3.35552802263654	2.81267171556148	3.14887822220021	3.48747331290308	3.78025340190896	4.23569175632116	6.54743861421915	6.09182348791299	6.22413782936775	4.81944409386529	4.16832181534376	4.38710952577253	4.43883774890897	4.14607315878993	4.42009726872089	5.86236876462149	6.47299121853899	6.56512934697183	LUXX01008719.1	3086918	3167551	5269	LPIN1
ENSSSCG00025003386	0	0	0	0	0	0	0	0	0	0	0	0	0	0	0	0	0	0	0	0	0	0	0	0	0	0	0	LUXX01004571.1	446264	450726	1400	BRS3
ENSSSCG00025003390	0	0	0	0	0	0	0	0	0	0	0	0	0	0.0575815093100146	0.0508640506856717	0	0	0	0	0	0	0	0	0	0	0	0	LUXX01009893.1	2199412	2217685	1161
ENSSSCG00025003394	0	0	0	0	0	0	0	0	0	0	0	0	0	0	0	0	0	0	0	0	0.0617458019274709	0	0	0	0	0	0	LUXX01011888.1	475746	492727	1831	CHST13
ENSSSCG00025003399	0	0	0	0	0	0	0	0	0.00959066243873377	0	0	0	0	0	0	0	0	0	0	0	0	0	0	0	0	0	0	LUXX01011322.1	276600	282631	6032
ENSSSCG00025003401	10.9450943760079	10.3370175684104	10.1629846280071	6.39248990270101	6.83849529157927	6.62477060738056	5.45746331182475	6.12353845382439	5.17997260183039	10.5572858162668	10.3527156564527	10.5971917186294	7.67768017603631	5.25130709630561	11.8010187046878	5.70133562354534	5.46362233062394	4.96027098805204	5.30828561659167	4.51473674484056	4.46336452703798	5.9299986112171	6.24349987097633	5.57453304931715	5.82101286897352	4.88960722916541	5.54026007863112	LUXX01000395.1	6105	8668	2457
ENSSSCG00025003404	0	0	0	0.0213993142601301	0	0	0	0	0	0	0	0	0	0.0800624339029065	0	0	0	0	0	0	0	0	0.0805771571750648	0	0	0	0	LUXX01000900.1	1486048	1488552	2505
ENSSSCG00025003406	0	0	0	0	0	0	0	0	0	0	0	0	0	0	0	0	0	0	0	0	0	0	0	0	0	0	0	LUXX01007159.1	32544	117003	4919	SLCO1C1
ENSSSCG00025003408	0.0186649570939709	0.0299565386523056	0.054260002674953	0.0454282052725643	0.0289413375558259	0.0694043764303765	0.093913624857497	0.0666690328173104	0	0.0137993824946894	0.034462765201946	0.0631345022008983	0.0456756905387923	0.0377695662762299	0.0166816844197923	0.0342607225451877	0.0178873788326711	0.053793193051041	0.0831047391357571	0.0493469824372671	0.0479053234445759	0.0142415953978852	0.0285092907801606	0.0544944207136637	0.0132031946928363	0.0567511524387289	0.0178023893769574	LUXX01002380.1	510820	770066	3540
ENSSSCG00025003411	0	0	0	0	0	0	0	0	0	0	0	0	0	0	0	0	0	0	0	0	0	0	0	0	0	0	0	LUXX01010084.1	1456167	1469319	740
ENSSSCG00025003414	16.123752308627	15.9203380395762	16.6457088048699	21.641041684075	20.4645442733445	20.1174155774892	20.9516887842752	20.8008506973075	21.5009440112017	17.4002570642482	17.4062639369008	16.8391804689447	22.6983912353081	17.4413209959753	29.2360471666911	20.2365576216514	21.5758901135785	19.4068358118494	14.6392374044652	13.5423963005483	14.3188028619073	19.6728602247447	20.2299747300931	21.3546276840759	21.3526503993648	22.1514250863374	22.022611690828	LUXX01011191.1	576481	624733	3556	TMEM87B
ENSSSCG00025003415	28.908626480638	31.6404270236962	31.7664608070234	26.3147189184223	28.1498933263989	24.9974605593412	26.6189056472825	27.8899130127633	27.9169298978128	31.6973646737472	31.4123691965519	32.1004171989492	26.2585190144056	32.5700453303905	12.1714016603429	28.6648397662551	25.8286906669055	28.5847500785046	40.6505510935174	40.7480309404232	42.8366120852381	26.3665056667481	25.5031923441187	28.0943035118934	25.1506804279064	25.9352591541158	25.7837481737158	LUXX01001765.1	821671	875428	3240
ENSSSCG00025003420	0.0164118102614648	0	0.0119274968622289	0.0266295490420397	0.0127238369284182	0.0152565507056342	0	0	0	0.0242671704079486	0	0	0	0	0	0	0.0471842928969119	0	0	0	0.0140408051824639	0.0250448324433748	0	0	0	0	0	LUXX01011888.1	479904	483983	4026
ENSSSCG00025003421	0	0	0	0	0	0	0	0	0	0	0	0	0.0119031172340492	0	0	0	0	0	0	0.00964489387300825	0	0	0	0	0	0	0	LUXX01009893.1	2220987	2225789	4528
ENSSSCG00025003426	11.0682797854672	10.8462212131449	11.5229355623301	18.5303294878559	15.1134406577383	11.0845080032966	21.3335243117937	20.8601076629144	21.609923949775	14.7326106896261	15.6971936108323	15.2025728869595	25.5219378070076	30.4182132911951	12.8250189757476	21.5490454459927	20.8822320911528	21.0216674217934	80.3828920657511	60.6011841801023	60.7440443522562	31.6572388086077	21.9264530157391	34.2517665272561	20.4316895050175	22.0491761551097	23.551326854499	LUXX01002864.1	1396334	1598473	6100	PPP2R3A
ENSSSCG00025003438	0	0	0	0	0	0	0	0	0	0.775393873511119	0	0	0	0	0	0	0	0	0	0	0	0	0	0	0	0.212591618659366	0	LUXX01000400.1	15006	15194	189
ENSSSCG00025003439	27.4403270007322	29.7979130368004	29.8993090211699	39.7825364915211	41.0100338510167	43.6776567982949	21.6847302873942	21.3192796695379	21.7248876368733	26.8976253359055	24.4045879836641	26.3103335267462	30.9453035068458	35.7792503613206	23.9854802227271	20.7428552310408	22.3146956166602	22.2532912068969	46.176830482903	42.1747003885639	44.9565559190973	29.5597617929812	31.1429731627612	30.3611535635892	22.7295849427265	20.9091555795862	20.8917486339008	LUXX01005638.1	2349632	2394699	4928	PAQR6	Sus scrofa progestin and adipoQ receptor family member 6 (PAQR6), mRNA. [Source:RefSeq mRNA;Acc:NM_001243668]
ENSSSCG00025003444	36.9513074753248	38.1213281374025	34.4788886665925	34.3988398711287	34.3288155488009	35.8348610599181	31.3809484387575	32.0456870965139	32.0784477353636	32.1575316063211	30.3260900632271	29.1021629659368	30.2693450617977	29.6240491511122	35.7397577983056	31.4703409483202	32.5609636769699	32.5351939222498	27.4438631196229	26.1204570022325	28.2641408322998	33.6181296331178	32.4531660814977	31.1993471955562	32.4517004722835	32.3914061095643	32.615327282804	LUXX01003146.1	555905	562007	2109	PEX19
ENSSSCG00025003453	0	0.0110189263122571	0	0	0	0	0	0	0	0	0	0	0.0224012114861907	0	0	0.0126021360982922	0	0.00989338650252937	0	0	0	0	0	0	0	0.0166998403685038	0.0130965208633477	LUXX01011888.1	510284	518827	4812
ENSSSCG00025003460	0	0	0	0	0	0	0	0	0	0	0	0	0	0	0	0	0	0	0	0	0	0	0	0	0	0	0	LUXX01003872.1	707591	723268	1980
ENSSSCG00025003462	0.0304628622003952	0	0.044278563731981	0.024714284104023	0	0.0566370430068079	0	0.027202440776081	0	0	0	0	0	0	0.0272259856367288	0	0	0	0	0	0.0521238189622864	0	0.0232648430986097	0	0.0215487824862334	0	0	LUXX01009893.1	2325122	2327290	2169
ENSSSCG00025003464	0.567928076969231	0.755587791250531	0.640847328584635	0.594132284293071	0.521415411970489	0.458483332650791	0.0501325841808851	0.13345870627306	0.104683783452508	0.187841402065236	0.331141883234261	0.21485152354954	0.512030586542082	0.514130852409752	0.120216798374708	0.17831694769617	0.0572914011017016	0.0969153545920701	0.432535636171403	0.167931542811283	0.102290489327482	0.205264523581372	0.0570701704149337	0.152722432174235	0.0634326747966166	0.0545303993575482	0.0855287831636675	LUXX01009232.1	1038581	1141087	4421	RGS17
ENSSSCG00025003476	0	0	0	0	0	0	0	0	0	0	0	0	0	0	0	0	0	0	0	0	0	0	0	0	0	0	0	LUXX01000257.1	72	1373	951
ENSSSCG00025003477	0	0	0	0	0	0	0	0	0	0	0	0	0	0	0	0	0	0	0.0110481739725319	0	0.0127373325066696	0	0	0	0	0	0	LUXX01007331.1	2555347	2573435	4438
ENSSSCG00025003478	0	0	0.0619214730719967	0	0	0	0	0	0.0745981635466694	0	0	0	0	0	0	0	0	0	0	0	0	0	0	0	0	0.0518114970040233	0	LUXX01004299.1	2475653	2490699	1550	SERPINB11
ENSSSCG00025003480	36.1660574341796	40.3334076417891	39.0962820753913	45.4114938397579	48.2154117533636	54.3585934392679	43.1909356366298	43.54678864804	43.2841965251447	35.4135332585595	34.3426191135358	34.7883787418089	37.1128022029849	42.9521416674057	40.9751544314556	41.5259514108325	44.0170198034782	43.2488742554305	41.5889145694436	42.4440907534341	44.3143485015508	40.374832625761	47.3142721267911	38.8777368224866	42.8262507669309	42.2610114661596	42.1157862547125	LUXX01012885.1	598179	624069	4729
ENSSSCG00025003489	14.2955022314134	12.459873359327	12.477272975363	15.8152230156971	16.1208642981768	18.2488246288131	13.9956577996742	14.170275173965	16.5288216658406	13.0468447412523	15.5339308739455	16.9473003035237	17.6868000030441	16.6092254183669	15.3440412778077	15.0034300810463	12.5856041873601	15.1790357783155	20.556808919761	21.2483202326928	21.534583491276	12.6820964732596	16.1936313158117	16.5251792254214	14.3701602858739	14.5579043212392	14.6786781974602	LUXX01008172.1	209628	229467	966	C1orf52
ENSSSCG00025003496	15.4671231720305	16.3446058002871	16.6174039392038	13.4658303887094	13.0691113665581	11.235490790256	14.1165120794445	12.6650956013829	13.7072230306039	11.1738832950669	10.2118291404155	10.5392634062698	8.9364419321217	10.2858602571945	6.64334921659242	12.5088591715216	13.5357931824067	13.4952917813821	11.2941844443582	10.9005012015999	11.3278282387253	10.9117687142335	11.6774746293079	10.696218138795	13.4743203774005	13.503111610212	13.2018253901683	LUXX01003408.1	170395	364043	5609
ENSSSCG00025003500	12.7349896380428	13.2845019555679	13.3668673677856	17.1680212028437	16.7299333079212	17.9408934011575	16.4445539248757	16.1680232412782	17.0752043184506	13.0330880281942	13.0791049605557	12.4343949493648	15.2657134505952	15.3484573996832	26.6677939153111	17.5373930142479	17.6833024513359	17.3022462808065	15.2072965835795	14.5626189807781	13.8359504435572	17.1389985887685	14.957953526252	19.1742891423112	17.8142959607426	17.6802802740691	18.7490417224755	LUXX01000974.1	82911	253192	5535	MEF2A
ENSSSCG00025003513	0	0	0	0	0	0.00969732761933742	0	0	0	0	0	0	0	0	0	0	0	0	0	0.0206845971536066	0.0178491574564571	0	0	0	0	0	0	LUXX01010885.1	2043544	2097315	6334	PDGFRA	Sus scrofa platelet derived growth factor receptor alpha (PDGFRA), mRNA. [Source:RefSeq mRNA;Acc:NM_001315756]
ENSSSCG00025003514	0.0776427122357898	0	0	0	0	0	0	0.0693326604504344	0.0679798775915888	0	0	0	0	0	0	0	0	0	0	0.102637084505244	0.132851425768742	0	0	0	0	0	0	LUXX01002380.1	802572	919876	850
ENSSSCG00025003516	0	0	0	0	0	0	0	0	0	0	0	0	0	0	0	0	0	0	0	0	0	0	0	0	0	0	0	LUXX01011322.1	355668	358342	2561
ENSSSCG00025003520	76.6505640634549	74.8794941600793	75.9976794642049	62.2275955244062	63.5591289214763	60.5333771760812	98.8249650061734	93.545859472354	93.635539649014	73.5463194439227	73.7920257662335	71.9845977809451	59.7929869784004	62.58203231402	47.5235176563108	92.0364209188883	89.8976086530721	88.5905865574949	84.471121166854	85.3452041521614	77.9876862375586	61.4448053918346	60.7051049018552	65.1639547924929	90.4085939773855	90.2513269042209	95.6959223408553	LUXX01001805.1	1411294	1454110	3866	CALU
ENSSSCG00025003522	51.0592946705695	52.3199000395489	50.8944239068835	61.252200617399	72.2490928349281	77.1858757103715	39.7594607201356	40.9631025669929	40.4748780003667	51.3535858614735	50.5264900270982	51.0276128218572	48.4689472842148	43.2262532922237	78.9703765514939	37.88462284279	43.4624838152547	40.5597783497696	41.053145400167	47.0061844477832	46.7624638286365	37.4229311843482	43.4438674277721	37.0954655066657	40.5074013176216	39.5605571148478	39.9807209168958	LUXX01012311.1	309535	340654	2790	YARS
ENSSSCG00025003523	18.9495745954768	17.4303513022144	19.5007396693599	26.0835288330287	27.0608667978354	27.0555036418946	16.6270415585162	16.5679232557173	17.3296450130264	17.9289887913419	16.969792348828	17.363303749992	22.4209460257183	20.7922495381242	23.9043019178913	15.6697960598443	16.6096822909949	18.1424864987759	22.0955996967615	21.1819254881217	19.8636759483055	21.3007376356366	18.9279709144239	19.2960499456436	16.0342980549746	16.6622211396664	17.0068233645815	LUXX01008997.1	1187294	1338350	3838	DYRK1A
ENSSSCG00025003525	0	0	0	0	0.0260560363549399	0	0	0	0	0	0	0	0	0	0	0	0	0.0242151453968318	0	0	0	0	0	0	0	0	0	LUXX01004299.1	2507625	2552602	1966	SERPINB7
ENSSSCG00025003526	1.47951843102133	1.17379322826172	1.07525928965021	0.777481192527398	0.808148189154282	0.969012248024111	1.1561173462101	1.09596765016853	1.00098207543767	0.745798687499244	0.667420116926237	0.73930020134487	0.672002144262842	0.680428827571775	0.405708752377545	1.11098892650349	1.25675904409088	1.35673824305832	0.73610075555107	0.722311746743967	0.963713707767983	0.795355052907847	0.796083860105555	0.834471816424499	1.18929539981273	1.28820783886874	1.20268050371048	LUXX01008578.1	3175979	3470512	3929	PAK3
ENSSSCG00025003527	3.68544156805455	3.69475147974385	3.94475509298536	4.48067166404193	5.10051180057292	5.48751575607379	3.90528784588016	3.93221563306126	4.31778152674068	3.86457694509257	4.40651920603562	4.71495767755086	4.4964676912697	4.5622279840038	5.67219927608837	4.30315113214194	4.72607590516145	4.35972465433086	6.19068545807518	5.40229974423902	5.64650408188825	4.38323393853786	4.15337126588708	4.95610077980085	4.64629220557173	4.1033885851223	4.34102885855824	LUXX01002864.1	1597241	1631679	6257	MSL2
ENSSSCG00025003535	0	0	0	0	0	0	0	0	0	0	0	0	0	0	0	0	0	0	0	0	0	0	0	0.0718741614479767	0	0	0	LUXX01007331.1	2579090	2615132	671
ENSSSCG00025003536	5.75268146232584	6.40712583475959	5.76538796819263	6.25325755428107	5.37259727029753	4.90050808172809	7.802760053807	7.55921483715343	7.45653426660385	8.61209734585688	8.32536052253424	9.12335124833089	7.93221519658964	8.85492999599264	6.59602330162862	7.66590964933626	7.3670506772749	7.36783406263689	20.8508567416445	16.8463947091996	15.7893868073235	10.5750961111274	8.7867798328914	10.3179339395707	7.73316533525947	7.48819807276901	8.51337563438298	LUXX01007159.1	214086	541895	6455
ENSSSCG00025003543	59.5333343428846	60.0844101832291	60.2392485107453	114.747811319241	121.25861224553	126.698370013255	75.0756237334358	74.7874343046121	80.8949226832341	60.4959349744296	60.1831136558585	61.38835651577	120.61206482869	97.7940972331241	86.3327749336941	78.2174128920089	80.1116356908272	85.5340553027454	114.606721954944	112.075226501819	109.242080589049	103.408207249924	89.192553529292	99.695145200325	82.0716704872374	79.093561553531	78.6631702729511	LUXX01003146.1	622449	636174	3364	PEA15
ENSSSCG00025003544	0	0.107624641572221	0.129959681643663	0.0725375943459078	0	0	0	0	0	0.0661025900286881	0	0.0756076244219147	0	0	0	0	0	0	0.0663488445062202	0.177288549893023	0.152985877306088	0.0682209035297883	0.0341417081738054	0.0652605714906527	0	0	0	LUXX01006132.1	725982	739521	1477	CLEC7A
ENSSSCG00025003547	0.187576857665457	0	0	0.114134738584015	0.218138399462648	0.130779715700958	0.117975242014031	0.209375777300638	0.0821162183540697	0.138679386887723	0.173169891859317	0.0396550989693364	0.038252175185078	0	0.0419114001746379	0	0.0449406111196989	0.0337877756211294	0.104397010837679	0	0.120358300208516	0	0	0	0.0663439449434214	0.19961583497966	0.178908327592417	LUXX01001765.1	934923	970213	1408
ENSSSCG00025003550	19.1718556218023	20.2674649352235	20.0353977341913	19.3382673535352	19.0041010088031	16.7665465050006	16.8596767948082	16.8059985488645	17.5079691739766	16.9929780751055	16.8880242957381	16.5324030717232	19.0907002211431	20.2047471701013	18.2343406455314	16.5532500223545	17.6993911558047	17.3497082032239	22.634690398866	20.580478614575	19.9531994825935	19.8793088467988	19.9594787329956	20.9805192381758	17.8368757277623	17.6932604612413	16.4933837295835	LUXX01008036.1	311786	349515	4887	MAU2
ENSSSCG00025003554	0.00737514768530608	0.00591841426661245	0.00535998463749675	0	0	0	0.00618473475453993	0	0	0	0	0.00623663739790099	0	0	0.013182980878684	0.00676877764315016	0	0.00531387162073572	0.0164187284596819	0.00974932011541051	0	0.0112546596067672	0.0112649725819588	0.00538314123580672	0	0	0.0211029551493791	LUXX01011322.1	533986	542944	8959
ENSSSCG00025003557	0	0	0	0	0	0	0	0	0	0	0	0	0.0231916156780443	0	0	0	0	0	0.0210980189716423	0.0187917725718508	0	0	0	0.0207519631375182	0	0	0.0271172368306493	LUXX01012885.1	625245	642423	2324	PADI6
[truncated: 11,131,547 more chars]
