# Supplementary material for: Swine IFN cocktail can reduce mortality and lessen the tissue injury caused by African swine-fever-virus-infected piglets
Source: Front Cell Infect Microbiol. 2024 Dec 3;14:1388035. doi: 10.3389/fcimb.2024.1388035 (PMC11649406; doi:10.3389/fcimb.2024.1388035)
Supplement: Supplementary file 2 [file Table2.xls]

geneID	G_12h1	G_12h2	G_12h3	GV_12h1	GV_12h2	GV_12h3	CK1_12h1	CK1_12h2	CK1_12h3	V1_12h1	V1_12h2	V1_12h3	G_24h1	G_24h2	G_24h3	CK1_24h1	CK1_24h2	CK1_24h3	G_v_24h1	G_v_24h2	G_v_24h3	V1_24h1	V1_24h2	V1_24h3	A2_12h1	A2_12h2	A2_12h3	A2V_12h1	A2V_12h2	A2V_12h3	CK3_12h1	CK3_12h2	CK3_12h3	V3_12h1	V3_12h2	V3_12h3	A2_24h1	A2_24h2	A2_24h3	CK3_24h1	CK3_24h2	CK3_24h3	A2V_24h1	A2V_24h2	A2V_24h3	V3_24h_1	V3_24h_2	V3_24h_3	L3_12h1
ENSSSCG00025000003	27.50584928	25.23469172	30.21382718	25.76826495	26.65332423	27.24223483	37.99859187	38.24381161	37.20872057	30.34045527	30.14523978	29.19931349	31.9595869	34.11274914	30.37180467	29.24724366	30.77704745	31.85594252	27.12722226	26.05523965	26.2484998	24.42180224	23.53800701	24.79815912	27.94309679	31.72117362	28.96154758	27.73586217	27.49025045	29.23247446	35.29649231	35.39666998	34.44432893	28.0061334	27.76103733	29.8676721	27.99907478	29.45208941	33.97731181	32.42899191	31.63684065	29.8936203	23.79985701	23.52747433	23.40209454	27.18207466	26.65465315	27.16270986	30.55126494
ENSSSCG00025000004	33.17305926	34.06604203	32.35499582	22.52059696	21.69863518	22.3940584	39.61164714	40.73949917	41.77996739	26.33001074	24.75381571	23.88504268	30.32767232	32.10479115	30.23437756	38.46583698	41.02604966	38.48645925	23.86888494	24.44421727	26.62195978	24.9533881	25.38108821	28.16803294	34.87054437	35.1260836	35.24679155	27.97278097	23.75624356	24.90734394	45.17489406	44.18392861	41.01356558	25.41804052	23.10570669	25.82834793	37.8525988	36.17941685	40.37347653	37.53007496	37.72789445	37.21282122	32.40863122	32.51383243	33.1108232	28.12483498	28.13204004	27.64579436	43.10309693
ENSSSCG00025000005	30.52657398	34.12176831	34.06760478	36.50783896	38.54838391	37.86598535	48.54083632	49.11070788	51.31622856	43.76901259	46.99511007	43.30070109	39.2293532	42.28807498	41.8929535	52.14767817	52.07622371	46.37018369	29.98778422	32.06178952	32.08565964	38.22116016	43.0448204	45.16594355	31.19802845	32.61737624	31.8509868	38.6196477	39.39047494	37.58235912	53.74045748	47.43774714	45.94501961	45.70432603	43.99347978	44.56662283	36.83916808	37.90796034	41.77198218	50.94271534	49.08422176	49.18508308	35.73302909	34.44158108	33.75957561	42.44691583	45.00276717	39.67765163	35.15071886
ENSSSCG00025000006	1.970892455	1.700763728	2.774479171	1.590805237	1.780382335	1.086950053	1.645448272	2.481451116	2.404203049	1.597582852	3.107844199	3.022576969	2.506961996	2.327807874	3.803739622	3.459373423	3.47552361	4.167929564	1.356477086	0.943804457	1.091996449	2.551701955	1.75943066	2.686505689	2.165618403	2.679993327	2.42114099	1.431715535	1.304262081	1.259913659	2.41585329	1.80470521	2.304720488	2.584255247	3.252909506	2.769995219	2.316835587	2.036904321	1.582538599	3.475969665	3.073894185	3.471245745	1.005198596	0.989169249	0.97364895	2.157217379	1.519843863	3.021004295	2.394102257
ENSSSCG00025000007	14.53465951	13.53216544	15.43498465	11.0090193	10.24011974	11.19893882	12.57312562	11.7393851	12.42597232	11.39940815	8.723318531	8.50406528	15.06168911	14.72743973	14.69952243	12.64487589	12.34710154	12.2522936	9.444660894	10.44655728	10.80977457	7.431607684	8.901465816	7.776950428	12.28953123	13.01301983	11.88912518	9.421421854	8.412604994	9.830508603	13.06802258	12.00427298	10.22013411	12.00144482	10.69133499	12.39968458	12.54791319	11.12935575	13.82547194	10.66183205	12.03309457	10.93384443	8.898767412	7.47683033	7.034148978	9.04614756	10.4993712	10.26481109	11.69980727
ENSSSCG00025000008	16.64027306	19.48837576	18.3260028	9.19659082	10.19833655	8.253217133	13.55805419	14.76742261	15.65092945	10.97976186	11.68208443	9.255844098	16.45007597	15.73718607	15.16535672	13.38450207	14.38346519	11.61106601	7.114931961	8.138903618	9.029133728	8.887484417	9.143466187	10.86251489	13.75418539	14.50189371	14.44097819	9.82814599	10.02667365	7.986048647	15.80322531	13.70313559	14.99487043	9.679093782	10.06169558	9.902024211	15.42583654	13.95883554	15.44436389	11.24645139	11.84034269	12.95248524	9.755305412	10.45599378	7.611108843	9.301388753	10.70677885	9.820577455	18.1194882
ENSSSCG00025000009	871.0600952	874.7321395	878.9461008	795.6588483	809.9364079	791.2699122	952.2024857	996.5083525	992.019209	1043.481918	1058.917159	1068.970563	984.0173723	1054.992592	1078.096846	1207.037318	1166.933702	1231.368118	736.3396389	714.65986	730.3044787	1091.18112	1120.138097	1147.505139	905.3957942	963.7264081	928.9568873	898.5606631	888.960793	913.8114786	1039.589252	984.053974	982.1799994	1066.53552	1050.220548	1075.911318	1055.291074	1114.5922	1036.799953	1159.167894	1212.673644	1164.125948	766.3686782	769.7039179	750.1394646	1081.182481	1106.762539	1111.453197	1183.401822
ENSSSCG00025000010	2.403155824	5.439128602	6.570514723	9.914055352	8.902218374	8.206937411	12.93477468	7.73232422	8.481074068	14.56108015	7.371552178	9.810936561	4.913885127	4.87179691	8.174234829	8.688018428	12.1836411	8.101097859	5.434520895	10.74082908	9.073906292	6.815339401	9.86845108	4.809035716	5.839765865	7.478499897	5.853409827	8.660163423	6.773575086	12.15779049	8.622888067	11.24710111	3.023841202	17.39376065	13.5944687	6.113938007	6.120773694	3.740252087	12.06863062	7.063886824	12.09903926	12.59242846	6.765656681	8.091038095	10.53894326	1.753564143	10.33289134	8.068798774	11.41858295
ENSSSCG00025000011	32.24785636	27.94245948	30.95864179	51.65495895	49.92737341	51.6411104	40.29525976	41.88984719	41.17678254	60.7621345	63.37568881	67.85135639	58.70475053	56.15468452	56.81266389	53.21871457	57.04628565	56.32641361	35.23227529	34.94467301	38.22647361	50.05530561	49.0025047	56.01202087	28.17192134	28.71577596	28.57257678	43.00892024	40.10329572	45.74867734	38.75601931	40.33449477	38.5948164	66.67761796	66.81648014	67.17026483	41.20749043	43.61766434	32.51403903	55.22403047	54.43125778	51.94684571	22.62983154	24.684523	24.86811028	52.9134265	61.13946629	59.42619012	39.1908991
ENSSSCG00025000012	7.19605547	7.21802374	6.968045412	8.318698276	8.46442978	9.173160171	9.475359297	9.525138273	9.109751281	10.45149081	11.19173331	10.86419423	8.806631561	8.527038926	8.65383361	10.37825327	10.00774183	9.434940409	6.621280896	6.929027062	6.79276936	7.664748933	8.176635912	7.25690922	7.257923087	7.259913234	7.199493054	8.281560114	7.319299581	8.49951429	8.916217156	9.067297427	8.689540804	10.53818462	11.08571932	10.59553341	7.92249543	8.467242115	7.355564842	9.388863884	10.63513861	9.693414225	6.026933721	5.768561484	5.774838555	8.867255432	8.95792034	8.192347925	7.323710471
ENSSSCG00025000016	0.740698713	0.982058763	0.996181278	0.669903898	0.633192561	0.639333149	0.385413038	0.372045911	0.33178069	0.876355841	1.172009628	0.879262544	0.403283512	0.381170622	0.406989037	0.686618948	0.545631978	0.452737104	0.360774306	0.341057299	0.470607297	1.159956813	1.09187288	1.102176257	0.996883109	0.89097776	0.929822478	0.559977997	0.449668314	0.648564956	0.379677068	0.569215267	0.362944586	1.168442825	1.157784149	1.13833393	0.619544148	0.507884599	0.581504603	0.401949303	0.555787663	0.413385225	0.347550857	0.465877175	0.30665811	1.356402191	1.301478838	1.052174761	1.137045404
ENSSSCG00025000017	0	0	0	0	0	0	0	0	0	0	0	0.102672592	0	0	0	0	0	0	0	0.050180368	0	0.12736307	0	0	0	0	0	0	0	0	0	0	0	0	0.046798584	0	0	0	0	0	0	0	0	0	0	0	0	0	0
ENSSSCG00025000018	0	0	0	0	0	0	0	0	0	0	0	0	0	0	0	0	0	0	0	0	0	0	0	0	0	0	0	0	0	0	0	0	0	0	0	0	0	0	0	0	0	0	0	0	0	0	0	0	0
ENSSSCG00025000019	0	0	0	0	0	0	0	0	0	0	0	0	0	0	0	0	0	0	0	0	0	0	0	0	0	0	0	0	0	0	0	0	0	0	0	0	0	0	0	0	0	0	0	0	0	0	0	0	0
ENSSSCG00025000020	0	0	0	0	0	0	0	0	0	0	0	0	0	0	0	0	0	0	0	0	0	0	0	0	0	0	0	0	0	0	0	0	0	0	0	0	0	0	0	0	0	0	0	0	0	0	0	0	0
ENSSSCG00025000021	0	0	0	0	0	0	0	0	0	0	0	0	0	0	0	0	0	0	0	0	0	0	0	0	0	0	0	0	0	0	0	0	0	0	0	0	0	0	0	0	0	0	0	0	0	0	0	0	0
ENSSSCG00025000025	0	0	0	0	0	0	0	0	0	0	0	0	0	0	0	0.009954192	0	0	0	0	0	0.010039619	0.033919974	0	0	0	0	0	0	0	0	0	0	0	0.007377962	0.007417027	0	0	0	0	0	0	0	0	0	0.009041062	0	0.009244728	0.028258638
ENSSSCG00025000033	0	0	0	0	0	0	0	0	0	0	0	0	0	0	0	0	0	0	0	0	0	0	0	0	0	0	0	0	0	0	0	0	0	0	0	0	0	0	0	0	0	0	0	0	0	0	0	0	0
ENSSSCG00025000037	0.201381773	0.420731907	0	0.249236028	0.09730382	0.098247455	0	0.114345905	0	0	0.654064768	0.197314925	0	0.408251138	0.102748762	0.606705197	0.567208617	0.193960843	0.273244067	0.096436015	0.095047901	0.122382391	0.275655058	0.134330607	0	0.09400349	0	0	0.454094419	0.095513368	0.206453824	0	0.095022943	0	0.179873887	0	0	0.085480622	0.195742793	0.236778329	0	0.243514946	0.377969647	0	0.240859546	0.330630111	0	0.225385441	0
ENSSSCG00025000047	0	0	0	0	0	0	0	0	0	0	0	0	0	0	0	0	0	0	0	0	0	0	0	0	0	0	0	0	0	0	0	0	0	0	0	0	0	0	0	0	0	0	0	0	0	0	0	0	0
ENSSSCG00025000052	0	0	0	0.009160831	0.053646973	0.08666757	0	0	0	0.144897812	0.192324589	0.03263597	0	0	0	0	0	0	0.110475887	0.116970748	0.052403206	0.094463123	0.06079128	0.08887335	0	0	0	0.130945163	0.187768509	0.084255735	0.022765032	0	0	0.09375487	0.099170716	0.149543719	0	0	0	0	0.041924289	0	0.104193891	0.085443641	0.172632494	0.182287854	0.023869616	0.198820504	0
ENSSSCG00025000053	8.79088244	8.725930684	8.123520031	9.642663691	9.278768124	9.004551146	10.93077792	11.85394958	11.46035163	17.93706017	18.50500405	18.09686918	10.25191935	9.028074018	10.69110528	14.79713684	11.44119594	11.54131652	6.019239639	6.730595707	6.305673692	24.87354376	23.55531854	25.17274349	11.03453022	12.00414055	11.39889212	11.8149359	10.92704555	10.73185111	11.308249	12.05223069	11.86710115	20.2620129	19.07243377	20.34069858	11.30224348	12.90444032	11.4596898	12.16717093	11.80995545	12.52890486	9.795788327	9.744078421	10.49880446	26.20328234	29.15118698	28.85349431	15.52883792
ENSSSCG00025000058	0	0	0	0	0	0	0	0	0	0	0	0	0	0	0	0	0	0	0	0	0	0	0	0	0.019223809	0	0	0	0	0	0.040550733	0	0	0.047715144	0	0	0	0	0	0	0	0	0	0	0	0	0	0	0
ENSSSCG00025000059	0	0	0	0	0	0	0	0	0	0	0	0	0	0	0	0	0	0	0	0	0	0	0	0	0	0	0	0	0	0	0	0	0	0	0	0	0	0	0	0	0	0	0	0	0	0	0	0	0
ENSSSCG00025000060	0	0	0	0	0	0	0	0	0	0	0	0	0	0	0	0	0	0	0	0	0	0	0	0	0	0	0	0	0	0	0	0	0	0	0	0	0	0	0	0	0	0	0	0	0	0	0	0	0
ENSSSCG00025000061	5.188631893	4.739853865	5.495581416	1.750558725	2.212697939	1.598754041	4.767115976	4.460956281	4.781724452	4.464666857	5.18525472	4.836860333	2.4384395	2.316658671	2.14359305	4.278190892	5.443351695	4.55231523	0.912087423	1.046184651	1.427712528	3.931926578	4.629430722	5.576912049	3.593702071	4.667525285	4.236558861	1.052928325	1.799971002	1.633968783	4.414815319	4.900565841	5.748998789	4.58664143	5.084791613	5.224889432	1.580404181	1.658503389	1.73556328	4.544598516	5.949046837	5.13112671	0.591403556	1.41451715	1.130608185	5.61017899	6.187089656	5.924642457	4.982654377
ENSSSCG00025000062	2.002318257	1.722532858	1.583535318	1.756208498	1.739841354	1.847012409	1.843131552	2.149656762	2.057587481	5.811291519	5.829287364	6.215374094	1.016288674	1.275748281	1.262001635	3.325427934	3.156334593	2.933314457	1.126308049	0.999141339	1.167416565	5.307039	4.7791433	4.399740161	2.167082867	2.01071228	2.065587908	2.736887015	2.997362307	2.457994246	1.776749258	1.980839162	1.857848599	6.211090818	5.493150374	6.073704055	1.236227646	1.185609704	1.153030731	2.641126503	2.806150676	3.051988321	1.129013037	1.691440425	1.740788292	4.327977473	4.232353578	4.764445519	2.197015664
ENSSSCG00025000063	0.076294506	0.136625499	0.122335834	0.116906317	0.105325844	0.170155641	0.247340385	0.259923155	0.346183733	0.294639877	0.283195146	0.309694147	0.154289882	0.106058066	0.111219684	0.223286101	0.270147253	0.167961254	0.049295191	0.062631897	0.041153576	0.410663106	0.328218994	0.479837267	0.127130561	0.142454795	0.180522416	0.074983548	0.147459405	0.134404117	0.413427841	0.270744491	0.267428004	0.210365982	0.311525185	0.195734169	0.128123122	0.111033486	0.127128256	0.205039247	0.301805303	0.224052403	0.153423982	0.15726814	0.104286697	0.274381005	0.292897167	0.280561941	0.198864255
ENSSSCG00025000064	0	0	0	0	0	0	0	0	0	0	0	0	0	0	0	0	0	0	0	0	0	0	0	0	0	0	0	0	0	0	0	0	0	0	0	0	0	0	0	0	0	0	0	0	0	0	0	0	0
ENSSSCG00025000065	0	0	0	0	0	0	0	0	1.070042055	0	0	0	0	0	0	0	0	0.486714825	0	0	0	1.228398957	0	0	0	0	0	0	0	0	0	0	0	0.609594415	0	0.453755707	0	0	0	0	0	0	0	0.486110433	0	1.106220371	0.543201063	0.565570008	0
ENSSSCG00025000066	0	0	0	0	0	0	0	0	0	0	0	0	0	0	0	0	0	0	0	0	0	0.288242738	0	0	0	0	0	0	0	0	0	0	0	0	0	0	0	0	0	0	0	0	0	0	0	0	0	0	0.270440122
ENSSSCG00025000067	4.925636938	5.116394732	5.606541066	4.430415036	3.995673876	3.804271548	6.697082328	5.971778724	5.303119639	7.074889717	6.684568779	6.403165525	6.036510153	5.524370169	5.805028198	5.567956383	6.377887565	6.027045751	4.179435238	4.757361612	4.309057693	3.979924362	4.634145619	4.461037751	5.529570449	5.492293227	5.339715662	4.240989121	3.973413561	4.330159936	5.092368736	6.189002608	5.407822242	7.230662626	7.448288276	7.325761883	4.077616158	4.911878397	4.099899845	6.346078463	6.234637723	6.627299573	4.127623495	4.431251481	3.717284206	5.345738266	4.668295307	4.720775264	5.616993459
ENSSSCG00025000068	0.014693208	0.015348712	0.029601146	0.020205276	0.047329847	0.019115537	0.047023454	0.02780967	0.025927197	0.196318911	0.185584953	0.14396483	0.013866524	0.007943147	0.024989169	0.076728424	0.055179534	0.037738034	0	0.009381547	0.013869762	0.202396531	0.16760277	0.137214334	0.07141018	0.059441881	0.047718015	0.014440737	0.071785171	0.027875369	0.040168733	0.026448555	0.046220399	0.177246202	0.306225518	0.136332217	0.023029667	0.024947334	0.047605924	0.057586034	0.104798064	0.047379539	0.022981171	0.023556982	0.023431445	0.166183558	0.200059377	0.219260836	0.055851764
ENSSSCG00025000069	2.075824145	1.768352478	2.268456724	4.461956913	4.359897596	4.536710893	6.61217017	6.393505751	6.439200519	10.66768467	11.3362424	10.32712608	4.265051166	3.745465623	4.416275404	7.052322651	6.481027387	7.126762672	4.524533121	5.421441795	4.974644758	12.9688407	12.12062202	11.04668	1.958170534	1.952260332	2.216484554	8.160622258	8.618820148	7.520307747	6.34505515	6.957509913	7.272061794	9.914739257	10.65949628	10.20696433	7.941858443	5.787470389	7.921884678	6.565542067	6.854879604	6.594877369	10.12116937	10.66950078	10.64562344	9.725461993	10.16876392	10.1502951	2.786464228
ENSSSCG00025000074	0	0	0	0	0	0	0	0	0.021448951	0	0	0.059549334	0.038238147	0	0	0	0	0	0	0	0	0.049246418	0.110923017	0	0	0	0	0	0	0	0	0	0	0	0	0	0.047629734	0	0	0	0.025499099	0	0	0	0.024230344	0	0	0	0
ENSSSCG00025000075	0	0.087300245	0	0	0	0.163087738	0.072943506	0.379621336	0.088481066	0.233711309	0.090477275	0.081884169	0	0.135536854	0	0.100711187	0	0.080492251	0.075596118	0	0.157776578	0.30472648	0	0.111492327	0	0.156042888	0.081423011	0.492815257	0.753782699	0.792746192	0.342706967	0.451301465	0.236602722	0	0.074646273	0.375207578	0	0.070947595	0.081231746	0.196522354	0	0.303170463	0.235281724	0	0	0.548835764	0.269501609	0.280599648	0.285905786
ENSSSCG00025000078	0	0	0	0	0	0	0	0	0	0.072592999	0	0	0	0	0	0	0	0	0	0	0	0	0	0	0	0	0.025290777	0	0.058533054	0	0.026612027	0	0	0.031313779	0	0	0	0	0.025231368	0	0	0	0	0	0	0	0	0	0
ENSSSCG00025000079	0	0	0	0	0	0	0	0	0	0	0	0	0	0	0	0	0	0	0	0	0	0	0	0	0	0	0	0	0	0	0	0	0	0	0	0	0	0	0	0	0	0	0	0	0	0	0	0	0
ENSSSCG00025000085	0	0	0	0.008582772	0	0	0	0	0	0	0	0	0	0	0	0	0	0	0	0	0	0	0	0	0	0	0	0.010223531	0	0	0	0	0	0	0.018582585	0	0	0	0	0	0	0	0	0	0	0	0	0	0
ENSSSCG00025000113	0	0	0	0	0	0	0	0	0	0	0	0	0	0	0	0	0	0	0	0	0	0	0	0	0.991658354	0	0	0	0	0.483874327	0	0	0	0	0	0	0	0	0	0	0	0	0	0.981392761	0	0	0	0	0
ENSSSCG00025000115	0.130466234	0.045428894	0.012516149	0.203331162	0.126077577	0.099011309	0.025305334	0.065848527	0.122782306	0.108104534	0.031388095	0.099424505	0.095764517	0.05877503	0.014792516	0.034938412	0.032663917	0.139620607	0.05245114	0.083302102	0.150522239	0.070476509	0.416697331	0.116035714	0.042271764	0.148868262	0.056494036	0.085482968	0.179781215	0.096255965	0	0.09393846	0.04104074	0.157383223	0.077688159	0.065082923	0.085203593	0.135371054	0.042270997	0.119309617	0.091229351	0.052587477	0.013603867	0.041834169	0.086690065	0.079333498	0.18698932	0.12979301	0.066123698
ENSSSCG00025000117	0.657798127	0.274857706	0.227178765	0	0	0.128367113	0.574141705	0.896405126	0.139287713	0.122636835	0.142430162	0.773416897	0	0.106681684	0.134248382	0	0	0	0	0.126000341	0	0.479703243	0.180081224	0	0	0.368466236	0.256353715	0.646495279	0.148326462	0	0.809238713	0.710442939	0.62077032	0.158702196	0.235017707	0.472524191	0	0	0	0	0.165589041	0	0	0.253108595	0.314699699	0.575988222	0.707086542	0.588963414	0.150025177
ENSSSCG00025000125	0	0	0	0	0	0	0	0	0	0	0	0	0	0	0	0	0	0	0	0	0	0	0	0	0	0	0	0	0	0	0	0	0	0	0	0	0	0	0	0	0	0	0	0	0	0	0	0	0
ENSSSCG00025000126	0	0	0	0	0	0	0	0	0	0	0	0	0	0	0	0	0	0	0	0	0	0	0	0	0	0	0	0	0	0	0	0	0	0	0	0	0	0	0	0	0	0	0	0	0	0	0	0	0
ENSSSCG00025000132	0	0	0	0	0	0	0	0	0	0	0	0	0	0	0	0	0	0	0	0	0	0	0	0	0	0	0	0	0	0	0	0	0	0	0	0	0	0	0	0	0	0	0	0	0	0	0	0	0
ENSSSCG00025000144	0.067860198	0.056710099	0.023436364	0.078386733	0.104923999	0.052970766	0.165843944	0.061650353	0.043107869	0.379546227	0.220402096	0.186171387	0.076850613	0	0.055397676	0.147199107	0.152907142	0.222222456	0.024553558	0.025997058	0.051245706	0.148462374	0.148621251	0.126744164	0.039576726	0.101365209	0.039669193	0.080033	0.091810506	0.038622499	0.139138684	0.131924118	0.128080623	0.212837809	0.218205446	0.231547528	0.079771437	0.057609304	0.105536024	0.191490908	0.051247813	0.164115871	0.012736552	0.130556768	0.097395765	0.207971651	0.262601719	0.182277081	0.046430985
ENSSSCG00025000145	0	0	0	0	0	0	0	0	0	0	0	0	0	0	0	0	0	0	0	0	0	0	0	0	0	0	0	0	0	0	0	0	0	0	0	0	0	0	0	0	0	0	0	0	0	0	0	0	0
ENSSSCG00025000148	0	0	0	0	0	0	0	0	0	0	0	0	0	0	0	0	0	0	0	0	0	0	0	0	0	0	0	0	0	0	0	0	0	0	0	0	0	0	0	0	0	0	0	0	0	0	0	0	0
ENSSSCG00025000149	0.652257076	0.72754964	0.754065357	0.519925414	0.523483013	0.442264203	1.196506148	1.506532435	1.650350081	1.339702733	1.520021914	1.332329598	0.876389245	0.80681977	0.800961366	1.518760122	1.233061203	1.724946794	0.810011395	0.508226279	0.720059268	1.034632898	1.679714889	1.150392923	0.902650377	0.959850401	0.840133653	0.673645173	0.560886917	0.587257821	1.484707339	1.504436641	1.690130011	1.760358111	1.540420701	1.866233858	0.818727966	0.938521648	0.881142724	1.20884753	1.419305617	1.363554251	0.819597543	0.669979642	0.84623399	1.331038005	1.913253878	1.274411583	1.4245797
ENSSSCG00025000150	0.665799701	0.379365169	1.323909683	0.216407552	0.331450214	0.590584515	0.334587506	0.641531728	0.469940112	0.507798863	0.764499211	0.415134405	0.437933792	0.229047168	0.391173738	0.194507875	0.454613474	0.718994026	0.036500513	0.154585493	0.038090092	0.392354294	0.635189482	0.430659915	0.490278851	0.489730124	0.668337092	0.396581432	0.363953288	0.363627946	0.310258499	0.566551735	0.380800898	0.754486819	0.342397999	0.543490977	0.071151359	0.154152181	0.274551178	0.735382248	0.507888775	0.439144678	0.246138629	0.174673264	0.43435604	0.41957948	0.260250062	0.338708904	0.299098703
ENSSSCG00025000151	12.8018953	14.19559389	12.47480605	15.04171328	15.93390846	14.33057931	38.43660815	35.10527786	34.63635467	14.0133961	13.82094273	14.06306401	13.77057173	13.47698982	12.54001934	31.97620198	35.91647067	36.17455311	20.72120941	22.21364885	24.02247615	12.9785554	12.6404145	11.87403126	16.89692184	17.40954182	17.22700359	21.43499889	22.7733812	20.93728056	31.33692993	35.06224019	35.02780084	13.14031068	13.9602696	13.79849879	24.85252704	22.45524249	25.79140205	37.87565089	37.22717135	35.57730801	28.77494098	29.80579898	29.33873356	12.15780612	12.18366904	12.52515432	16.91169737
ENSSSCG00025000152	0.010730503	0.01120922	0.101912601	0.035414367	0.082956382	0.01047011	0.065560853	0.194971228	0.170412532	0.280076343	0.10455431	0.147193253	0.030380318	0.034805455	0.010949809	0.064655823	0.157161475	0.11368592	0.03882571	0.030831201	0.040516549	0.065210701	0.23500975	0.143154467	0.104302228	0.010017836	0.073182143	0.021092245	0.01209807	0.050893708	0.132009173	0.185428568	0.162023641	0.1423879	0.220442785	0.173433914	0.088297909	0.018219128	0.062580202	0.138782456	0.067530359	0.11677989	0.020139879	0.030966749	0.102672416	0.234898948	0.115345334	0.276219049	0.06118312
ENSSSCG00025000153	0	0	0	0	0	0	0	0	0	0	0	0	0	0	0	0	0	0	0	0	0	0	0	0	0	0	0	0	0	0	0	0	0	0	0	0	0	0	0	0	0	0	0	0.020013011	0	0.045542739	0.022363414	0	0
ENSSSCG00025000162	0	0	0	0	0	0	0	0	0	0	0	0	0	0	0	0	0	0	0	0	0	0	0	0	0	0	0	0	0	0	0	0	0	0	0	0	0	0	0	0	0	0	0	0	0	0	0	0	0
ENSSSCG00025000167	0	0	0	0	0	0	0	0	0	0	0	0	0	0	0	0	0	0	0	0	0	0	0	0	0	0	0	0	0	0	0	0	0	0	0	0	0	0	0	0	0	0	0	0	0	0	0	0	0
ENSSSCG00025000168	0	0	0.017374483	0	0	0.039269731	0	0.022852159	0	0	0.021785931	0.138017641	0	0	0	0	0	0	0.018202712	0	0	0	0	0	0.019560064	0	0.039211528	0.019777414	0.022687821	0	0	0.021733684	0	0.1213744	0.089870001	0.072276681	0	0	0	0	0.050656566	0.024333369	0.018884416	0.077430318	0.096272107	0	0	0.067565304	0.022947655
ENSSSCG00025000172	0.234411876	0.489739236	0.269856857	0.580230118	0.604071114	0.533688126	0.136400139	0.177467489	0.2068181	0	0	0.153118663	1.03237471	0.696976726	0.837209384	0	0.220080222	0.413918604	0.742141943	0.299341851	0.848220106	0.237425377	0.802168169	0.156363156	0.873433189	0.437686771	0.6090253	0.230384011	0.616669408	0.481776606	0.040052639	0.168781531	0.221216706	0.188516192	0.244272378	0.280646593	1.148155359	1.326679011	0.949366687	0.275614081	0.245871011	0.425183431	0.953253651	1.277796066	0.700911722	0.29933492	0.083992072	0.480979696	0.178209098
ENSSSCG00025000180	1.199627299	0.886371482	0.884190079	0.217272317	0.339299684	0.570983586	1.557825399	1.162949832	1.239117964	1.745584034	1.61551874	2.178792405	0.745550753	0.830419928	0.656858156	1.974549643	1.714148639	1.662678944	0.291135048	0.224182425	0.414291582	0.960185224	2.242829791	1.210065805	0.995414636	1.283849617	0.798192249	0.805180484	0.89068114	0.888150279	1.52980273	1.106030485	0.883589962	1.517718563	1.803264922	1.655177067	1.41019324	0.720340758	1.109156197	1.720102311	2.062336237	1.273709671	0.604076489	0.422190068	0.769890335	1.184936809	1.572578836	1.277123183	0.734051761
ENSSSCG00025000183	0	0	0	0	0	0	0	0.568553251	0	0	1.084051791	0	0	0	0	0	0	0	0	0	0	0	0	0	0	0	0	0	0	0	0	0	0	0	0	0	0	0	0	0	0	0	0	0	0	0	0	0	0
ENSSSCG00025000184	0	0	0	0	0	0	0	0	0	0	0	0	0	0	0	0	0	0	0	0	0	0	0	0	0	0	0	0	0	0	0	0	0	0	0	0	0	0	0	0	0	0	0	0	0	0	0	0	0
ENSSSCG00025000188	0	0.045809618	0	0	0	0	0	0.049800285	0	0	0	0	0.041385894	0	0	0.105693655	0	0.08447443	0	0	0	0	0	0.058504084	0	0	0	0	0	0	0.044957706	0	0	0	0	0	0	0	0	0	0	0	0	0	0	0	0	0	0
ENSSSCG00025000190	0	0	0	0	0	0	0	0	0	0	0	0	0	0	0	0	0	0	0	0	0	0	0	0	0	0	0	0	0	0	0	0	0	0	0	0	0	0	0	0	0	0	0	0	0	0	0	0	0
ENSSSCG00025000193	0	0	0.058797527	0	0.098713132	0	0	0	0	0	0	0	0	0	0	0	0	0	0	0.03261092	0	0	0	0	0	0	0	0	0	0	0	0	0	0	0	0.061148439	0	0	0.03309631	0	0	0	0	0	0	0	0	0	0.038828934
ENSSSCG00025000196	0	0	0	0	0	0	0	0	0	0	0	0	0	0	0	0	0	0	0	0	0	0	0	0	0	0	0	0	0	0	0	0	0	0	0	0	0	0	0	0.034514105	0	0	0	0	0	0	0	0	0
ENSSSCG00025000199	0.010698656	0	0	0	0	0	0	0	0	0	0	0	0	0	0	0	0	0	0	0	0	0	0	0	0	0	0	0	0	0	0	0	0	0	0	0	0	0	0	0	0	0	0	0	0	0	0	0	0
ENSSSCG00025000204	64.79268515	59.80914746	61.44030832	34.98109817	36.4476506	35.57972003	72.63242198	72.86866896	74.64903102	64.98962219	66.19862919	64.47074025	55.00941358	52.29764877	56.95327153	67.71800976	66.95790679	67.33247667	41.6245463	42.42971127	42.84646491	42.765532	41.49517301	39.64368648	56.47262259	54.82414129	54.72216454	49.82555707	50.80692656	48.19310368	73.95696541	72.59389618	80.38022772	66.178576	68.15418881	70.66531504	54.02919801	51.81713104	52.26598542	74.3894473	71.13970207	73.64311117	49.05696962	49.84112043	51.35908593	46.64330593	43.37981275	44.46570034	60.17081762
ENSSSCG00025000205	2.788942068	2.225941224	1.988620608	0.542960435	0.741916956	0.473927958	1.85987973	1.886061322	2.620998404	1.25607695	0.949919622	1.151384905	1.463880586	1.397588798	1.630820249	2.20913827	1.977061436	2.505079315	0.538570312	0.810330795	0.635975394	0.818873313	1.308263219	1.651320581	2.832734876	2.267279199	2.121882264	1.154924194	0.900918854	1.025516322	2.473676959	1.692217027	2.084860087	0.982840721	1.091596298	1.139582936	2.118115409	1.742481973	1.934144119	1.971174445	1.87349293	1.856739724	1.058665491	0.934470186	0.936986209	1.200462268	0.993691195	1.315183805	3.108925105
ENSSSCG00025000207	0.286940172	0.491575802	0.32702458	0.577671024	0.720948808	0.660745939	0.220394366	0.31281894	0.279491987	0.256779821	0.385205412	0.427341155	0.379114466	0.11168628	0.421638519	0.138314876	0.219827954	0.243202441	0.19726238	0.109926003	0.184184311	0.962563097	0.581298063	0.689046722	0.5689774	0.750072427	0.972876225	0.518897888	0.750542601	0.555258886	0.176500271	0.198338899	0.346608841	0.539978241	0.287049859	0.288569751	0.431751259	0.350777197	0.356998954	0.242910139	0.24558918	0.166547476	0.269276295	0.253941366	0.164731364	0.263816299	0.24675234	0.282604924	0.445012063
ENSSSCG00025000218	0	0	0	0	0	0	0	0	0	0	0	0	0	0.413643134	0	0.614718285	0	0	0	0	0	0	0	0	0	0	0	0	0	0	0	0	0	0	0	0	0	0	0	0	0	0.616827954	0	0	0	0	0	0	0
ENSSSCG00025000221	0.079329528	0	0	0.026181484	0.015332204	0.046442679	0	0	0	0	0	0.062181992	0.014973242	0	0	0.038239518	0.01787506	0	0.057406911	0	0.044930214	0.019283845	0	0.02116653	0.046265751	0.01481217	0	0	0.017887962	0	0	0.034271367	0	0.019139261	0	0	0	0	0	0	0.019969805	0	0.014889209	0	0.03795234	0	0	0	0.018092825
ENSSSCG00025000222	0	0	0	0	0	0	0	0	0	0	0	0	0	0	0	0	0	0	0	0	0	0	0	0	0	0	0	0	0	0	0	0	0	0	0	0	0	0	0	0	0	0	0	0	0	0	0	0	0
ENSSSCG00025000224	0.211214867	0.252157404	0.234468262	1.294580889	1.341294063	1.104050293	1.14562416	1.541946876	1.118110351	0.450033384	0.604334676	0.517373608	0.199331278	0.36701595	0.3540876	0.636329475	0.781874289	0.55217145	26.5433282	26.77447484	30.03484503	0.880169789	0.5575785	0.986228028	0.439937719	0.253526154	0.191085086	4.492745343	4.099298092	4.207438482	1.00533911	0.977651946	1.523416091	0.636978539	0.47164198	0.4876861	1.613875876	1.319201635	1.011838406	0.496679542	0.398772046	0.565540362	38.92045944	35.58534532	37.78477412	1.073348588	0.664905989	0.81048202	0.65376485
ENSSSCG00025000225	0	0	0	0	0	0	0	0	0	0	0	0	0	0	0	0	0	0	0	0	0	0	0	0	0	0	0	0	0	0	0	0	0	0	0	0	0	0	0	0	0	0	0	0	0	0	0	0	0
ENSSSCG00025000227	0	0	0	0.045616819	0	0	0	0.062785022	0	0.051537565	0.179566861	0.108341631	0	0.134497461	0	0.066625908	0	0.159749958	0	0	0.104377756	0.067197693	0.075678306	0	0	0	0	0	0.187000539	0	0.056679808	0	0	0	0.19753022	0.049644029	0	0	0	0	0.139176065	0	0	0.053183861	0	0	0	0.309386456	0.063047391
ENSSSCG00025000232	5.350387984	5.511132184	4.999688557	4.549984967	4.708895227	4.164791786	3.321717991	2.991377885	3.199715185	3.575423936	4.176726179	3.195121184	4.014134701	3.533834469	3.913953594	3.794863142	3.438524158	3.672661671	4.448267103	4.581136611	4.57859093	2.621155186	2.93152649	3.115984362	4.373779926	4.124218271	3.911428427	4.451716883	3.80277442	4.112597887	3.679713186	3.110928251	3.563321013	3.618699169	3.872489185	3.651775331	3.868450093	4.105051722	3.140650694	3.746414168	3.400037081	3.798863411	4.138665918	3.933697398	4.5071416	3.920471863	3.609595804	2.814503023	3.820797159
ENSSSCG00025000235	8.034941729	6.735131102	8.054995584	6.68997231	7.646656292	7.554004528	4.710918267	4.798034756	4.162966234	5.008501616	3.38435681	5.025113849	7.237147889	7.683972363	6.280204808	4.179195856	4.484944668	4.163456217	4.926415283	6.151650804	5.002636345	3.651074679	4.513011165	3.84462205	6.884276832	7.113695024	6.63862334	6.336704944	6.773575086	6.301293852	5.107634047	4.906099452	4.240752905	4.242380646	4.384608806	4.605190034	7.837576072	8.770103286	8.189767041	5.053837728	4.149822916	4.547922097	6.256857296	5.379929512	5.579096903	3.127545804	4.331623655	3.33466616	3.787627514
ENSSSCG00025000236	2.552554142	2.34720988	2.467736886	2.076414518	2.240866862	2.192440299	3.5929284	2.898714317	3.064098153	1.709169341	2.179636048	1.83172273	2.103581143	1.720029361	2.0544287	1.841293799	2.166970741	2.30267243	1.626020215	1.601100745	1.578054265	2.228514997	1.427119754	2.11034812	3.005305039	2.718663443	2.697083118	1.749019042	2.736001905	1.960913578	3.353982393	3.844044249	3.562412653	1.366115676	1.717981001	1.597950201	1.817261216	1.80071977	1.991852107	2.515100661	2.601916895	1.999769351	1.686915728	1.262303388	1.870464951	1.633035757	1.893619132	1.508876101	2.705839736
ENSSSCG00025000237	0	0	0	0	0	0	0	0	0	0	0	0	0	0	0	0	0	0	0	0	0	0	0	0	0	0	0	0	0	0	0	0	0	0	0	0	0	0	0	0	0	0	0	0	0	0	0	0	0
ENSSSCG00025000244	2.414491465	2.397874184	2.451708944	2.665571486	3.006963425	2.787261762	3.10177348	4.016345988	3.168401255	3.51875159	3.644868474	3.282035948	3.385873678	3.488390429	2.672049404	6.14718285	5.976880539	5.91205457	1.676498427	1.530785277	1.412447678	4.277957313	3.933415643	3.516040264	2.859281588	2.920848073	3.147588303	3.00803275	2.722210365	1.967755596	3.190003739	3.470848873	2.952524192	3.917698448	3.341242306	3.618487727	3.417950187	3.334470021	4.677237095	5.137978058	4.879565361	5.880426496	3.239217703	3.598440123	2.745457989	4.317738126	3.618948971	3.882157901	2.714606512
ENSSSCG00025000246	0.064370245	0.134483949	0.444621297	0.424888086	0.062204942	0.314040972	0.056183867	0.073099704	0.136302976	0.600044512	0.487823306	0.189210919	0	0.156593472	0	0	0.145043346	0.247992792	0.05822701	0.369901002	0.060762765	0.86061046	0.264333511	0.171751276	0.06256892	0.060095088	0.250860421	0.569377628	0	0.305301659	0.263965961	0.139043832	0.303734049	0.310602869	0.229981613	0.288999171	0.075668906	0	0.062567785	0.151369003	0	0	0.604076489	0.18576363	0.153978067	0.281822809	0.138386938	0.360214231	0
ENSSSCG00025000247	0	0	0	0	0	0	0	0	0	0	0	0	0	0	0	0	0	0	0	0	0	0	0	0	0	0	0	0	0	0	0	0	0	0	0	0	0	0	0	0	0	0	0	0	0	0	0	0	0
ENSSSCG00025000250	24.65180205	27.01924392	20.83547572	16.42065083	16.0994926	16.52626773	2.542054277	2.716805918	2.955052018	1.712983755	1.50147603	1.460788374	23.11757115	23.30777605	23.51042549	3.342616901	2.519541041	2.938702654	12.74908284	11.93787587	12.45334727	5.71014501	5.979920661	6.568288603	16.7497741	13.75693913	12.21165045	5.673695629	7.309988374	7.071174035	2.70144068	2.752345691	2.552184022	1.505711887	1.594902948	1.914677416	11.02500078	13.55458461	13.66581538	2.527508078	2.923902161	3.270236309	3.985858978	4.369227277	4.229830327	3.017013012	2.925692421	2.46410094	11.58479124
ENSSSCG00025000252	3.194567097	2.904500167	2.630513855	3.416769623	3.630209638	2.712984155	4.956966109	4.669103616	5.104650844	3.805096269	3.618645529	4.666098603	2.065717574	2.806346907	2.475076027	4.526989908	4.732158195	5.412971764	2.729152178	3.059575024	3.210986396	2.768265594	4.048872161	3.590992206	2.443884511	3.42423655	3.429432125	4.389731236	4.602177383	4.32098715	5.458377098	5.271191239	5.192057753	3.354103189	2.774121757	3.904334527	2.990329178	3.189109908	3.018861421	5.98189103	4.579334128	4.86443752	3.886181354	3.15838819	2.865609323	3.820333261	3.274955645	3.211187696	4.62115299
ENSSSCG00025000253	0	0	0	0	0.037973947	0	0	0.02231241	0	0	0	0	0.018542444	0	0.02004945	0.023677376	0	0	0	0	0	0.023880576	0	0.026212041	0	0.018342978	0	0	0	0.018637601	0.040285503	0.021220352	0	0.023701527	0.087747345	0.035284782	0.023096614	0	0.019097725	0.023101374	0.049460099	0.023758635	0	0	0	0.043010748	0	0.043979644	0
ENSSSCG00025000255	0	0	0	0	0	0	0	0	0	0	0	0	0	0	0	0	0	0	0	0	0	0	0	0	0	0	0	0	0	0	0	0	0	0	0	0	0	0	0	0	0	0	0	0	0	0	0	0	0
ENSSSCG00025000258	2.574809812	2.828800306	1.41818862	0.732565666	0.943799121	1.169531897	0.542464921	1.310753309	0.846018472	0.869029983	1.73021074	1.826864049	1.80150961	2.051914462	1.766721937	2.193403667	1.85055304	1.79580987	0.682661492	0.807829774	1.047633885	1.294962448	0.668429568	1.0660424	1.423982317	1.947909764	1.124546715	1.614327373	1.001020949	1.473870076	0.910227453	1.102761429	0.879781384	1.124596594	1.110256064	1.275582546	0.99152359	1.130618074	0.992454528	1.565886242	1.843911463	1.664118766	0.874869398	1.067607067	1.061917704	1.214753486	1.240710475	1.689280532	0.80998815
ENSSSCG00025000259	0.058518405	0	0.20210059	0.048282737	0	0.228393434	0.153228728	0.199362828	0	0	0.063353676	0	0	0	0.119428756	0.07051963	0	0	0	0	0	0.071124831	0	0.156137523	0	0.109263797	0.228054928	0.115025783	0.065976381	0.111018785	0.119984528	0	0	0	0	0	0	0	0	0	0	0	0	0	0	0	0	0	0.066731978
ENSSSCG00025000267	0	0	0	0	0	0	0	0	0	0	0	0	0	0	0	0	0	0	0	0	0	0	0	0	0	0	0	0	0	0	0	0	0	0	0	0	0	0	0	0	0	0	0	0	0	0	0.035657984	0	0
ENSSSCG00025000272	3.526638023	4.405307737	3.875353699	2.614733185	2.907531339	2.935728059	3.788471095	4.593028593	4.582391046	5.344980303	4.405428258	5.291864802	2.792910764	3.289712805	3.007316839	4.353915734	3.737057532	4.049889124	2.253126337	2.480066009	2.013693286	4.391281154	4.607902756	4.375838656	3.679651787	4.086740109	4.048664083	2.641946818	3.308779438	3.298511146	4.4118735	5.207247013	5.038729688	5.23597812	5.044385762	5.292540339	3.174470209	3.25561281	3.7634844	4.001526766	4.283639326	3.861891597	2.025068277	2.182563787	2.094242171	4.170463411	3.896925667	4.554225078	4.541913883
ENSSSCG00025000274	0	0	0.006401376	0	0.007164699	0	0	0	0	0	0	0	0	0	0	0	0	0	0	0	0	0	0	0	0	0	0	0	0	0	0	0	0	0	0	0	0	0	0	0	0	0	0	0	0	0	0	0	0
ENSSSCG00025000275	1.233528012	1.25442499	1.572867151	0.788601019	0.923629205	0.844907333	1.083782463	1.382256976	1.202200898	0.921415987	0.875561395	0.792404696	1.22580153	1.198996399	1.167042138	1.073040499	0.846725322	1.148732284	0.539428951	0.821505473	0.871370552	1.519120663	1.330653058	0.980842758	1.238711478	1.471916565	1.456498865	0.794840502	0.948648452	0.604422561	1.205972302	1.226375424	1.634354419	0.748938176	0.788031876	0.894897567	1.056323746	0.866881209	1.175166504	1.056541465	1.295542238	1.165626839	0.528966208	0.573652907	0.635081014	1.055079196	0.948365537	1.279987719	1.350770577
ENSSSCG00025000277	0	0	0	0	0	0	0	0	0	0	0	0	0	0	0	0	0	0	0	0	0	0	0	0	0	0	0.056645902	0	0	0	0	0	0	0	0	0	0	0	0	0	0	0	0	0	0	0	0	0	0
ENSSSCG00025000283	0	0	0	0	0	0.112732657	0.033614279	0	0	0	0	0.075468743	0.036345304	0	0	0	0	0	0	0	0	0	0	0	0	0	0	0	0	0	0	0	0	0	0	0.034581097	0	0	0.112301153	0.045281326	0	0	0	0.074093755	0	0	0	0	0
ENSSSCG00025000288	0	0	0	0	0	0	0	0	0	0	0	0	0	0	0	0	0	0	0	0	0	0	0	0	0	0	0	0	0	0	0	0	0	0	0	0	0	0	0	0	0	0	0	0	0	0	0	0	0
ENSSSCG00025000289	0	0	0.012604005	0	0	0	0	0	0.015455521	0	0.110629475	0.028606403	0	0	0	0	0	0.042180199	0	0	0	0	0	0	0.014189496	0	0.014222648	0.043041505	0	0	0	0	0	0.017609774	0.013038914	0	0	0.012392844	0	0.051491616	0	0	0	0	0	0	0	0	0.016646962
ENSSSCG00025000305	3.938493283	4.513338834	4.356386417	3.952868056	4.639165456	4.406929739	8.30328124	8.233153806	8.723489258	5.963696605	5.812513244	6.162811174	4.724718323	4.981255656	4.23893098	9.256305192	8.587491189	9.039896687	4.076629191	3.584400356	4.069200593	3.893862215	4.237765729	4.483147085	3.913986942	4.756212111	4.829938096	4.804822259	4.78286322	4.024073899	8.266214365	8.507396506	7.905120283	5.909277264	5.556812489	5.946921144	4.180641907	4.349939854	4.675748766	8.374526452	9.112917886	8.186298301	3.953477586	3.995988063	4.054374472	5.136538563	4.454760523	5.197423381	5.318051388
ENSSSCG00025000309	0.096555368	0.033620987	0.472410128	0.106222022	0.031102471	0.157020486	0.112367734	0.292398815	0.136302976	0.27002003	0.38328974	0.252281226	0.06074858	0.104395648	0.065685816	0.11635739	0.253825856	0.154995495	0.029113505	0.061650167	0	0.352067915	0.220277926	0.429378189	0.09385338	0.150237721	0.094072658	0.126528362	0.036287009	0.152650829	0.098987235	0.278087665	0.212613835	0.310602869	0.17248621	0.317899088	0.075668906	0.02732327	0.031283893	0.227053505	0.081020352	0.155675627	0	0.24768484	0	0.563645617	0.380564078	0.756449885	0.110107764
ENSSSCG00025000312	0	0	0	0	0	0	0	0	0	0	0	0	0	0	0	0	0	0	0	0	0	0.013423069	0.015117113	0	0.010734864	0	0	0	0	0	0	0	0	0	0	0	0	0	0	0.025970172	0	0	0.010364057	0	0	0	0	0	0
ENSSSCG00025000313	0	0	0	0	0	0	0	0	0	0	0	0	0	0	0	0	0	0	0	0	0	0	0	0	0	0	0	0	0	0	0	0	0	0	0	0	0	0	0	0	0	0	0	0	0	0	0	0	0
ENSSSCG00025000329	0	0.060539398	0.050037767	0.095633974	0.112008899	0.113095141	0.050583546	0.197439714	0	0	0.062742547	0.113567111	0.10938651	0	0.059138355	0.069839376	0	0.055818313	0	0	0.16411808	0.14087748	0.237985155	0.463894121	0.225328586	0.054104903	0.112927521	0	0	0.054973932	0	0.125184158	0	0.139821227	0.05176435	0.052038436	0	0	0	0.068140387	0	0	0	0	0.138629771	0.063432787	0.124592741	0	0.066088261
ENSSSCG00025000330	9.225206463	11.44611994	9.460587556	13.60766232	11.17089865	14.36540626	13.5076032	14.11088989	14.90979908	12.21483368	13.2486831	12.13795954	10.05651282	9.953936027	9.336900194	12.02467732	12.68422245	11.17003744	12.94293974	11.68433805	13.4710543	14.37038585	14.94699241	14.01519114	11.23626259	10.86231279	8.731200452	15.17283	16.25941039	15.14432294	12.39132691	13.3389125	13.07663918	14.1263742	11.77134302	12.00272321	10.4018398	11.57167128	12.62684139	12.30769139	12.60667652	12.02041328	13.28631744	15.46650388	14.05103476	12.2816653	13.15446865	16.14040702	11.67939738
ENSSSCG00025000331	0	0	0	0	0	0	0	0	0	0	0	0	0	0	0	0	0	0	0	0	0	0	0	0	0	0	0	0	0	0	0	0	0	0	0	0	0	0	0	0	0	0	0	0	0	0	0	0	0
ENSSSCG00025000335	0.047522417	0.069499527	0.024618687	0.054894137	0.091847691	0.13910762	0.232280638	0.259042016	0.251569915	0.478432397	0.586519847	0.381814265	0.017939465	0.030828738	0	0.377972326	0.321242075	0.274627278	0.051584484	0.054617128	0.062802788	0.4043201	0.767584743	0.595951869	0.027715535	0.017746484	0.009260096	0.158799877	0.150021174	0.15326798	0.350779165	0.338749783	0.251145187	0.470080981	0.441448272	0.580335125	0.022345537	0	0	0.636979072	0.41870247	0.597636787	0.19622664	0.201143252	0.238721489	0.332896691	0.521049078	0.382945275	0.075869649
ENSSSCG00025000341	0	0	0	0	0	0	0	0	0	0	0	0	0	0	0	0	0	0	0	0	0	0	0	0	0	0	0	0	0	0	0	0	0	0	0	0	0	0	0	0	0	0	0	0	0	0	0	0	0
ENSSSCG00025000342	0	0	0	0	0	0	0	0	0	0	0	0	0	0	0	0	0	0	0	0	0	0	0	0	0	0	0	0	0	0	0	0	0	0	0	0	0	0	0	0	0	0	0	0	0	0	0	0	0
ENSSSCG00025000343	0	0	0	0	0	0	0	0	0	0	0	0	0	0	0	0	0	0	0	0	0	0	0	0	0	0	0	0	0	0	0	0	0	0	0	0.030937889	0	0	0	0	0	0	0	0	0	0	0	0	0
ENSSSCG00025000346	0	0	0	0	0	0	0	0	0	0	0	0	0	0	0	0	0	0	0	0	0	0	0	0	0	0	0	0	0	0	0	0	0	0	0	0	0	0	0	0	0	0	0	0	0	0	0	0	0
ENSSSCG00025000347	19.04622512	20.92694977	14.74028178	6.272706457	5.361838913	7.001548901	6.239818503	5.604190411	5.902651821	0.32326029	0.433192872	0.235230151	17.87392848	14.75238749	14.12747319	1.70374313	1.923416454	1.592928538	13.77799846	15.25225738	16.1658333	0.680861484	1.05889892	0.533810082	26.03262178	19.30039595	22.32496861	8.048627014	7.428543373	7.110350615	4.758419449	4.955365788	5.865498582	0.289609976	0.16678489	0.167667994	17.68569349	18.04872509	19.75746824	1.254563027	2.484570839	1.548308155	30.56561473	26.68691119	28.65040345	0.408761252	0.258067402	0.388114396	20.19855502
ENSSSCG00025000355	0.035150987	0.027539375	0.007587394	0.0145013	0.008492142	0	0	0.029938445	0	0.008191734	0.019027725	0	0	0	0	0	0	0	0	0.042082025	0	0	0.012028829	0	0.008541832	0.008204108	0.008561789	0	0	0.016671763	0	0	0	0	0.015698404	0.023672287	0.010330226	0	0	0	0	0.021252645	0	0.008453407	0	0.009618526	0.018892415	0	0
ENSSSCG00025000357	64.7273357	61.55438323	61.30418971	51.94024254	52.67169415	53.56759617	52.22392949	52.21559861	49.55856821	59.16000897	54.52226613	59.16639261	67.82734139	63.49693842	62.94906643	43.99498383	40.90857595	40.10423575	53.98026302	50.84113767	53.90943505	38.18437811	40.46425105	37.17349506	48.26118914	50.07456145	52.87295373	53.18070163	46.94532514	51.59018625	47.46185053	49.23369569	50.76659675	58.84677417	57.6733453	56.45482774	50.107176	51.29754496	42.3908164	46.82274179	46.09998899	47.15267005	48.00159339	49.31820979	45.97762605	47.13023628	44.03734985	47.13179722	43.43228886
ENSSSCG00025000369	0.016693734	0.034876973	0	0.05509509	0.064528745	0.016288633	0.058282739	0.018957626	0.035348719	0.046684538	0	0.065426437	0.063017977	0.027073895	0.034069827	0	0.05642316	0.016078569	0.060402208	0	0.015758173	0.121740063	0.022850689	0.044541856	0.04867974	0	0	0.032813777	0.037642591	0.015835344	0.051342561	0.03605953	0.110278247	0	0.029821636	0	0.019623921	0	0.064905143	0.176651693	0.042023523	0.121118425	0.046998233	0.016058603	0	0.018271933	0.125612101	0	0.019036847
ENSSSCG00025000371	146.9748255	149.0245165	149.4163342	180.9089782	178.5281837	180.8723738	90.88506607	92.26068671	98.24553301	96.02166842	90.4394844	102.4796919	209.8881843	196.4219936	222.2927428	90.23691867	83.34718115	80.37972421	177.5606191	193.2041504	195.9654421	74.68107298	76.21883239	78.21969457	128.0501388	116.5881137	116.9085581	172.6306957	171.6177615	159.8818528	92.58406116	90.51753488	92.85426009	87.75942873	90.68941617	93.76884601	260.2826911	272.2424396	213.1475892	90.54618565	82.73405537	87.64066028	288.9499208	289.2283423	270.2781678	73.56002312	78.37732918	73.56666155	101.7707157
ENSSSCG00025000374	0	0	0	0	0	0	0	0	0	0	0	0	0	0	0	0	0	0	0	0	0	0	0	0	0	0	0	0	0	0	0	0	0	0	0	0	0	0	0	0	0	0	0	0	0	0	0	0	0
ENSSSCG00025000375	0	0	0	0	0	0	0.024440419	0	0	0.052204805	0	0	0	0	0	0	0	0	0	0	0	0	0	0	0	0	0	0	0	0	0	0.030242574	0	0.06755733	0	0	0	0	0	0.032923346	0	0	0	0	0	0	0	0	0
ENSSSCG00025000376	0	0	0	0	0	0	0	0	0	0	0	0	0	0	0	0	0	0	0	0	0	0	0	0	0	0	0	0	0	0	0	0	0	0	0	0	0	0	0	0	0	0	0	0	0	0	0	0	0
ENSSSCG00025000377	0.258249581	0.168606742	0.167230697	0	0.062390628	0.031497841	0	0.036658956	0	0	0	0.063258576	0.121859838	0	0	0.038901575	0	0	0	0	0	0.078470859	0.176748378	0	0.125511386	0.090411715	0.062902315	0	0.072790658	0	0.06618848	0	0.060928144	0.116823766	0.057667031	0.028986185	0.037947391	0.054809664	0.031377277	0	0.040631102	0	0	0	0.077218852	0.070666018	0	0.072257899	0.147248592
ENSSSCG00025000378	0	0.157116157	0	0	0	0	0	0.085401601	0	0	0	0.147368727	0	0.121964318	0	0.090626061	0	0	0	0	0	0.091403817	0	0.200655176	0.073098599	0	0	0.221732595	0	0.071336132	0.077097151	0.08122171	0.354849237	0.181437003	0	0.067526927	0	0	0	0	0	0	0.070573609	0	0.53967278	0.164625285	0.161675977	0	0
ENSSSCG00025000389	0.039367314	0.164494382	0.050984969	0.373536487	0.114129198	0.268884007	0.223344676	0.134118131	0.270918911	0.183486491	0.127860495	0.212147664	0.148609558	0.191537702	0.100429714	0.071161418	0.110881335	0.170624818	0.106830771	0.094259447	0.14864426	0.215316381	0.296376853	0.105039004	0.076531333	0.147010919	0.019177535	0.174108921	0.110961368	0.280072872	0.020179415	0.127553862	0.092878268	0.522382692	0.298884004	0.141396027	0.06941596	0.083551317	0.114794918	0.393438181	0.297300746	0.071405639	0.092359711	0.018934771	0.188338662	0.08617807	0.148109791	0.110149237	0.044892863
ENSSSCG00025000393	4.091396948	4.342748404	4.186710593	4.865219682	4.921519797	4.422823413	4.749922527	4.571425851	5.18273507	5.631805611	5.064279963	5.441860048	4.234265581	4.306081977	4.484275467	5.867350083	5.203321804	5.730092978	4.135983613	4.032087682	3.725282443	5.293101807	5.744672235	6.653661577	4.367550003	4.613123642	4.40984927	4.228301265	4.27114062	4.812211838	5.673643909	4.717697766	4.569889169	5.301101965	5.278620262	5.442635774	4.600433425	4.675884783	4.418702139	5.407010726	5.033588054	5.552879603	4.099211386	3.713914508	3.545979613	4.946922606	5.410698248	4.999371484	4.725765669
ENSSSCG00025000394	0	0	0.007324323	0.006999255	0.016395404	0	0	0	0.00898137	0.023723128	0.027551991	0	0.024017324	0.03439455	0	0	0.047786481	0	0.007673468	0.016249181	0	0	0.011611764	0	0	0.015839308	0.016529868	0.008337294	0	0.008046859	0.008696714	0.009161972	0.008005541	0.010233229	0	0.007617173	0	0.007201615	0.024736558	0.029922332	0.010677298	0.030773657	0	0.00816031	0	0	0	0.028482581	0
ENSSSCG00025000395	0.025601802	0.013371984	0	0	0	0	0.022345856	0.029073746	0	0	0.04157585	0.01254239	0	0	0.03918756	0	0.014421924	0.024658374	0	0	0	0.015558557	0	0.051232625	0.024885366	0.011950728	0.012471754	0	0	0.01214268	0.039369923	0	0	0	0.02286749	0.011494285	0	0.01086721	0	0	0.016112002	0	0	0.073883262	0.015310319	0.042033231	0.123840583	0	0
ENSSSCG00025000396	0	0	0	0	0	0	0	0	0	0	0	0	0	0	0	0	0	0	0	0	0	0	0	0	0	0	0	0	0	0	0	0	0	0	0	0	0	0	0	0	0	0	0	0	0	0	0	0	0
ENSSSCG00025000415	0	0	0	0	0	0	0	0	0	0	0	0	0	0	0	0	0	0	0	0	0	0	0	0	0	0	0	0	0	0	0	0	0	0	0	0	0	0	0	0	0	0	0	0	0	0	0	0	0
ENSSSCG00025000425	0	0	0	0	0	0	0	0	0	0	0	0	0	0	0	0	0	0	0	0	0	0	0	0	0	0	0	0	0.020409165	0	0	0	0	0	0	0	0	0	0	0	0	0	0	0	0	0	0	0	0
ENSSSCG00025000427	0	0	0	0	0	0	0	0.029996947	0.027966414	0.024623224	0	0	0.049857164	0	0	0	0	0	0	0	0	0.0642104	0	0	0	0.049320835	0	0	0.029781229	0	0	0	0.049855711	0	0.023593619	0	0	0	0	0	0.033247238	0	0	0	0	0	0	0	0
ENSSSCG00025000429	0	0	0	0	0	0	0	0	0	0	0	0	0	0	0	0	0	0	0	0	0	0	0	0	0	0	0	0	0	0	0	0	0	0	0	0	0	0	0	0	0	0	0	0	0	0	0	0	0
ENSSSCG00025000433	20.99131201	19.19748214	20.76858317	17.6229073	16.53599049	17.29407506	7.699396376	9.646510755	8.561144631	11.53499465	10.47862146	9.563440125	19.65611149	18.1809279	18.04474686	9.547633544	8.788049282	9.322206373	16.54984007	16.89698835	16.7694218	7.991551677	5.813740062	9.371081683	19.13361354	20.81722913	17.22865415	14.73042422	13.81318182	16.61910962	8.750351993	9.703663227	7.515353063	8.670605762	10.79732408	9.571023889	19.34700748	23.40225703	17.94239939	8.691141719	6.682343245	8.296429159	13.87368421	15.20343423	15.33733194	10.63859817	8.911533456	8.958560572	13.69195037
ENSSSCG00025000434	2.017574852	2.107584275	2.438780995	8.989236755	4.679297134	7.087014182	1.408789497	2.749421694	1.708873133	1.504589224	1.310570075	1.581464401	7.997051857	3.272102403	4.941141949	2.431348441	5.000748212	3.109163357	5.110071886	2.705246131	3.809009171	1.471328602	1.10467736	2.691624468	5.098900046	4.520585759	1.572557864	8.724791508	10.46365704	12.24852027	1.654711996	3.050663188	0.761601795	1.460297069	2.883351569	0.724654637	10.90987504	10.96193285	1.961079843	6.167722077	4.063110198	3.903508247	7.952171099	4.269790892	7.239267333	2.208313054	1.735000411	5.41934246	7.362429602
ENSSSCG00025000438	0	0	0	0	0	0	0	0	0	0	0	0	0	0	0	0	0	0	0	0	0	0.019261238	0	0	0	0	0	0	0	0	0	0	0	0	0	0	0	0	0	0	0	0	0	0	0	0	0	0	0
ENSSSCG00025000443	6.529329032	6.853411343	5.56970452	5.02465621	5.232798899	5.497950399	4.972883797	4.705541453	4.852306818	5.340309066	6.100269381	5.35173062	4.47335261	4.085521415	4.852932884	5.541921769	3.81954496	4.595605172	4.58582068	4.81032362	4.029920646	6.219014867	6.015601529	6.847117617	6.300844621	5.890539759	5.71918069	3.347400547	3.751518509	2.754361552	5.1973327	5.170251068	5.02126606	5.339303886	5.621698593	5.947426761	2.638417688	2.758182994	2.379936896	4.059940758	4.128862997	4.023616193	1.929537791	2.234555825	2.233911116	5.909689319	7.625943752	6.763035257	8.108022528
ENSSSCG00025000444	0.480326196	0.430075573	0.473961789	0.962468572	0.464168857	0.669528977	1.736851519	1.87016501	1.16238071	2.686493702	2.302922205	3.89947377	0.064757369	0	0.070020413	1.736501145	1.46883998	1.718325688	0.062069401	0.065718452	0.194317473	4.336809517	6.950495367	3.844787438	0.533582668	0.76872905	0.735390321	1.146462567	0.850994839	1.106524793	0.773808846	2.149180049	1.618887065	3.062670419	4.412845168	3.88168429	0.32264914	0	0.066696624	1.210183656	1.295503093	0.66379455	0.450757583	0.264029524	0.492417169	2.628677213	4.720610256	4.223831846	0.782491725
ENSSSCG00025000446	0.474934838	0.421364701	0.466234461	0.418702133	0.326929596	0.336448179	0.278249063	0.280753525	0.144650734	0.473046762	0.507134324	0.503591089	0.423653915	0.358746205	0.398335351	0.509614846	0.513088002	0.413569979	0.341333162	0.454865628	0.411470152	1.012161721	0.77477612	0.642284881	0.297223073	0.358357909	0.399336226	0.313314124	0.403431557	0.308571042	0.260122876	0.245932419	0.178052255	0.392411277	0.435833282	0.414773446	0.458875327	0.347959922	0.366779269	0.367175924	0.491327849	0.338286826	0.592229002	0.700944222	0.583601145	0.733464968	0.580455859	0.495137453	0.34127975
ENSSSCG00025000449	16.72299156	17.88008549	17.69452554	14.31195195	13.40367496	13.88560059	17.6585655	16.57044831	17.77476772	16.84200132	15.61981234	16.99570733	19.27892469	17.89476888	20.74540495	19.28329136	20.90946289	21.63357372	10.58891185	10.08086781	10.70957557	12.35475847	12.16350929	15.13577645	18.93231553	18.64296146	21.11700125	14.56649132	13.93738039	13.62360051	20.67386531	16.85727287	17.63830962	16.61320377	17.54359438	17.96036082	17.07575084	17.14754747	16.22285164	20.58765317	23.89633625	20.81654072	9.877694639	9.65204839	9.88298279	13.02810959	12.23075335	12.18393508	16.4527308
ENSSSCG00025000453	0	0.060931239	0.151084907	0.048126482	0.056366938	0.056913574	0.509109473	0.331196069	0.061755394	0.380610758	0.189445944	0.17145326	0.165141771	0.047298999	0.416647892	0.140582822	0.262861728	0.393257178	0.105524678	0	0.165180333	0.283578616	0.319367349	1.245057791	0.170090268	0.326730578	0.113658443	0.114653532	0.065762865	0.05532975	0.538183028	0.377983234	0.550456529	0.211089328	0.364695762	0.261876271	0.137134586	0.099035801	0.113391456	1.028721382	0.146833001	0.423195878	0.273691613	0.112219668	0.139527051	0.063843355	0.313497917	0.130563087	0.598644155
ENSSSCG00025000454	0	0	0	0	0	0	0	0	0	0	0	0	0	0	0	0	0	0	0	0	0	0	0	0	0	0	0	0	0	0	0	0	0	0	0	0	0	0	0	0	0	0	0	0	0	0	0	0	0
ENSSSCG00025000458	1.512015975	1.819825352	2.081206071	1.247543743	1.344685556	1.261509268	2.390802845	2.040570454	2.053244831	1.930355961	1.767432768	2.308104832	2.77116926	2.896423938	2.839863346	1.716477805	1.493637865	1.793990407	2.388546266	2.025273569	2.099547466	1.744525652	1.799717522	1.695587061	1.554904224	1.626403245	1.761360404	1.206057575	1.507068986	1.475841209	2.089262502	1.834195236	2.233414626	2.379085803	2.338961939	1.987330466	2.073650008	1.720784671	2.055418314	2.061194939	1.737627978	1.841609539	1.778812471	1.707444427	1.821527772	1.630974553	1.943305932	1.790341369	1.961636195
ENSSSCG00025000463	0	0	0	0	0	0	0	0	0	0	0	0	0	0	0	0	0	0	0	0	0	0	0	0	0	0	0	0	0	0	0	0	0	0	0	0	0	0	0	0	0	0	0	0	0	0	0	0	0
ENSSSCG00025000470	0	0	0	0	0	0	0	0	0	0	0	0	0	0	0	0	0	0	0	0	0	0	0	0	0	0	0	0	0	0	0	0	0	0	0	0	0	0	0	0	0	0	0	0	0	0	0	0	0
ENSSSCG00025000473	0	0	0	0	0	0	0	0	0	0	0	0	0	0	0	0	0	0	0	0	0	0	0	0	0	0	0	0	0	0	0	0	0	0	0	0	0	0	0	0	0	0	0	0	0	0	0	0	0
ENSSSCG00025000477	0.157183157	0.08209776	0	0	0.075947894	0.153368847	0	0	0	0	0.170170921	0	0	0	0	0.28412851	0.177087807	0.227086423	0	0	0	0	0	0	0	0.07337191	0	0	0	0	0	0	0	0.094806108	0	0	0	0	0	0.092405496	0	0.095034539	0	0.075601477	0	0	0	0	0
ENSSSCG00025000479	24.26384923	22.73227805	25.13399652	23.6526013	23.26399239	22.03695597	26.09933161	27.12268797	28.30502575	33.13004988	33.74468422	28.77070078	22.03176967	20.60025196	24.63044923	24.77383111	26.90821731	27.06128722	23.5241212	21.87334921	21.917311	23.09994525	23.32700651	21.00255493	22.1377416	22.06091753	22.12774084	24.62522105	26.6776481	22.95610924	23.38116774	24.66622925	25.79764347	32.78525184	30.38667432	34.47267434	24.94813125	25.70788381	19.98210541	27.56033172	26.51316269	27.23365881	21.78921945	21.05538786	20.83710223	25.51759421	24.95829092	21.80277349	23.0458711
ENSSSCG00025000480	0	0	0	0	0	0	0	0	0	0	0	0	0	0	0	0	0	0	0	0	0	0	0	0	0	0	0	0	0	0	0	0	0	0	0	0	0	0	0	0	0	0	0	0	0	0	0	0	0.012776699
ENSSSCG00025000492	0	0	0	0.055801437	0.032678018	0	0.177089862	0.038401345	0.322217167	0.031522038	0.036609629	0.198795713	0	0.054841991	0	0.244503333	0.533367653	0.227985868	0	0	0	0.698704723	0.416585646	0.676693581	0.032869226	0.063139305	0.065892043	0	0.038125188	0.032076722	0.208003196	0.219130993	0.191472121	0.203960608	0.241631714	0.182183342	0.03975102	0.028707376	0.03286863	0.159036852	0.340498291	0.204452042	0.031733849	0	0	0.037012376	0.181746447	0.227076889	0.154247274
ENSSSCG00025000496	0.607539394	0	0	1.002544923	0	0	16.43851565	6.899297883	4.502592693	1.699002438	3.288696444	2.976351541	0	0	0.619956012	3.660681922	0.684474219	4.681212246	0	1.163733488	1.146982537	5.168937186	2.494833138	5.673581463	1.181076242	0.567189599	0	1.194200268	1.369936534	0	1.868523096	6.561619056	3.440044064	0.732883173	2.170612979	2.182106096	0	0.515765099	0	2.857302535	5.352805289	5.142543168	0	0	0	3.324875833	1.959185858	2.039864859	0
ENSSSCG00025000499	0.022492099	0.023495532	0	0	0	0.043892582	0	0	0.023813332	0.104833068	0.024350581	0.066113632	0	0	0	0.054209766	0.050680703	0.021663264	0	0	0	0.191362483	0.338663567	0.270058162	0	0.062994851	0.065741292	0.022105621	0.076075927	0.042671114	0.115292953	0	0.021226007	0	0	0.121177689	0.02644005	0.07637786	0	0.079336499	0.11323976	0.027197905	0	0	0	0.09847386	0.169241929	0.327249534	0.051298126
ENSSSCG00025000502	5.781951834	5.482040859	5.745875223	3.313158669	2.917783949	3.286783237	2.554685228	2.157586698	2.522575877	2.15400594	2.279288381	2.314374779	3.760527474	3.680913221	3.563128002	2.227697033	2.094244101	1.968398625	2.982019158	2.665535423	3.121578874	2.146956734	1.658799469	2.274358772	3.943089772	4.304931351	3.742179958	2.805973697	2.79048136	2.971254888	2.126768485	2.207271322	2.248497304	2.663574458	2.302437006	2.342292992	2.981915389	3.56588136	3.124467646	2.245953759	2.287959347	2.272598035	2.409421895	2.430275179	2.468913281	2.1357512	2.185803937	2.103404809	2.529655299
ENSSSCG00025000506	0	0	0	0	0	0	0	0	0	0	0	0	0	0.014394672	0.018114276	0	0	0	0	0	0	0	0	0	0.017254725	0.016572513	0	0.034892917	0	0	0.018198573	0	0	0	0	0	0	0	0	0	0	0	0	0	0	0.03885935	0	0	0
ENSSSCG00025000509	0	0	0	0	0	0	0	0	0	0	0.023248132	0	0	0	0	0	0	0	0	0	0	0.026099819	0	0	0	0	0	0	0	0	0	0	0	0	0	0	0	0	0	0	0	0	0	0	0	0	0	0	0
ENSSSCG00025000516	0	0	0	0	0	0	0	0	0	0	0	0	0	0	0	0	0	0	0	0	0	0	0	0	0	0	0	0	0	0	0	0	0	0	0	0	0	0	0	0	0	0	0	0	0	0	0	0	0
ENSSSCG00025000517	35.75663303	37.06551161	44.66292642	40.21360148	39.87537447	39.48406754	26.85951312	25.41040025	26.35483996	26.08451562	23.79318834	25.19557017	38.91828375	36.14783505	34.47869649	25.70372272	25.8551462	27.28720684	32.29908571	30.21255923	31.23598157	17.41411195	22.30633758	20.47718434	34.27162133	38.31352672	41.4162463	36.95444474	35.03218119	34.4852996	26.74571239	23.60156923	24.78469842	27.29297466	27.66456245	24.52204575	32.65967601	34.81866009	36.35390167	25.48858702	23.55340044	25.09892843	32.31614355	32.64645983	28.01407414	21.0821643	24.18646541	25.09879803	21.36800997
ENSSSCG00025000519	0	0	0	0	0	0	0	0	0	0	0	0	0	0	0	0	0	0	0	0	0	0	0	0	0	0	0	0	0	0	0	0	0	0	0	0	0	0	0	0	0	0	0	0	0	0	0	0	0
ENSSSCG00025000523	0	0	0	0	0	0	0	0.120046434	0	0	0	0	0	0	0	0	0	0	0	0	0	0	0	0	0	0	0	0	0	0	0	0	0	0.06376012	0	0	0	0	0	0	0	0	0	0	0.063216802	0	0	0	0
ENSSSCG00025000533	0	0	0	0	0	0	0	0	0	0	0	0	0	0	0	0	0	0	0	0	0	0	0	0	0	0	0	0	0	0.01848979	0	0	0	0	0	0	0	0	0	0	0	0	0	0	0	0.02133482	0	0	0
ENSSSCG00025000535	0	0	0	0	0	0	0	0	0	0	0	0	0	0	0	0	0	0	0	0	0	0	0	0	0	0	0	0	0	0	0	0	0	0	0	0	0	0	0	0	0	0	0	0	0	0	0	0	0
ENSSSCG00025000536	0	0	0	0	0	0	0	0	0	0	0	0	0	0	0	0	0	0	0	0	0	0	0	0	0	0	0	0	0	0	0	0	0	0	0	0	0	0	0	0	0	0	0	0	0	0	0	0	0
ENSSSCG00025000538	0	0	0	0	0	0	0	0	0	0	0	0	0	0	0	0	0	0	0	0	0	0	0	0	0	0	0	0	0	0	0	0	0	0	0	0	0	0	0	0	0	0	0	0	0	0	0	0	0
ENSSSCG00025000543	0	0	0	0	0	0	0	0	0.015902014	0	0	0	0	0	0	0	0	0	0	0	0	0	0	0	0	0	0	0	0	0	0	0	0	0	0	0	0	0	0	0	0	0	0	0	0	0	0	0	0
ENSSSCG00025000545	1.084161679	1.028388437	0.979109586	0.267329909	0.289018583	0.109433038	2.51254149	2.787863327	2.454019012	1.649534671	1.430078924	1.599505998	0.764432464	0.757884977	1.2080498	1.47169706	1.024897212	1.416285175	0.270536187	0.441596494	0.35289737	1.363157635	1.36461642	0.997495309	1.417209831	1.209934761	1.201979294	0.771592637	0.772740186	0.721071997	2.618975485	2.462988928	2.66955559	1.56339402	1.714128918	1.891049654	1.142619657	1.015601983	0.738873779	1.450546937	1.333222665	1.928813478	0.748447847	0.935025968	0.8346541	1.200296268	1.500281526	1.394699028	1.67686588
ENSSSCG00025000547	0.045774397	0.023908258	0	0	0	0.011165901	0.049941215	0.025991006	0	0.10667458	0.086724143	0.011212499	0.010799748	0	0.011677478	0.013790505	0	0.044087607	0	0	0.032406808	0.027817712	0.015664208	0.04580034	0	0.010683571	0.022298704	0	0.038706143	0	0	0.024718904	0.032398299	0.055218288	0.04088562	0.030826578	0	0.048574702	0	0	0	0	0	0	0.013686939	0.012525458	0	0.128076171	0.039149427
ENSSSCG00025000549	0	0	0	0	0	0	0	0	0	0	0	0	0	0	0	0	0	0	0	0	0	0	0	0	0	0	0	0	0	0	0	0	0	0	0	0	0	0	0	0	0	0	0	0	0	0	0	0	0
ENSSSCG00025000550	0	0	0	0	0	0	0	0	0	0	0	0	0	0	0	0	0	0	0	0	0	0	0	0	0	0	0	0	0	0	0	0	0	0	0	0	0	0	0	0	0	0	0	0	0	0	0	0	0
ENSSSCG00025000552	0	0	0	0	0	0	0	0	0	0	0.011028409	0	0	0	0	0	0	0	0	0	0	0	0	0	0	0	0	0	0	0	0	0	0	0	0	0	0	0	0	0	0	0	0	0	0	0	0	0	0
ENSSSCG00025000557	0	0	0	0	0	0	0	0.046145104	0	0	0	0	0	0	0	0.03264536	0	0	0	0	0	0	0	0	0	0	0	0	0	0	0	0	0	0	0	0	0	0	0	0	0	0	0	0	0	0	0	0	0
ENSSSCG00025000568	0	0	0	0	0	0	0	0.022869181	0	0	0	0	0	0	0	0	0	0	0	0	0	0	0	0	0	0	0	0	0	0	0	0	0	0	0	0	0	0	0	0	0	0	0	0	0	0	0	0	0
ENSSSCG00025000569	10.32777364	10.38349342	10.18918975	11.11550443	11.628999	11.50102386	9.906526928	9.646873552	9.919373558	11.80249221	11.01323124	11.03787924	14.63003218	15.18895431	15.34427503	12.24195035	11.50059473	12.5816734	11.74621739	11.34298769	11.29284312	9.065328056	9.572526211	10.01621194	9.60020962	9.503642568	10.22019093	10.52445426	9.227781757	9.790033054	12.42360787	9.387906002	10.03249009	10.98732338	11.66789376	12.10314962	11.22070227	12.16102824	11.82017225	12.29226824	11.70369092	11.63609344	9.30829102	9.466921459	9.477179389	10.63284021	11.04100425	10.60410582	9.807773724
ENSSSCG00025000575	0.14304499	0.09961774	0.109783036	0.065569149	0.03071849	0.108557373	0.277451194	0.288788953	0.185102807	0.148159139	0.154864542	0.062291661	0.104997545	0.103106813	0.081093599	0.287302197	0.250692204	0.229622955	0	0.04566679	0.090018912	0.173860699	0.021755845	0.042407722	0.169940276	0.163221228	0.216792957	0.234311781	0.053758532	0.150766251	0.358472293	0.308986294	0.269985822	0.038346033	0.099374771	0.128444076	0.074734722	0.161915675	0.046346508	0.168187782	0.100025126	0.134534492	0.238647502	0.168181064	0.209106017	0.052189409	0.11959365	0.1245185	0.326245227
ENSSSCG00025000581	0.105452962	0.110157501	0.204859642	0.369783147	0.331193548	0.411575882	0.437198691	0.149692226	0.5024137	0.466928835	0.285415879	0.335800949	0.22391968	0.149645639	0.269020405	0.317699357	0.297017092	0.228525781	0.262319634	0.277741366	0.323515065	0.256340689	0.396951348	0.527563645	0.076876489	0.369184844	0.308224408	0.233192202	0.535016657	0.450137599	0.459462936	0.427097096	0.373188593	0.286221074	0.329666476	0.260395157	0.247925424	0.111904178	0.051250063	0.216979459	0.09954719	0.127515872	0.197922672	0.152161335	0.157656724	0.144277888	0.28338622	0.324561628	0
ENSSSCG00025000585	0.178452165	0.274714476	0.194623184	0.674197094	0.889475565	0.934758746	0.475469514	0.490632717	0.417645388	0.787968822	0.945650181	1.159520798	0.124092982	0.114242241	0.115010078	0.826244587	0.814782321	0.868427076	0.254875915	0.296846036	0.248243919	0.993153196	1.247055439	1.115175036	0.219105337	0.201673981	0.32027516	0.913852576	0.931851914	0.882017923	0.481438699	0.547770387	0.425449257	0.645807945	0.998304762	0.818052889	0.154571188	0.183389119	0.109550682	0.507981439	0.602902881	0.636006728	0.334933499	0.29815111	0.438103307	0.986893838	1.463916015	0.861961307	0.171367998
ENSSSCG00025000587	0	0.012981673	0	0	0	0	0	0	0	0	0	0	0.011728064	0	0.012681242	0	0	0	0	0	0	0.015104423	0	0	0	0	0.01210772	0	0	0	0	0	0	0	0	0	0	0	0	0	0	0	0	0	0	0	0	0	0
ENSSSCG00025000588	0	0	0	0.027454307	0	0	0	0	0	0	0	0.032602497	0	0	0	0	0	0	0	0	0	0	0	0	0	0	0	0	0	0	0	0	0	0	0	0	0	0	0	0	0	0	0	0	0	0	0	0	0
ENSSSCG00025000591	20.65773764	19.02816334	18.88361395	12.84748629	12.16110196	14.19147179	15.07072424	12.86016422	12.97780005	12.65893675	11.85595883	13.27524713	21.22774886	20.20758569	20.73071552	9.560319472	9.77915957	10.0231609	15.82984006	14.71942075	14.09640218	10.19065781	9.688172989	9.836663965	17.17657255	16.77337596	16.06488198	12.97971324	12.39938385	13.87032161	11.21095939	12.4155422	14.12206045	11.69049865	12.56033069	13.52077132	18.15792506	18.9105956	14.33371085	9.821566461	10.14199529	11.267225	12.86078151	13.8563849	13.39556027	10.84563784	10.83526724	11.19441372	13.19772694
ENSSSCG00025000592	0	0	0	0	0	0	0	0.028533342	0	0	0	0	0	0	0	0	0	0	0	0	0	0	0	0	0	0	0	0	0	0	0	0	0	0	0.022442444	0	0	0.021330434	0	0	0	0	0	0	0	0.027501296	0	0	0
ENSSSCG00025000596	5.718788108	5.804044113	5.850280224	5.568270186	5.316885573	4.918873335	5.535589408	6.186543349	6.657324306	6.21519789	4.841554615	5.789190236	8.082758416	7.648354849	9.043899662	8.42672464	8.336175488	8.510068428	4.462027682	5.606920446	5.782056829	4.578941778	4.563231138	4.772877553	6.164685168	6.047463639	7.499406274	5.540610365	5.744806539	5.733243777	7.418832805	5.210484666	5.499184893	6.244752414	6.729988262	6.205876925	6.276536587	7.569983889	6.032851736	7.648118065	7.846181473	7.24301336	6.638482683	5.188345588	5.672876156	5.814449528	5.943354792	4.944414286	5.90332153
ENSSSCG00025000602	0	0	0	0	0	0	0	0	0	0	0	0	0	0	0	0	0	0	0	0	0	0	0	0	0	0	0	0	0	0	0	0	0	0	0	0	0	0	0	0	0	0	0	0	0	0	0	0	0
ENSSSCG00025000604	24.43576479	22.35602554	26.0775425	21.15725137	19.15512078	19.8603345	22.42781783	21.9658972	22.07598251	18.92414749	20.01884679	19.4911465	26.51086368	28.06039901	27.09006344	21.27808911	23.11173139	22.33888464	18.01043387	20.07201562	18.0242264	15.89601467	16.49330066	17.42427119	16.1451223	17.03095201	18.11925221	18.41741352	18.04656467	18.98781933	21.81292727	22.07908364	21.08414711	17.74625974	19.74958613	18.65908396	20.86047938	21.58816325	22.45787188	21.86628832	24.50234136	23.28237053	16.71985389	14.7489128	18.38034216	17.55866164	17.64467517	17.06046475	14.75234448
ENSSSCG00025000607	0	0	0	0	0	0	0	0	0	0	0.55574807	0	0	0	0	0	0	0	0	0	0	0	0.234219567	0	0	0	0	0	0	0	0	0	0	0	0	0.460935386	0	0	0	0	0	0	0	0	0	0	0	0	0
ENSSSCG00025000610	0	0.014438461	0	0	0	0	0	0.047088766	0.014633755	0	0.014963905	0.027085408	0	0	0	0.066625908	0.155721384	0.146437461	0.012502732	0	0	0.067197693	0.056758729	0.018439554	0	0	0	0	0.015583378	0	0.042509856	0.029856038	0	0.016673467	0.061728194	0	0	0	0	0.09750764	0.052191024	0.033427282	0	0.026591931	0	0	0.04457248	0	0
ENSSSCG00025000611	18.71788799	17.35017764	22.14008553	24.61568775	25.73613423	23.1407524	20.15477878	22.82315642	22.5185379	22.66590863	18.88348281	19.84482748	23.34008991	28.24563235	26.61840985	23.46643398	23.63990064	23.14320789	26.5394056	24.25994918	24.35308444	13.70075881	14.39644043	13.64914085	15.63831379	16.79421914	16.79085977	24.07633082	25.00711303	24.81807031	23.03252343	20.77824973	20.48954507	18.74833012	21.25309141	20.52408938	26.2877494	24.11183213	24.01373898	22.83434576	22.83861136	23.89324806	22.98922582	20.40985089	18.40175051	14.01922609	15.33516492	15.09257739	14.7248592
ENSSSCG00025000617	0	0	0	0	0	0	0	0	0.007890731	0	0	0	0	0	0	0	0	0	0	0.007137993	0	0	0	0	0	0	0	0	0	0	0.007640641	0	0	0	0	0	0	0	0	0	0	0	0	0	0	0	0	0	0
ENSSSCG00025000620	2.274172885	1.586707985	1.809675665	0.847175634	1.041434906	0.811420365	2.029390897	2.052573603	2.22807878	2.926770783	2.590700042	2.72710779	1.329375703	1.231711366	1.316190354	2.484920525	2.609960781	2.394694989	1.512147763	1.552283864	1.177493136	2.227774381	2.508928241	2.399989576	2.095057245	2.416252615	2.389315593	1.150907697	1.052391609	1.102765689	2.018270815	2.162904059	2.130142372	2.70242044	2.652801095	2.83447774	1.516228164	1.447978947	1.633125248	2.334674459	2.200213707	2.421620857	0.96356457	1.093824763	1.167159548	2.154803396	2.517547678	2.279321688	2.148241877
ENSSSCG00025000626	13.8602498	14.35679591	14.65991918	12.27766235	12.1405268	11.98806972	7.861501068	8.358192543	8.671955384	6.955987699	7.479080765	6.711632613	9.146672969	10.51835398	9.235673543	10.06381649	8.587660774	9.390972316	18.9710189	20.39340994	20.04483376	14.41928469	9.895050679	12.63830141	13.14655647	12.99414554	13.39026663	19.39464925	19.45531432	18.48399928	8.172983818	8.515778866	8.926342551	7.120424255	6.782287954	7.485623798	14.64835794	12.75635841	13.89713152	8.97932352	7.869674961	8.988064474	38.02262582	40.12494402	44.39797776	11.294182	10.44951932	10.48835097	9.456802686
ENSSSCG00025000631	0.837285342	0.598437132	0.646820713	0.618113475	0.511023485	0.472981024	0.846192225	0.700613298	0.606531581	0.492946103	0.572506569	0.518132591	1.788295603	0.571751227	0.989302259	0.690368212	0.397184714	0.424437541	0.55806816	0.675287892	0.748763661	0.160682993	0.663526662	0.293950838	0.55684809	0.822817837	1.030429114	0.216552208	0.248419624	0.668827105	0.316242839	0.333161261	0.249522349	1.010028889	0.629778501	0.395695686	0.621632085	0.972681694	0.685339068	0.725386911	0.610128813	0.213150002	0.454903567	0.339128387	0.158119287	0.578804791	0.284217671	0.295921715	0.251264661
ENSSSCG00025000632	3.089299765	3.002776349	2.795693948	2.726138044	2.777841225	2.434033421	10.26655884	10.1495354	9.794824313	16.57024844	15.72123505	15.37736161	0.779541813	0.736797883	0.927187498	5.395171847	5.230068971	5.66450996	1.135720224	1.297422395	1.434691875	12.28849333	10.08553891	10.29248249	2.392644676	3.17716288	2.366043752	5.309320256	5.587733801	5.12436661	9.247276845	11.49055172	9.993434861	16.85967176	16.67419396	16.70314546	0.815642832	0.785387489	0.995579061	5.807796958	5.697416515	5.813221837	1.906910568	2.002365065	2.252511412	13.05529308	11.48954061	13.12751405	3.560588377
ENSSSCG00025000633	0	0	0	0	0	0	0	0	0	0	0	0	0	0	0	0	0	0	0	0	0	0	0	0	0	0	0	0	0	0	0	0	0	0	0.028062835	0	0	0	0	0	0	0	0	0	0	0	0	0	0
ENSSSCG00025000636	10.47204527	9.558288721	9.847317316	6.095290503	5.986703819	5.7918429	12.44340675	11.92162954	12.13005009	10.63166115	9.0923155	8.762116402	6.531491607	6.810239593	7.776495215	9.246117406	9.023837726	9.037589654	6.799664207	6.504299492	7.364936525	10.39663643	9.296024148	10.89295003	9.297153613	9.268356596	9.116840137	6.317926249	5.815662981	6.269953525	11.61273071	13.88571964	13.16044981	10.00599846	9.862969858	10.65999625	7.130143853	7.041701829	7.558524419	6.583027797	7.373395808	8.776344045	5.838054662	5.58537625	4.061300696	10.72439816	10.81089901	10.55983732	11.08467424
ENSSSCG00025000638	2.345937828	3.167844131	2.717130148	2.927006818	2.819957373	2.233180248	2.197413459	3.248875722	3.574166929	3.306911976	3.035345014	3.307687184	1.025976016	1.716728435	1.226135224	3.861341523	3.352112895	5.070074851	1.39744823	1.315203561	1.188249633	2.155872668	2.271310169	2.90068821	4.171261332	2.296967826	3.289058855	2.643036889	2.644919795	2.550964969	2.463682305	2.65728213	2.969844038	2.760914389	3.117528535	2.157860473	1.008918741	1.505815775	1.446011042	3.161930293	2.808705542	3.597836701	1.718262014	2.146601944	1.573998019	2.317209761	2.398706918	3.13786619	3.066705135
ENSSSCG00025000646	0	0	0	0	0	0	0	0	0	0	0	0	0	0	0	0	0	0	0	0	0	0	0	0	0	0	0	0	0	0	0	0	0	0	0	0	0	0	0	0	0	0	0	0	0	0	0	0	0
ENSSSCG00025000647	0.011204104	0	0.009673692	0	0.010827217	0	0.019558412	0	0.023724513	0	0	0	0.010573727	0	0	0	0.012622919	0	0	0	0	0.013617767	0	0.014947272	0.01089057	0	0	0.066069513	0.02526406	0.042511959	0	0	0	0	0	0	0.013170717	0	0	0	0	0	0	0.064666991	0.040201485	0.036789965	0	0	0.038330096
ENSSSCG00025000648	9.10473985	9.705027244	8.254871503	7.358886447	7.606842399	7.334490189	19.94816881	20.65974383	21.58620141	16.84848507	18.08649483	17.22936544	6.344725155	8.150100736	5.774441895	18.68697497	19.71610774	21.15027557	9.244288121	8.833249786	8.993117061	15.95249312	18.9137605	16.9465551	12.62637287	12.07984496	12.83690627	9.695369122	9.827079881	10.543351	23.03208153	22.34865722	22.46094792	17.3000267	17.56223229	16.68448819	8.32003374	7.672025986	8.258713126	19.36445076	17.6680558	18.81238546	13.53765418	10.64325201	12.24320451	16.86182578	18.73865486	17.46853343	16.23857335
ENSSSCG00025000653	0	0	0	0	0	0	0	0	0	0	0	0	0	0	0	0	0	0	0	0	0	0	0	0	0	0	0	0	0	0	0	0	0	0	0	0	0	0	0	0	0	0	0	0	0	0	0	0	0
ENSSSCG00025000658	0.017225551	0.017994029	0.014872646	0.198975944	0.083230569	0.151267904	0.015034867	0	0	0.0802863	0.205137548	0.18565455	0.01625639	0.069840988	0.0175776	0	0.038813766	0	0.031163229	0.016497655	0.032520371	0.104681976	0.259365153	0.091921677	0.033487029	0.032163029	0.033565268	0.033859135	0.019420891	0.016339815	0	0.055812434	0	0.020779421	0.138472523	0.123738415	0	0	0	0	0	0.020829488	0	0.04971056	0	0.16968624	0.11109751	0.038557497	0
ENSSSCG00025000660	0	0	0	0	0	0	0	0	0.013061202	0	0	0	0	0	0	0	0	0	0	0	0	0	0	0	0	0	0	0	0	0	0	0	0	0	0	0	0	0	0	0	0	0.014917582	0	0	0	0	0	0	0
ENSSSCG00025000661	0	0	0	0	0	0	0.072915331	0	0.022111723	0	0.022610582	0	0.019709852	0	0	0.050336144	0	0	0.01889173	0	0.039428909	0	0	0.027862316	0	0.038995654	0.02034789	0.020526038	0	0.019811	0	0.022556358	0.019709278	0	0.037308721	0.018753133	0	0	0	0.049111612	0	0	0	0	0	0.091437296	0	0.046748544	0
ENSSSCG00025000667	0.112543722	0.091439133	0.075577394	0.082540701	0.072505298	0.024402814	0.010914535	0	0.105915356	0.034970217	0.013538112	0	0.07080778	0.091261691	0.11484384	0.045208236	0.08453035	0.060220266	0.02262289	0.059882216	0.023608105	0.060794953	0	0.066730375	0.024309849	0.03502304	0.085283261	0.024579978	0	0.059309295	0.051279234	0.067528226	0.059004764	0.04525435	0.044677279	0.02245692	0.05879915	0.138006526	0.085082928	0.058811269	0.047218152	0.075605647	0.070410396	0.036087292	0	0.109496373	0.040325518	0.013995373	0.042780075
ENSSSCG00025000669	31.00289151	28.71161101	34.20758859	22.65534131	21.36989144	20.45969808	1.0709784	1.362463465	1.270236509	2.211359199	2.715869539	3.286144258	46.29391021	49.15281936	44.18538736	11.36934333	10.10695391	8.929241211	22.64246679	21.96275539	23.60279521	7.987071083	9.256338381	8.803227257	28.96912598	30.19119058	31.95908633	23.55609711	19.42919571	19.65754703	1.789058255	1.708072495	1.749802208	3.190610407	2.995675779	3.182925811	48.59294558	52.47721313	58.38776519	5.963160133	6.143328367	5.671208905	27.14962836	26.85937868	27.45981021	9.669805298	10.08277596	9.551944086	4.291037828
ENSSSCG00025000676	0	0	0	0	0	0	0	0	0	0	0	0	0	0	0	0	0	0	0	0	0	0.031520069	0	0	0	0	0	0	0	0	0	0	0	0	0	0.023286264	0	0	0	0	0	0	0	0.049893349	0	0	0	0	0
ENSSSCG00025000677	0.084871728	0.120897386	0.106587297	0.063660458	0.08201679	0.150567589	0.235702866	0.297906327	0.318584867	0.589769777	0.342478691	0.461147617	0.167474681	0.100105416	0.133846097	0.539281966	0.391169984	0.423583578	0.048854854	0.088674898	0.072832082	0.384488173	0.707605118	0.71023858	0.202491881	0.208892174	0.428481627	0.19715892	0.252269278	0.212247386	0.427136701	0.291658724	0.291251828	0.493294796	0.489301634	0.284050555	0.126978643	0.085151287	0.172489957	0.390086216	0.301051651	0.373194995	0.144812857	0.133597131	0.239931577	0.472921837	0.622030327	0.483575269	0.334345494
ENSSSCG00025000684	0	0	0	0	0	0	0	0	0	0	0	0	0	0	0	0	0	0	0	0	0	0	0	0	0	0	0	0	0	0	0	0	0	0	0	0	0	0	0	0	0	0	0	0	0	0	0	0	0
ENSSSCG00025000686	3.422215572	3.45572679	2.560793546	1.945162759	2.31496873	1.855094351	3.252500647	4.706757297	4.307634139	5.883980782	6.463144221	5.402224562	2.655507542	1.911717775	3.72496777	5.773683132	5.783373939	4.504679189	1.616597988	1.711637546	1.2921702	7.440797764	6.870440625	6.746853906	3.474291084	3.159429545	3.519455276	3.438154639	3.72975337	3.823355792	4.443983904	4.312118852	4.700829084	5.504354636	5.50209176	5.87265825	2.816032688	3.486310921	2.180632523	4.426106301	4.738152241	5.241736285	2.390817498	2.962812322	3.092555272	7.241775971	7.806891794	8.809289801	4.856511229
ENSSSCG00025000689	0	0	0	0	0	0	0	0	0	0	0	0	0	0	0	0	0	0	0	0	0	0	0	0	0	0	0	0	0	0	0	0	0	0	0	0	0	0	0	0	0	0	0	0	0	0	0	0	0
ENSSSCG00025000691	0	0	0	0	0	0	0	0	0	0	0	0	0	0	0	0	0	0	0	0	0	0	0	0	0	0	0	0	0	0	0	0	0	0	0	0	0	0	0	0	0	0	0	0	0	0	0	0	0
ENSSSCG00025000693	72.09467473	71.0585362	74.34758016	45.01066596	43.54345944	46.5733591	77.599607	85.70058028	81.26477436	50.95412465	50.43083693	50.10174655	51.87928721	48.77256683	53.01977832	66.48955482	69.56578983	67.29797489	36.59868727	34.95564465	37.12185909	58.18428148	48.02362616	50.2668604	75.09133417	74.61737742	78.68799382	50.89712426	49.50549102	49.58098935	85.15632932	87.84933168	88.06611656	50.92548242	52.33469522	52.68155914	58.48423618	57.72182139	63.06832775	67.70370147	70.77546833	69.78025755	39.4128664	39.6829547	40.04757142	49.38701772	46.31429043	47.87371342	73.38998882
ENSSSCG00025000700	0	0	0	0	0	0	0	0	0	0	0	0	0	0	0	0	0	0	0	0.025385363	0	0	0	0	0	0	0	0	0	0	0.027172967	0	0	0	0	0	0	0	0	0	0	0	0	0	0	0	0.028491428	0	0
ENSSSCG00025000702	0	0	0	0	0	0	0	0	0	0	0	0	0	0	0	0	0	0	0	0	0	0	0	0	0	0	0	0	0	0	0	0	0	0	0	0	0	0	0	0	0	0	0	0	0	0	0	0	0
ENSSSCG00025000706	0	0	0	0	0	0	0	0	0	0	0	0	0	0	0	0	0	0	0	0	0	0	0	0	0	0	0	0	0	0	0	0	0	0	0	0	0	0	0	0	0	0	0	0	0	0	0	0	0
ENSSSCG00025000707	0	0	0	0	0	0	0	0	0	0	0	0	0	0	0	0	0	0	0	0	0	0.011469345	0	0	0	0	0	0	0	0	0.009674145	0	0	0	0	0	0	0	0	0	0	0	0	0	0	0	0	0	0
ENSSSCG00025000712	0	0	0	0	0	0	0	0	0	0	0	0	0	0	0	0	0	0	0	0	0	0	0	0	0	0	0	0	0	0	0	0	0	0	0	0	0	0	0	0	0	0	0	0	0	0	0	0	0
ENSSSCG00025000716	1.904070217	1.557663049	1.525143482	1.400670527	1.219290761	1.387802617	1.541778748	1.302582757	0.94723918	2.352317051	2.458778478	1.798186082	1.147444538	1.116152029	2.013213118	1.631076858	1.628276176	1.944381327	1.162069805	1.801639159	1.450881813	3.234384357	2.072500333	2.264755895	1.293321078	1.349271142	1.229290566	1.149867419	1.215622512	1.762641056	1.293511605	1.065393132	1.082463307	1.743434855	2.356408978	2.245291816	1.456233159	1.149037986	1.538578212	1.753234532	1.790216352	1.636674597	2.906333216	2.405390742	1.646265291	2.184515365	2.638569781	2.875600751	0.994099797
ENSSSCG00025000718	7.60411122	9.57726814	6.503105886	13.97762677	15.16172793	13.99390053	14.74432693	14.04607392	13.45195727	14.22161572	12.76546969	13.3685472	3.769818414	3.278218482	3.388651421	28.21576078	32.3161998	29.64325051	3.787476512	3.457018707	3.293682608	17.87028007	17.02933648	17.4319519	8.560831668	8.35714875	7.854041223	10.54797184	10.52662403	9.267474645	12.35952772	12.39699216	13.17127092	14.16581308	14.07831371	14.47696779	3.168193429	3.432007013	3.040677425	26.87860807	29.16732678	26.53760213	2.438888256	2.29166347	2.503942399	16.72499846	16.76163281	17.93664881	16.71168308
ENSSSCG00025000720	19.81910685	18.97565598	18.72715475	17.04594474	18.68955438	17.78617211	15.90239136	15.56902733	16.42880297	19.7048881	19.42161315	18.09948076	19.26693552	18.0206815	20.03049588	12.84034814	13.16517461	13.77908135	16.62783545	17.19857273	16.10644908	16.86097165	16.32921038	15.31207261	16.26896497	16.57913305	17.53087927	15.82799382	17.14847766	16.10817068	15.84325199	16.72988034	18.21734182	18.94765754	18.78407404	18.51024472	17.27421327	16.52603444	16.11055116	13.94122942	14.57147581	13.39804339	15.36775435	17.16116888	15.7380357	15.59940825	15.81538566	15.49565401	12.73812302
ENSSSCG00025000722	0	0	0	0	0	0	0	0	0	0	0	0	0	0	0	0	0	0	0	0	0	0	0	0	0	0	0	0	0	0	0	0	0	0	0	0	0	0	0	0	0	0	0	0	0	0	0	0	0
ENSSSCG00025000728	0.467203393	0.585655907	0.618525595	0.128494381	0.361189986	0.273519557	0.054371484	0.070741649	0.230835685	0.406481766	0.236043535	0.122071561	0.587889483	0.479883221	0.540318806	0.525484986	0.666731512	0.479986048	0.394441033	0.507122341	0.205809366	0.529994712	0.213172186	0.249316368	0.544955109	0.639721909	0.242768149	0.275505304	0.702329214	0.354543862	0.127725465	0.235477458	0.117574471	0.263010494	0.333844277	0.055935323	0.439367839	0.290860617	0.635769433	0.585944529	0.431237358	0.338971122	0.11691803	0.149809379	0.111758275	0.340914688	0.301326396	0.174297209	0.248630435
ENSSSCG00025000729	0	0	0	0	0	0	0	0	0	0	0	0	0	0	0	0	0	0	0	0	0	0	0	0	0	0	0	0	0	0	0	0	0	0	0	0	0	0	0	0	0	0	0	0	0	0	0	0	0
ENSSSCG00025000732	0	0	0	0	0.006080073	0	0	0	0	0	0	0	0	0	0	0	0	0	0	0	0	0.015294239	0	0	0	0	0	0	0	0	0	0	0	0	0	0	0	0	0	0	0	0	0	0	0	0	0	0	0.007174814
ENSSSCG00025000733	0	0	0	0	0	0	0	0	0	0	0	0	0	0	0	0	0	0	0	0	0	0	0	0	0	0	0	0	0	0	0	0	0	0	0	0	0	0	0	0	0	0	0	0	0	0	0	0	0
ENSSSCG00025000735	0	0.031893427	0.026360946	0	0.044256481	0	0.013324237	0	0	0.085381828	0.049581138	0.02991477	0.072033889	0.024757861	0.046732991	0.091982126	0	0.01470313	0.041426331	0	0.014410142	0.037108608	0.104479649	0.162926111	0.029676958	0.042755399	0.044619442	0.045010089	0.01721123	0.057922844	0.031300312	0.082437055	0.014406358	0	0.013635274	0	0	0.012959654	0	0	0	0	0.028651849	0.014684872	0	0.050126587	0.049228555	0	0.034816684
ENSSSCG00025000745	0	0	0	0	0	0	0	0	0	0	0	0	0	0	0	0	0	0	0	0	0	0	0	0	0	0	0	0	0	0	0	0	0	0	0	0	0	0	0	0	0	0	0	0	0	0	0	0	0
ENSSSCG00025000746	0	0	0	0	0	0	0	0	0	0	0	0	0	0	0	0	0	0	0	0	0	0	0	0	0	0	0	0	0	0	0	0	0	0	0	0	0	0	0	0	0	0	0	0	0	0	0	0	0
ENSSSCG00025000747	17.38455318	17.87262932	18.12280631	12.43630272	11.32986926	12.5138987	15.41386371	16.66881606	16.46319794	14.75168812	14.02388547	14.94811206	12.06891026	12.34149977	12.17917996	12.41514001	13.14692185	14.42010342	12.09904703	12.21288343	12.4008	13.84856219	11.47747407	13.15671885	17.16558256	16.97507819	17.63471298	12.84818875	13.16675429	11.45207552	15.82855271	17.80487649	17.54875776	14.65219234	14.33151455	13.624835	15.68017891	14.49366433	15.44428567	13.21332749	13.37124482	13.15662421	13.47334498	12.45189936	14.16525069	12.65190281	13.0662251	13.71723171	15.9852412
ENSSSCG00025000754	0.017138195	0	0	0.028280982	0.016561696	0	0.059834483	0	0.054434786	0	0	0	0	0	0	0	0	0	0.015502595	0	0.048533175	0	0.046918151	0.068591635	0	0.03199992	0.033395048	0	0.019322401	0	0	0	0.064693908	0	0	0	0	0.029098633	0.033316602	0.020150549	0.086284749	0	0	0.032972308	0	0	0	0	0
ENSSSCG00025000758	1.726045144	0.846328956	1.246967221	0.552216112	0.851012237	0.996747633	2.428899938	2.120129519	3.244632408	2.232869219	1.830529148	2.036328592	0.864331586	0.514157068	0.754851979	1.910232065	1.904934113	2.273132624	0.669136449	0.438579689	0.465517994	2.097881347	1.398298443	1.550796534	1.677743809	1.710067403	1.372786669	1.003984004	1.469446582	1.069251933	1.877855568	2.320718557	1.795097912	2.039659229	1.887796956	2.214091365	0.662534261	1.375597599	1.198366705	1.65667704	2.349854123	2.385335984	0.59502518	0.813245337	0.589831293	2.583222748	1.931106321	2.128901305	1.807632349
ENSSSCG00025000761	0	0	0.054538827	0.104236563	0	0	0	0	0.066877628	0	0	0.123782844	0.178839277	0	0.322290217	0	0	0	0.057138654	0.181493482	0.059627013	0.15354987	0.086464233	0.084270486	0.122798815	0.058971816	0	0.124163346	0.14243499	0.059919017	0.129516009	0	0	0.076199302	0.282103614	0	0.148509067	0.107250219	0.184194882	0	0	0.076382901	0.237114136	0.182291412	0.151099972	0.138277546	0.135800266	0	0
ENSSSCG00025000767	3.971039164	4.209804765	5.974623937	4.501064032	3.998937595	4.402168235	3.363065566	4.230507487	4.662201051	7.989831012	8.502544731	7.887629165	4.16504897	4.343967251	4.333042858	11.89252477	10.65321099	11.33211198	2.782956801	2.993636174	2.681470445	29.93867963	28.88688121	30.09471997	8.703915711	9.919786243	12.63149028	19.61063101	20.32441926	18.69438478	4.101285349	4.957654478	4.832800194	7.481909859	8.235189635	7.731581517	8.642844345	7.368193387	12.46806152	10.41284462	9.427287223	10.25744184	4.778145102	5.578649633	5.925118568	22.31323507	22.35725125	21.90280634	9.30341552
ENSSSCG00025000773	0	0	0	0	0	0	0	0	0	0	0	0	0	0	0	0	0	0	0	0	0	0	0	0	0	0	0	0	0	0	0	0	0	0	0	0	0	0	0	0	0	0	0	0	0	0	0	0	0
ENSSSCG00025000774	0	0	0	0	0	0	0	0	0	0	0	0	0	0	0	0	0	0	0	0	0	0	0	0	0	0	0	0	0	0	0	0	0	0	0	0	0	0	0	0	0	0	0	0	0	0	0	0	0
ENSSSCG00025000775	0	0	0.102379904	0	0	0	0	0	0	0	0	0	0	0	0	0	0	0	0	0	0	0.072060684	0	0	0	0	0	0	0	0	0	0	0	0	0	0	0	0	0	0	0	0	0	0	0	0	0	0	0
ENSSSCG00025000776	2.09956566	1.772612902	1.850026647	1.44755755	1.667621851	1.375098556	1.85765381	1.812717122	1.629110571	2.238676705	2.491012626	2.183977102	2.212153073	2.577128738	2.391941987	2.408845535	2.365440958	2.396164393	1.6650447	1.487474241	2.090497693	1.887683292	2.440866889	3.146337197	1.677379557	1.892995286	2.199698959	1.356814772	1.232214191	1.459601759	2.34410198	1.86377903	2.035664373	2.550082595	2.222136173	2.040211165	2.501903814	2.221905072	2.222487614	2.5531442	2.425439053	2.712730598	1.592448448	1.120510405	1.324375183	1.904552545	2.426924112	2.414201761	1.787494129
ENSSSCG00025000777	0	0	0	0	0	0	0	0	0	0	0	0	0	0	0	0	0	0	0	0	0	0	0	0	0	0	0	0	0	0	0	0	0	0	0	0	0	0	0	0	0	0	0	0	0	0	0	0	0
ENSSSCG00025000779	0	0	0	0	0	0	0	0	0	0	0	0	0	0	0	0	0	0	0	0	0	0	0	0	0	0	0	0	0	0	0	0	0	0	0	0	0	0	0	0	0	0	0	0	0	0	0	0	0
ENSSSCG00025000785	0	0	0	0	0	0	0	0	0	0	0	0	0	0	0	0	0	0	0	0	0	0	0	0	0	0	0	0	0	0	0	0	0	0	0	0	0	0	0	0	0	0	0	0	0	0	0	0	0
ENSSSCG00025000786	913.7216384	962.0799797	998.5829183	999.7031684	988.8782745	1021.321926	2138.531681	2124.213826	2016.237081	1470.068471	1576.399835	1508.666106	967.2876049	902.5180291	850.3869734	1283.371418	1389.543286	1361.965629	925.7194397	832.8312117	814.1447353	1041.508738	1025.341602	1099.515159	1160.58999	1175.221872	1143.026725	1089.922643	1082.348581	1098.124344	1440.36151	2066.090593	1996.762313	1560.816928	1479.953902	1482.160867	843.6534644	851.2769399	845.9043692	1415.490307	1384.156393	1384.535403	859.1076612	849.1820883	855.9246506	1193.7102	1190.715975	1160.230896	1402.003402
ENSSSCG00025000794	0	0	0.049771041	0	0	0.028123072	0	0	0	0	0	0	0	0	0	0	0	0	0	0	0	0	0	0	0	0	0	0	0	0	0	0	0	0	0	0	0	0	0	0	0	0	0	0	0	0	0	0.016128995	0
ENSSSCG00025000799	0	0	0	0	0.018321231	0	0.049643529	0	0	0.01767312	0.020525525	0.055728321	0.035784577	0	0	0.022847173	0	0.018260339	0	0	0	0.046086497	0	0.025292965	0	0	0	0	0.021375237	0.071936436	0.019436484	0	0	0.022870478	0	0.051071382	0	0	0	0.044582736	0	0.068776749	0	0	0	0.041502658	0.020379563	0	0
ENSSSCG00025000806	6.361895518	6.560378473	6.912412686	10.13592798	10.75634465	10.41228198	4.518901835	4.603831767	4.757089704	4.378795077	3.504588962	4.212310326	8.837283494	8.239271262	9.659722546	5.254651372	5.44179626	5.311120409	9.560446107	11.13964376	9.745452473	8.55158228	8.945904662	8.596321635	5.538678786	5.329225635	5.282992552	11.99331157	12.89473784	11.63363646	4.470222426	4.929950726	5.059366034	4.237573416	4.469331068	3.264298846	7.934731468	7.33409204	9.250815465	5.198860614	5.179794073	4.963979751	9.496835369	10.45187924	10.80899859	5.353835001	5.872624149	5.314435453	4.192204958
ENSSSCG00025000808	0.301187076	0.413978735	0.396913471	0.287743031	0.3982867	0.587756543	0.20753935	0.126011802	0.167831281	0.206875505	0.257426547	0.21744556	0.194480942	0.385630362	0.258814823	0.248338258	0.482202154	0.274820508	0.229425684	0.288459884	0.194526355	0.423871467	0.499064149	0.169183315	0.354392124	0.266384561	0.370664475	0.280432253	0.250211217	0.360884282	0.308772848	0.376653477	0.254313821	0.325081279	0.339814521	0.540888509	0.223612597	0.269147428	0.169488812	0.316849805	0.39904483	0.575055085	0.059504456	0.167737314	0.208554286	0.329660805	0.425993211	0.33708702	0.253076772
ENSSSCG00025000809	5.098506773	5.588759144	5.908057185	7.361739613	6.239788542	7.511267823	4.186604272	4.475769703	5.096141668	6.347369116	7.335506783	5.603554151	3.19721434	3.835180074	2.755381421	6.831304812	6.46216696	6.752111429	11.49947318	11.38845329	12.20607858	4.994180935	4.270002871	4.273538253	3.782081615	4.227532898	4.591586058	8.291061319	8.168629012	7.254512859	5.158143783	4.329162498	4.526617122	5.806462438	6.111918308	5.602137767	5.756845272	3.630672741	5.086155464	6.152417556	6.776156253	7.07783292	17.56468561	19.16638145	18.17361479	4.515808405	4.723355648	4.748928559	3.270446493
ENSSSCG00025000812	0.036782997	0	0	0	0	0	0	0	0	0	0	0.036040175	0.034713474	0	0	0	0	0	0	0	0	0.089414074	0	0	0.071507337	0	0	0	0	0	0.037709423	0	0.034712463	0.26623103	0	0	0.043239375	0	0	0	0	0	0	0.035383549	0	0.120781204	0	0	0
ENSSSCG00025000817	0.042045883	0.014640554	0.024201781	0	0.027087689	0	0.024465759	0.047747862	0.014838582	0.039194198	0.075866766	0.01373226	0	0.011365001	0	0.016889616	0	0	0.025355463	0	0.02645968	0.051103689	0.057553175	0.112185903	0.013623093	0	0.054619687	0.013774472	0	0	0.028736574	0.075684823	0.026452732	0	0	0	0.016475345	0	0.013622846	0	0.017640512	0	0	0	0	0	0.015065452	0.015685845	0.031964929
ENSSSCG00025000824	0	0	0	0	0	0	0	0	0	0	0	0	0	0	0	0	0	0	0	0	0	0	0	0	0	0	0	0	0	0	0	0	0	0	0	0	0	0	0	0	0	0	0	0	0	0	0	0	0
ENSSSCG00025000826	0	0	0	0	0	0	0	0	0	0	0	0	0	0	0	0	0	0	0	0	0	0	0	0	0	0	0	0	0	0	0	0	0	0	0	0	0	0	0	0	0	0	0	0	0	0	0	0	0
ENSSSCG00025000832	0	0	0	0	0	0	0	0	0	0	0	0	0	0	0	0	0	0	0	0	0	0	0	0	0	0	0	0	0	0	0	0	0	0	0	0	0	0	0	0	0	0	0	0	0	0	0	0	0
ENSSSCG00025000833	0.033005345	0.017238901	0.007124254	0.074888714	0.015947551	0.048306623	0.036009803	0.05622196	0.043680185	0.053841931	0.053598776	0.032338811	0.007787091	0.006691008	0.008419973	0.05966135	0.009296232	0.015894548	0.014927724	0.015805323	0	0.170491203	0.03388374	0.044032068	0.040102161	0.007703323	0.016078342	0.024328664	0.074423532	0.023481159	0.042295782	0.053470236	0.062294913	0.029861103	0.10318113	0.014818209	0.038798645	0.014009795	0.024060861	0.038806642	0.020771279	0	0	0.031749621	0	0.036125616	0.026608811	0.073878823	0.018818968
ENSSSCG00025000835	0	0	0	0	0	0	0	0	0	0	0	0	0	0	0	0	0	0	0	0	0	0	0	0	0	0	0	0	0	0	0	0	0	0	0	0	0	0	0	0	0	0	0	0	0	0	0	0	0
ENSSSCG00025000837	0.085017305	0	0	0.035073309	0.041078735	0	0	0.048273389	0.090011399	0	0	0	0	0.068940522	0	0.153679571	0.047891671	0	0	0	0.120379063	0	0.116373244	0.113420654	0.041319098	0.039685436	0.082831271	0	0	0.080645721	0	0	0	0	0	0.038169702	0.049970032	0	0	0.099960663	0.053504006	0.05140233	0	0.040891365	0.050841815	0.04652735	0.0913876	0	0
ENSSSCG00025000840	0	0	0	0	0	0	0	0	0	0	0	0	0	0	0	0	0	0	0	0	0	0	0	0	0	0	0	0	0	0	0	0	0	0	0	0	0	0	0	0	0	0	0	0	0	0	0	0	0
ENSSSCG00025000841	0	0	0	0	0	0	0	0	0	0	0	0	0	0	0	0	0	0	0	0	0	0	0	0	0	0	0	0	0	0	0	0	0	0	0	0	0	0	0	0	0	0	0	0	0	0	0	0	0
ENSSSCG00025000846	0	0	0	0	0	0	0	0	0	0	0	0	0	0	0	0	0	0	0	0	0	0	0	0	0	0	0	0	0	0	0	0	0	0	0	0	0	0	0	0	0	0	0	0	0	0	0	0	0
ENSSSCG00025000848	0	0	0	0	0	0	0	0	0	0	0	0	0.288298345	0	0	0	0	0	0	0	0	0	0	0	0	0	0	0	0	0	0	0	0	0	0	0	0	0	0	0	0	0.369399792	0	0	0	0	0.328375784	0	0
ENSSSCG00025000849	13.09266499	9.413876427	10.57024216	15.71284244	13.30951024	14.43403413	25.67496708	27.61237866	24.12305501	27.57940435	27.98080849	29.15514167	7.5419935	11.71988879	4.511252241	15.98267541	21.4554686	13.75658127	20.45635695	15.14500327	10.27234675	16.53316836	24.43838121	25.85990904	9.255477974	11.11192202	10.43674016	13.87037324	13.80275678	11.4516924	20.22078873	20.20070772	21.34161509	27.69053877	22.78119754	27.32950646	9.194485883	6.351371469	10.57749732	13.59465011	12.84096148	18.09361999	17.5524112	17.17437332	11.38856647	27.17197269	23.94355127	22.83622295	12.7974307
ENSSSCG00025000851	0	0	0	0	0	0	0	0	0	0	0	0	0	0	0	0	0	0	0	0	0	0	0	0	0	0	0	0	0	0	0	0	0	0	0	0	0	0	0	0	0	0	0	0	0	0	0	0	0
ENSSSCG00025000853	0.283986376	0.355986924	0.147117341	0.28117594	0.164660141	0.498770956	0.297444001	0.515997909	0.240534664	0.317670624	0.307451663	0.222601082	0.107203376	0.184227614	0.289790363	0.20533657	0.38393827	0.437634338	0.051376773	0.108794412	0.321685228	0.552263397	0.466470902	0.075772622	0.276039353	0.26512539	0.110673715	0.223285344	0.192107697	0.215507053	0.232911142	0.368057203	0.857602022	0.753668726	0.304387429	0.254999268	0.066766681	0.144652606	0.441654956	0.133560885	0.571908368	0.20604127	0.106601733	0.437090893	0.407589001	0.62166796	0.183159182	0.508537738	0.064769273
ENSSSCG00025000856	0.087000814	0	0.300468133	0.143566369	0.168148516	0.084889595	0.113904541	0	0.46055712	0.162200286	0.612231985	0.298353501	0.082105884	0.07054895	0.044389449	0.052421672	0.147027045	0.041897415	0	0	0	0.052871556	0.416809076	0.290167079	0.084566199	0.243667937	0	0.042752946	0.343310724	0.041263619	0.089192038	0	0.287362222	0.104950285	0.349690466	0.234361355	0	0	0.084564666	0.153439215	0.109504579	0.052601579	0	0	0.104055975	0	0	0	0.148818217
ENSSSCG00025000859	0.687551394	0.564319568	0.347701123	0.153978516	0.113901147	0.182092422	0.094303166	0.100387604	0.103991371	0.045779963	0.053168753	0.105861877	0.361511985	0.175225393	0.420961957	0.094692299	0.099593796	0.085141939	0.026654326	0.01881422	0.064901918	0.226824258	0.389897931	0.327590989	0.50600696	0.26592486	0.516758797	0.08688051	0.033221894	0.065219755	0.161112739	0.074257742	0.055615608	0.118486108	0.140370249	0.097015525	0.184739344	0.308522156	0.085924152	0.034645766	0.024725557	0.035631479	0.064522611	0.056690808	0.011747645	0.333272749	0.21116263	0.329787416	0.459232382
ENSSSCG00025000864	24.88170635	23.97803824	25.10975291	28.98290301	27.87394692	29.15439175	10.69768521	12.13480822	11.18740272	15.18545746	16.48980189	15.8913854	33.52134445	33.75306125	34.04791871	16.92098659	16.85171309	17.43208133	30.96744048	30.20098407	31.92291691	17.84719867	19.41548254	18.98637781	19.63981117	19.39653621	19.32630009	25.40145966	24.34998878	22.51868483	11.41838674	11.74651109	12.39748274	16.12004281	16.01722737	16.8392897	24.73094301	23.58796743	23.97679054	18.21624688	18.37721315	18.36040532	23.45050456	26.05269497	25.33318727	18.20808543	17.94583777	15.9813356	15.08941613
ENSSSCG00025000866	0.044356855	0	0.038297979	0.109794707	0.128594302	0.173121849	0	0	0	0	0.096043965	0.043461081	0	0.251782777	0.090526801	0	0.099947835	0.085444604	0	0	0.125612936	0.053912506	0	0	0	0	0	0	0	0.042076028	0	0.047906817	0	0.053508287	0	0	0.052142642	0.075312705	0.086229598	0	0.111660535	0	0.083252543	0	0.106104657	0	0.238402435	0	0
ENSSSCG00025000867	0.559741263	0	0.096656804	0.554201852	0.108182508	0.327694928	0.293133218	0.381389759	0	0.626133404	0.363595011	0.329062469	0.316949112	0.272336473	0	0	0.252249298	0.323468859	0.405057458	0.428870727	0.211348749	0.680324474	0.459710454	0	0	0.209026395	0	0.440098649	0.378647054	0	0.114767809	0.241815361	0	1.080357804	0.399968023	0.703650154	0	0	0.10881354	0.263250441	0.14090496	0	0.105056781	0.107689061	0.133893971	0	0.722018805	0.125291906	0.382983527
ENSSSCG00025000868	0	0	0	0	0	0	0	0	0	0	0	0	0	0	0	0	0	0	0	0	0	0	0	0	0	0	0	0	0	0	0	0	0	0	0	0	0	0	0	0	0	0	0	0	0	0	0	0	0
ENSSSCG00025000870	0.358292463	0.634643355	0.484202968	0.732628982	0.858073358	0.790395256	1.550033734	1.662907695	1.880203542	2.642892681	2.985124465	2.625294693	0.529252969	0.581078629	0.588163396	1.501818224	1.684859616	1.890489561	0.831383058	0.910099266	0.882294259	1.533640704	1.492635211	1.28850568	0.560254115	0.610819568	0.713336893	1.270751567	1.176740356	1.522022443	1.357474044	1.934836388	2.014042892	3.175827085	2.852408082	2.923462655	0.384557619	0.462866114	0.545102228	1.520231477	1.666624357	1.544646666	1.25723093	0.914100489	0.838428542	1.807368402	1.774988897	2.127038571	1.456683529
ENSSSCG00025000871	0.890942713	1.010921957	1.153868053	0.405574992	0.326575946	0.434661255	1.890459429	1.971199966	1.772713138	1.761267016	1.396948558	1.535188596	0.275439584	0.298951174	0.125400193	1.647514858	1.661405604	1.642247719	0.347377046	0.205967603	0.435006161	0.989524217	1.682122343	1.557471795	1.373672198	1.735245679	1.556474886	0.694468167	0.536882798	0.655704698	1.795268498	1.791769385	1.696078543	2.056861611	1.413210879	2.000005623	0.632007336	0.534666717	0.358342771	1.336519496	1.701427395	1.857493271	0.461294774	0.709279314	0.440937192	1.748582427	1.651207778	1.358171385	2.347297336
ENSSSCG00025000882	0	0	0	0.070412325	0	0	0.014897237	0.019382497	0.036140941	0.111371898	0.129347089	0.016723187	0	0	0	0	0	0.049316748	0	0	0	0.103723712	0.046725621	0.022770055	0	0.015934304	0	0.067098374	0	0.016190239	0.017497744	0.036867683	0	0	0.04573498	0.030651427	0.020063725	0	0	0	0	0.020638814	0.01601718	0	0.040827518	0	0.036693506	0.076409079	0
ENSSSCG00025000890	0	0.010581352	0	0	0	0	0	0	0	0	0	0	0	0	0	0	0	0	0	0	0	0.012311604	0	0	0	0.009456702	0	0	0	0	0	0	0	0	0	0	0	0	0	0	0	0	0	0.029232194	0	0	0.032665332	0.011336829	0
ENSSSCG00025000897	0	0	0	0	0	0	0	0	0	0	0	0	0	0	0	0	0	0	0	0	0	0	0	0	0	0	0	0	0	0	0	0	0	0	0	0	0	0	0	0	0	0	0	0	0	0	0	0	0
ENSSSCG00025000904	0	0	0	0	0	0	0	0	0	0	0	0	0	0	0	0	0	0	0	0	0	0	0	0	0	0	0	0	0	0	0	0	0	0	0	0	0	0	0	0	0	0	0	0	0	0	0	0	0
ENSSSCG00025000905	0	0	0	0	0	0	0	0	0	0	0	0	0	0	0	0	0	0	0	0	0	0	0	0	0	0	0	0	0	0	0	0	0	0	0.022317994	0	0	0	0	0	0	0	0	0	0	0	0	0	0
ENSSSCG00025000906	18.63870422	19.38855637	19.23842151	21.95828512	25.40077108	22.21426668	21.85029251	21.27290164	22.912144	19.75045296	20.82207055	20.74425788	22.35646117	23.482681	21.81194573	20.0681166	19.53681026	21.02416622	22.46101002	23.18245953	24.36906694	17.50361944	18.83510038	19.88003631	20.82253126	20.91892998	20.21609993	21.62251882	22.05427469	22.54535325	21.72108568	21.44765188	22.10495251	20.57901193	20.22348437	20.58329315	22.57200389	22.77897888	22.17483377	22.15380353	20.86192064	22.25468167	25.69403886	24.42754127	25.09780154	21.03402218	20.50591868	22.26036446	18.00952903
ENSSSCG00025000908	0	0	0	0	0	0	0	0	0	0	0	0	0	0	0	0	0	0	0	0	0	0	0	0	0	0	0	0	0	0	0	0	0	0	0	0	0	0	0	0	0	0	0	0	0	0	0	0	0
ENSSSCG00025000909	0.249503653	0.111700577	0.030774711	0.029408866	0.172221989	0	0.062220762	0.121431281	0.075474291	0.199355593	0.88753614	0.31431214	0.067275949	0.028903212	0	0.128859865	0.080314048	0	0.032241719	0.06827441	0	0.433219145	0.19515724	0.332860086	0.034645941	0.133104481	0.069453775	0.070061848	0	0	0.036541102	0.07699197	0.100910983	0.214985506	0.477549164	0.352056999	0.125699171	0.060518252	0.034645313	0.251450157	0.134588851	0.215503504	0.200695155	0	0	0.117039136	1.11110936	0.398918858	0.121938724
ENSSSCG00025000910	10.94581421	9.486437746	9.980981529	2.135644378	2.395331886	2.118916613	2.393227594	1.893178535	2.392075759	1.554030086	1.472375414	1.611938867	9.129291654	9.178346796	10.00556188	1.718218655	1.581649149	1.394393546	5.079568415	5.399204072	5.300780958	2.266184284	2.131825639	0.848653362	7.697119389	6.225509853	5.535212294	2.091182741	1.953757357	1.872681979	2.338749125	2.748160452	1.718161291	1.481821394	1.175565244	1.398451159	8.535084179	8.938533477	7.974156383	1.624837253	1.573734062	1.962839137	5.084535092	4.600004852	4.433818743	1.824702648	1.90990816	1.767607034	4.277452127
ENSSSCG00025000913	0.133673686	0	0	0	0	0	0	0	0	0	0	0	0	0	0	0	0	0	0	0	0	0	0	0	0	0	0	0	0	0	0	0	0	0	0	0	0	0	0	0	0	0	0	0	0	0	0	0	0
ENSSSCG00025000915	3.966044585	3.543091891	4.261015583	4.294006716	3.72858033	4.395114412	6.735351048	6.236159261	7.239031608	4.19891752	5.090330148	5.362964659	4.267925452	4.249280545	3.461095281	4.974056352	5.782478185	4.977963504	4.447901934	4.159391283	4.827947569	5.147615412	4.446207216	4.83616934	4.797019753	5.244009511	5.89226419	5.220712223	6.191312906	5.719770336	6.420864686	6.78375153	7.231551862	5.217262259	4.744658839	4.624754067	5.611503571	4.920909159	5.564442016	5.38055767	5.01449561	4.991126957	5.355489938	5.506939067	5.086948821	4.340987904	4.745482372	4.760136018	4.399925258
ENSSSCG00025000922	0.02432344	0.07622572	0.126006036	0.160551504	0.047010483	0.166132336	0.063690213	0.02762202	0.025752249	0.090694987	0.157999451	0.119161173	0.068864787	0.118343245	0.024820551	0.146559015	0.109614405	0.093708477	0.044004218	0.116478048	0.091841157	0.118253431	0.133177477	0.097348901	0.118213884	0.136247974	0.023698015	0.047810987	0.219387047	0.299945489	0.049872111	0.183890629	0.04590852	0.205391911	0.195530926	0.305769703	0.114371355	0.04129833	0.094569392	0.028598732	0.153074889	0.147061995	0.136956613	0.093592112	0	0.026622937	0.05229196	0.081668004	0.083212345
ENSSSCG00025000925	29.21615063	29.54217877	28.8606749	26.02335768	23.31878034	24.92905094	30.32141213	30.76185691	32.13067811	33.26956258	33.67247	33.99353978	26.84602327	23.63018658	26.00960305	29.33388304	31.69174854	31.090115	24.23010642	22.80729257	25.34229585	32.19018954	28.07261726	29.91722191	33.45926694	31.78414637	30.94972067	28.46199525	27.63119549	27.16988782	30.2150041	32.3530123	32.76970806	32.058065	32.22887743	31.05801412	30.58350049	30.70882384	28.36871939	29.54293722	32.23357287	31.42362269	24.41527795	25.85448141	28.10282367	30.83847854	32.16772113	32.29321083	33.54061348
ENSSSCG00025000926	25.16424022	25.9090442	26.11823862	25.12350204	24.76716306	26.6999564	21.82219739	20.94014613	22.28148937	20.49178631	20.45861018	20.85892172	28.74332533	28.82773588	29.24144196	25.94841272	26.84559281	24.99767339	25.20653207	26.30665226	25.62836571	19.21786148	17.88446254	18.40564045	24.76857964	23.92711585	25.02063005	26.49477984	26.69852012	25.20770554	21.946112	22.28307916	21.80416553	20.65880104	20.42613488	19.97751645	28.2188718	27.28492428	27.43005882	27.73865401	27.2971669	27.9744319	25.11143905	25.31457409	26.20380878	18.40524167	20.20203687	18.10935861	16.84400767
ENSSSCG00025000930	97.26297944	97.38179583	84.99457169	50.77782291	52.4660803	52.20344548	66.3165151	69.53824429	66.03648997	51.64927663	53.21475349	50.61634175	75.64410678	71.85668927	78.64548582	60.95840975	64.27632268	61.8560526	44.26206293	44.04737209	44.92091111	52.98676182	53.57014861	52.02112331	72.1623941	68.60066556	69.41156361	44.21369773	45.41633069	44.18843084	65.76724082	68.23536937	69.53862042	52.37012341	49.29186266	49.95751475	71.51757154	76.35525589	70.30134307	66.95870612	65.55931383	63.06057927	45.71937762	46.75083038	47.61184654	48.78101861	50.1337489	50.13651176	77.04162494
ENSSSCG00025000935	239.6632973	244.0614706	271.3523776	399.9896446	379.6492023	389.5615454	390.4554011	411.8144911	417.7413611	468.0827228	479.2933669	481.2012102	434.7654364	410.274897	348.2924686	371.7230742	407.0496474	408.2953321	394.313309	356.7818461	360.5905547	353.0067633	417.0125471	455.5530834	279.758155	280.7642533	268.2701344	381.5589276	379.7072663	390.248792	397.1103921	380.3126903	368.1742652	503.6114914	490.9187517	496.5699347	324.2866617	331.2891855	337.2653908	381.0260553	417.7409358	392.8007408	377.3786644	372.7161467	338.6285652	443.3636427	468.0799776	450.0084345	299.8454633
ENSSSCG00025000937	0.056500529	0.177063506	0	0.046617815	0	0	0	0	0.179458464	0.210673935	0.1835072	0.055359517	0	0	0.115310523	0.068087919	0	0	0.204433388	0.108225998	0.160002266	0.206016753	0.154677917	0.150753471	0	0.15824412	0.110095483	0.055529689	0	0	0.057923565	0	0	0.204472108	0	0.101466793	0.066417848	0.095931231	0	0	0	0	0.265111939	0.108701811	0	0	0.242936317	0.1264702	0
ENSSSCG00025000938	0	0.04090026	0.067610769	0	0	0.038203391	0.102522335	0	0	0	0	0	0	0.063499163	0	0.047183301	0.044111662	0.037710707	0	0	0.073918498	0	0.16078215	0	0.076115703	0.036553131	0	0	0.176574007	0	0	0	0	0.141694285	0.03497186	0.035157032	0.046025982	0	0.114171484	0.046035468	0	0.142035691	0.036743248	0	0.187315824	0	0.042087266	0.043820413	0
ENSSSCG00025000939	0	0	0	0.027253054	0	0	0	0	0	0.061580622	0	0.06472701	0	0.053568934	0	0	0.074426641	0.063626739	0.029878246	0	0.093538283	0	0.22606409	0.044065691	0	0	0	0	0	0.031332119	0	0	0.093513721	0	0.059005667	0	0	0	0	0	0	0.039941211	0.030997205	0.381286375	0.039505674	0	0	0	0
ENSSSCG00025000945	0	0.014231106	0.011762468	0.022480851	0	0.01329274	0	0.015470837	0	0	0	0.026696426	0	0	0	0	0	0.039363935	0.024646353	0	0	0.016558162	0	0	0	0.025437074	0	0.040167734	0.015359581	0.038768465	0	0.014713633	0	0	0.012168339	0.012232769	0	0	0	0.016017884	0	0	0.012784688	0.039315054	0	0	0.043932361	0	0
ENSSSCG00025000961	0.13190525	0.137789897	0.148930196	0.117205008	0.176494412	0.12870435	0.141698474	0.115225654	0.247079518	0.198626106	0.142804345	0.169008065	0.172362268	0.131645479	0.165662856	0.220094293	0.148608871	0.156362503	0.312059184	0.174920346	0.162824599	0.17265356	0.152776734	0.257191814	0.108488801	0.104199403	0.098856612	0.079777687	0.137276433	0.134747514	0.093619003	0.142461874	0.181932649	0.195838926	0.217509351	0.300658923	0.119275438	0.120593604	0.098624394	0.16702003	0.166024066	0.122694245	0.114263295	0.117126252	0.145627596	0.166586948	0.239950329	0.079491825	0.173560747
ENSSSCG00025000965	0	0.018604499	0	0	0	0.034755523	0	0	0.018856143	0.033204044	0	0	0	0	0	0.021462496	0	0	0	0	0	0	0.024378585	0	0	0	0	0	0	0	0	0	0	0	0	0.015992049	0	0	0	0.020940376	0	0	0	0	0	0.019493673	0	0.039865607	0
ENSSSCG00025000967	11.16008748	11.91747848	11.24438539	12.54279542	11.6249264	11.84021591	8.815078937	9.136235814	9.772193578	12.22016786	11.8960269	12.94752367	10.67646361	10.12669148	11.13466852	11.33019544	11.50760941	9.837763171	10.25923073	10.58783606	10.54366585	15.12044287	14.58295143	14.13647449	11.54434719	11.12359132	11.01276806	10.73355811	11.93604714	12.19955	8.923719393	9.906780918	9.666246217	12.06790118	12.94667654	12.44039546	9.479806907	10.87754882	9.194446085	10.45914609	11.00410721	10.68739723	9.280510688	9.990991049	10.02231511	13.68974587	12.61255468	14.21200774	11.61511413
ENSSSCG00025000970	0.080075537	0.209119802	0.120990986	0.066069232	0.038690967	0.097665463	0.052418861	0	0.04238967	0.0933057	0.086692035	0.019614608	0.20781817	0.24349966	0.040856042	0.217120046	0.18043156	0.019281187	0.108650177	0.115037705	0.056690918	0.072994459	0.411033227	0.213655789	0.116752076	0.242961261	0.117024854	0.118049416	0.270842691	0.17090563	0.041046169	0.043242066	0.01889201	0.07244717	0.28609338	0.305583721	0.235327215	0.135958812	0.272416571	0.070612715	0.075590999	0.072621729	0.281797992	0.250344173	0.191546207	0.262937237	0.301264418	0.313670445	0
ENSSSCG00025000974	7.984087508	7.256974651	8.645770694	6.56916062	5.862068534	6.441175283	7.221753049	6.546863136	7.000952614	4.407338695	4.261537479	4.752709834	8.955560906	9.946543496	9.034813687	6.665173964	6.294085575	6.64808888	10.66170288	9.270028814	8.757657547	4.62163258	4.289082419	3.510824177	6.47083151	6.860432495	7.257310761	4.887872286	4.626537572	5.056082571	6.047428054	6.985167574	7.050588696	4.708045133	4.412289025	4.3956005	6.632772039	5.755636426	7.608779488	6.817692377	6.231666435	6.7150163	6.027559675	6.092771226	6.001619856	4.369444991	4.063421771	3.90627039	3.713099937
ENSSSCG00025000976	5.954087565	5.60149065	6.379541396	5.297360919	6.533685257	5.967090953	5.916915889	6.252388592	6.189918237	9.46219445	8.601222866	8.891344299	4.975943378	5.133565103	5.124147206	7.21840337	7.395045841	6.684701218	4.331394266	4.500155469	5.637333573	6.517440771	6.701709316	6.412047622	5.351666031	6.496249164	6.569797298	6.609690537	6.227645154	6.124260136	6.490148161	6.469342888	6.499001986	9.389169306	9.867469815	8.486510965	5.481289875	4.521797299	4.793750728	7.949508455	7.313598357	5.811890056	5.553897275	5.158252432	5.383869928	7.046972322	6.535168215	5.981348345	5.419566235
ENSSSCG00025000983	11.54473703	12.59357217	12.99081651	10.77463839	9.638391232	10.95065377	6.095467753	6.42622387	5.6505861	8.027196794	6.945975528	7.306177329	13.32428775	11.92456276	13.0360019	8.028130434	8.123848895	8.713166406	16.19513857	14.79086119	14.38144275	5.543703871	4.61126433	5.352724389	9.694788063	9.382153747	9.533047226	8.816684021	8.513793537	8.976317577	6.034167633	6.786234507	6.947717042	7.625371093	6.440612138	7.732270421	11.8135662	10.82908128	10.0073417	8.478147679	7.384564125	8.147224248	10.97613536	12.17964407	12.1102106	5.75877339	6.103169105	6.375678415	5.114981609
ENSSSCG00025000985	8.631052608	9.004577452	8.729062328	13.04065578	14.58025941	14.43088461	16.4347272	15.89303051	15.88059047	16.78066918	17.11115674	17.76782841	10.8744794	10.48047921	9.843620815	9.80261724	10.5322964	10.84304061	10.90232116	11.59612081	11.07497212	12.12702331	13.4157755	12.73672962	7.917478031	7.975387367	8.441384043	16.79193298	16.81157368	16.51059404	15.71672407	15.56814104	17.27991924	15.55106586	15.97055416	15.9956528	9.134020002	8.826436896	8.882863064	11.57560388	11.79434055	11.2242794	12.75034197	12.18858158	13.35922385	15.02824874	12.00652867	13.62505366	8.848178115
ENSSSCG00025000986	14.55562338	14.17834225	15.58125244	9.479092096	9.464664201	10.20126325	16.10615921	13.2390413	14.04719421	14.97422268	13.88714168	14.77635886	10.39446086	9.480996181	9.665757308	10.94510626	12.23709487	10.67356001	8.215646756	7.643770619	7.469764209	15.85831873	15.5866479	16.3666963	14.29653743	12.86121523	13.15779025	11.89073178	11.59637753	10.52817127	13.67146801	14.82378934	15.0635336	15.69853672	14.92321932	15.71735257	9.740444891	8.861267871	8.861057226	12.77078129	11.32507611	12.9906944	7.537420715	8.459783978	8.836246834	15.17126985	15.17269006	15.53199513	10.39588442
ENSSSCG00025000987	0	0	0	0	0	0	0	0	0	0	0	0	0	0	0	0	0	0	0	0	0	0	0	0	0	0	0	0	0	0	0	0	0	0	0	0	0	0	0	0	0	0	0	0	0	0	0	0	0
ENSSSCG00025000988	0.056981828	0.074404925	0.045098586	0.007835821	0.036710039	0.013899767	0.037301311	0.059316876	0.040219373	0.030984998	0.030845067	0.018610365	0.022406607	0	0.019382132	0.005722327	0.005349803	0.027441022	0.042953094	0.02273915	0.044823679	0.011542872	0.064998141	0.050679221	0.036924839	0.035464916	0.027758332	0.028001359	0	0.004504319	0.038944657	0.035899611	0.031368336	0.040097147	0.05937876	0.051165568	0	0	0	0.005583119	0.023906945	0.017225897	0.008912343	0.004567824	0.005679353	0.041579197	0.030625721	0.026572403	0.027074887
ENSSSCG00025000989	0	0	0	0	0	0	0	0	0	0	0	0	0	0	0	0	0	0	0	0	0	0	0	0	0	0	0	0	0	0	0	0	0	0	0	0	0	0	0	0	0	0	0	0	0	0	0	0	0
ENSSSCG00025000993	3.647225686	3.403051596	3.607634492	2.483383217	4.00360295	2.867706168	2.472531665	2.211660978	2.211910771	4.258076182	5.098664022	3.400096679	2.138731928	2.699109487	2.85455843	5.077967549	5.345801923	4.297242479	2.178079101	2.000905222	1.871827428	4.475973674	3.683704725	4.157123213	3.407486172	2.843005364	3.346448447	3.02773172	2.834521598	2.787901982	2.21440993	2.256389107	1.503752071	4.399698789	4.744217955	4.260608596	1.956390564	2.374816247	2.409289971	3.413980665	3.743808807	4.838484109	1.295975494	1.43063542	1.694061249	3.798240605	3.463751639	3.685649735	2.099762994
ENSSSCG00025000997	7.59315559	7.708167664	7.933984683	7.866890331	8.285831816	7.813384336	11.69910931	12.06733571	12.92561854	14.2464951	13.71839422	13.12629598	8.496107288	8.616842938	8.340571003	15.02030275	14.43168323	14.68658563	7.312229111	8.086207942	7.826331136	12.067301	11.51907751	11.77986387	8.3880409	8.598220349	10.20494808	9.044853906	9.160684732	9.339281505	13.16052118	13.02136784	12.97525778	12.94363833	13.68781444	13.1461018	8.268080056	8.293761133	8.314016287	15.19918096	14.8097667	15.18881694	7.210014914	7.50365431	7.346323881	11.17712284	11.92751816	11.72275007	10.47107109
ENSSSCG00025000999	0	0	0	0	0	0	0	0	0	0	0	0	0	0	0	0	0	0	0	0	0	0	0	0	0	0	0	0	0	0	0	0	0	0	0	0	0	0	0	0	0	0	0	0	0	0	0	0	0
ENSSSCG00025001001	0.010234906	0	0.035347519	0	0	0.019973077	0.0267998	0	0	0.009540742	0	0	0	0.024898451	0.020888164	0	0.034592962	0	0	0	0.019322628	0.012439777	0.014009726	0	0.029845481	0	0	0	0.01153931	0	0.031478053	0.011054024	0.009658777	0	0	0	0	0	0	0	0	0	0	0	0	0	0	0.011454853	0
ENSSSCG00025001002	4.561460063	4.634412201	4.675717029	2.973070913	3.220471576	3.353318857	3.654115593	3.760861492	4.057586284	3.727857429	3.630487777	3.3060891	4.127908123	4.881180186	4.803465035	4.643538355	3.895386021	4.914957291	3.372501218	3.231646655	3.303097629	4.075814492	4.903814289	3.473398293	3.72521274	3.402919108	3.449813958	3.602841486	2.841457345	3.872485752	3.971691235	3.464312434	4.12778785	4.221136059	4.632410847	3.908836238	4.382733682	4.632746754	3.947844091	5.265262328	4.876201781	5.440251478	2.814679975	3.085565375	3.412903691	3.465248095	3.627059796	4.242646505	3.562809009
ENSSSCG00025001003	0	0	0	0	0	0	0	0	0	0	0	0	0	0	0	0	0	0	0	0	0	0	0	0	0	0	0	0	0	0	0	0	0	0	0	0	0	0	0	0	0	0	0	0	0	0	0	0	0
ENSSSCG00025001007	31.80073014	30.01650654	32.79657514	25.46489452	25.57876803	25.94116056	22.50060375	24.79510972	26.39052734	30.14150874	29.92484118	28.84316129	32.11878202	33.33597127	32.43073049	24.92339984	26.49127838	26.02670315	29.46065162	29.92697726	29.92021187	27.74043112	26.66121385	26.69692233	27.44957126	28.34554945	29.99361614	27.59463834	27.22967399	27.37437737	24.50631255	26.14780704	25.95598702	30.13176903	31.33492559	30.49543186	35.33171238	33.59558237	34.63721267	25.80963609	26.2035387	26.6462844	31.1199029	30.46559312	32.58454714	28.16633376	27.80867683	27.7225313	22.60483499
ENSSSCG00025001010	0.007449849	0.023346621	0.025728981	0.202843376	0.10078949	0.232610122	0	0	0	0	0	0	0.07733768	0.060410819	0.091225272	0	0	0	0.390854217	0.499452992	0.414908053	0.036218983	0.02039498	0	0	0	0	0.102505755	0.251979233	0.127202014	0	0	0	0.017973712	0.039925163	0	0.096332418	0.063244825	0.065171185	0	0	0	0.468413128	0.222158764	0.329680237	0.032616583	0.008008062	0.041689164	0
ENSSSCG00025001012	0.02131297	0.022263799	0	0	0	0	0	0	0	0	0	0	0	0	0	0	0	0	0	0	0	0	0.029173584	0.0284334	0.103582761	0	0.020764954	0	0	0	0	0	0	0.051420262	0	0	0	0	0	0	0	0	0.020000956	0.020502096	0	0.023327864	0.022909938	0	0
ENSSSCG00025001018	0	0	0	0	0	0	0	0	0	0	0	0	0	0	0	0	0	0	0	0	0	0	0	0	0	0	0	0	0	0	0	0	0	0	0	0	0	0	0	0	0	0	0	0	0	0	0	0	0
ENSSSCG00025001019	0	0	0	0	0.976675726	0	0	0	0	1.413188944	0	0	0	0	1.031328693	0	0	0	0	0	0	0	0	0	0	0	0	0.993306765	0	0	0	0	0	0	0	0	0	0	0	0	0	0	0.948456544	0	0	0	0	0	0
ENSSSCG00025001020	33.08218319	31.93229674	29.39530109	28.5861237	29.36484537	29.41798274	19.06304673	20.48906159	21.21637492	27.06337122	26.50271452	26.92737217	30.19292279	28.72875487	32.43305002	23.08876798	23.61524443	22.78433773	26.56487009	28.24698558	27.31311411	30.3985913	29.9341317	28.67163985	33.17445505	33.63586666	30.81657007	27.79245135	27.82029044	27.11570743	19.14094084	20.36101574	22.12677447	28.33449	25.94420679	28.12547093	28.38287492	33.96496997	27.54081375	21.32848679	22.83217135	22.07039732	25.88230619	26.28900789	29.07847165	27.28338839	26.5244013	26.85084509	28.98291147
ENSSSCG00025001021	0	0	0	0	0	0	0	0	0	0	0	0	0	0	0	0	0	0	0	0	0	0	0	0	0	0	0	0	0	0	0	0	0	0	0	0	0	0	0	0	0	0	0	0	0	0	0	0	0
ENSSSCG00025001022	0	0	0	0.036718724	0	0.021711475	0.019421584	0	0.047117078	0	0	0	0.083998036	0	0	0	0	0	0	0.021311169	0	0.054089995	0.030458182	0.029685406	0	0	0	0	0.05017463	0	0	0	0	0	0	0	0	0	0	0.052325088	0	0	0	0	0.026613493	0.024355058	0.02391873	0	0
ENSSSCG00025001028	21.32539767	18.27016556	19.22381955	24.08276826	22.83193844	22.86623709	9.432194197	11.3573528	10.39567015	11.61994337	10.69249168	11.14260722	26.48719957	23.67646645	25.29352367	8.724224924	9.90636539	10.94396279	22.65556255	22.99565439	22.14872299	16.38613194	16.15720422	15.64492999	13.5425817	13.04294677	12.39710473	18.02810383	19.23243673	17.43646585	11.10819695	11.29857508	11.11217402	10.9077294	11.9733999	11.35660652	19.12830493	19.47157304	18.46343283	10.33840361	9.522441674	10.93401111	17.36706516	19.06589082	17.29447572	14.88228338	14.71873553	15.23899751	8.091622178
ENSSSCG00025001030	14.95171006	15.68979404	14.63195558	12.24292307	13.41905354	12.69752581	16.55268591	16.49018978	16.74212027	16.4948085	17.54936673	17.00438929	14.54909384	13.8064886	14.56324762	16.33784597	15.46581695	15.54712042	10.96132611	10.75892347	10.78596408	12.96475952	14.01133856	13.35339163	16.97939471	16.07524718	16.09135494	15.0847272	14.77406189	13.70977259	17.24577613	16.6257946	16.49562429	18.99365844	17.96170864	17.11020498	15.69725271	15.93616841	14.20249379	16.83337558	16.5648403	16.69547662	10.71228974	10.86074655	11.13096794	16.22873985	14.99975146	15.94729569	18.76956503
ENSSSCG00025001034	0	0.016014533	0	0	0	0	0	0	0	0	0	0	0	0	0	0	0	0	0	0	0	0	0	0	0	0	0	0	0	0	0	0	0	0.018493508	0	0	0	0	0	0	0	0	0	0	0	0	0	0	0
ENSSSCG00025001036	0	0	0	0.056230463	0.026343409	0	0.01189676	0	0	0.012705757	0	0	0	0.011052728	0	0	0	0	0	0.026108465	0.012866328	0	0	0	0	0	0	0.013395995	0.046101973	0	0	0	0	0	0	0	0	0.011571236	0	0.01602596	0	0	0.012791133	0.013111625	0	0	0	0	0
ENSSSCG00025001039	0	0	0	0	0	0	0	0	0	0	0	0	0	0	0	0	0	0	0	0	0	0	0	0	0	0	0	0	0	0	0	0	0	0	0	0	0	0	0	0	0	0	0	0	0	0	0	0	0
ENSSSCG00025001042	0	0.009282376	0	0	0	0	0.007755867	0	0	0	0.00962018	0	0	0	0	0	0	0	0.008037911	0	0	0.032400663	0.012163251	0.023709297	0	0	0	0	0	0	0	0.009597109	0	0.010719244	0.015873834	0	0	0	0	0.010447819	0.011184404	0	0.008338936	0	0	0	0	0	0
ENSSSCG00025001044	0	0	0	0	0	0	0	0	0	0	0	0	0	0	0	0.018859664	0	0	0	0	0	0	0	0	0.015212125	0.014610673	0	0	0	0	0	0	0	0	0	0	0	0	0	0	0	0	0	0	0	0	0	0	0
ENSSSCG00025001045	0.313178831	0.426718146	0.223374336	0.393216751	0.342119349	0.611158054	0.49916062	0.278334808	0.31715928	0.558490183	0.50121357	0.466952156	0.552565778	0.386455811	0.236210891	0.393815995	0.521586247	0.550817533	0.246339401	0.247780575	0.295627456	0.827491113	0.596431191	0.690292208	0.357356612	0.216106236	0.225528004	0.455005038	0.429851655	0.697480898	0.460660819	0.47059912	0.35979979	0.788435386	0.741894854	0.464611107	0.256104279	0.231191608	0.264703802	0.544333762	0.445601735	0.411632858	0.408903955	0.261968352	0.618859217	0.491823738	0.658653518	0.822932134	0.465829876
ENSSSCG00025001047	0.505336505	0	0	0	0	0	0	1.147733666	0.535021028	0.471062981	2.188366232	0	1.430714217	0.40977731	0.515664347	2.435893017	1.70798707	0	0	0.967965238	0	0.614199479	0.691713861	0.674163885	1.473585779	0.943549052	0	0	0	0	1.554192108	3.274677174	1.907563375	1.219188831	1.354097349	0	0	0	0.491186353	1.782476114	1.272095249	0	0	0	0	0	0.543201063	0	1.152529868
ENSSSCG00025001049	0	0	0	0	0	0	0	0	0	0	0	0	0	0	0	0	0	0.034580668	0	0	0	0	0	0	0	0	0	0.035286794	0	0.068115111	0	0	0	0	0	0	0	0	0	0	0	0.043415513	0	0	0	0	0	0	0
ENSSSCG00025001051	1.266299907	1.131722849	1.05688669	0.417922708	0.625448598	0.384399879	2.284196554	2.332799289	2.308957518	0.957448073	1.355699429	1.888662729	0.770145931	0.673152266	0.789665543	2.882441711	2.520425364	2.615443103	0.445452532	0.741149548	0.783607247	2.017924179	1.560001049	1.595503653	1.02572	1.024572	1.644986368	0.539301214	0.650390114	0.587246906	2.178079789	1.747545434	2.177590561	1.357826749	1.369835839	1.313919726	1.10815665	0.895844922	1.367601868	2.696518858	2.142833358	2.211784857	0.607377454	0.676734535	0.875066611	1.894218878	1.149443416	1.952636706	1.395901709
ENSSSCG00025001052	0	0	0	0	0	0	0	0	0	0	0	0	0	0	0	0	0	0	0	0	0	0	0	0	0	0	0	0	0	0	0	0	0	0	0	0	0	0	0	0	0	0	0	0	0	0	0	0	0
ENSSSCG00025001058	0	0	0	0	0	0	0	0	0	0	0	0	0	0	0	0	0	0	0	0	0	0	0	0	0	0	0	0	0	0	0	0	0	0	0	0	0	0	0	0	0	0	0	0	0	0	0	0	0
ENSSSCG00025001060	0	0	0	0	0	0	0	0	0	0	0	0	0	0	0	0	0	0	0	0	0	0	0	0.025841138	0	0	0	0	0	0	0	0	0	0	0	0	0	0	0	0	0	0	0	0	0	0	0	0	0
ENSSSCG00025001062	0	0	0.025893087	0.049487797	0.31878739	0	0.183228584	0.238395041	0.381013311	0.726842603	0.616881385	0.26445453	0	0.024318454	0	0.397538281	0.743316983	0.577687035	0	0.057444415	0.028308776	0.255149978	0.328401034	0.440094783	0.029150246	0	0	0	0.101434569	0	0.307447875	0.226727048	0.283013424	0.072353414	0.642877055	0.350068879	0	0	0	0.564170661	0.490705627	0.507694223	0.028143331	0.028848484	0	0.3282462	0.644731157	0.503460822	0
ENSSSCG00025001064	0	0	0	0	0	0	0	0	0	0	0	0	0	0	0	0	0	0	0	0	0	0	0	0	0	0	0	0	0	0	0	0	0	0	0	0	0	0	0	0	0	0	0	0	0	0	0	0	0
ENSSSCG00025001065	27.98158528	28.49288933	28.71446615	20.57342892	21.57028311	23.48490033	28.11792596	24.58335233	25.24515441	22.1674807	22.27321357	22.64021998	15.52655874	17.89215093	13.31949385	23.98094054	21.26356105	23.64536252	16.39059238	15.44983899	15.90860017	38.41424302	40.36495004	40.66715701	34.10340137	38.53356953	42.43201358	35.04970703	35.52511133	32.79439595	24.82313354	28.92210677	30.71929424	22.24513428	22.77309035	23.74318452	34.89117471	27.64803781	41.97385494	21.66300523	21.17197317	21.15471103	35.34814845	37.8380461	37.64791139	27.73096321	29.49217707	26.16616684	16.32938633
ENSSSCG00025001071	0	0.71048124	0.440426756	0.420879708	0.164314941	0	0.445230643	0.579280671	0.360045597	1.268018591	0.368168533	0.999604857	0.160467947	0.137881045	0.173509702	0.40981219	1.532533471	0.491306474	0.769035976	1.954193971	1.123537925	2.066646045	1.629225414	0.453682615	0.330552785	0.317483486	0.662650169	0.167112931	0	0.161291442	0.871585721	0.73457119	0	0.410230204	0.759373251	0.458036421	0.799520512	0.288698703	0.165273396	0.999606626	1.498112172	1.439265226	0.638269498	1.308523681	0.610101775	1.674984618	1.096651203	0.190301858	0.38780093
ENSSSCG00025001073	31.57526643	30.10980587	33.04278529	38.52716737	37.84387698	38.35150232	14.88906506	15.33977888	15.75790549	17.36712305	16.32618246	16.39308368	42.85579001	42.52876843	44.06599866	17.63602481	18.58396431	18.46155206	48.82772832	48.39814462	48.96298084	20.33525626	18.18501829	17.39153333	32.92031811	33.97942593	34.45242988	39.90472135	38.99688491	35.84257746	13.9824567	16.21627754	16.02408701	16.51606483	16.4419857	18.54076384	46.92828941	48.16098767	47.11913672	16.48297313	16.24333399	16.25484395	49.69733033	50.96774248	52.80847011	18.16927422	16.99875797	19.10645409	29.37345384
ENSSSCG00025001081	0.02390407	0.174793462	0.165111357	0.157783374	0.230999785	0.11661999	0.45900878	0.3800409	0.227774204	0.06684846	0	0.093685336	0.135354926	0.058151422	0.024392611	0.144032136	0.215449003	0.184185628	0.064868287	0	0.067693266	0.319590091	0.327203285	0.318901573	0.092940571	0.267797742	0.209604861	0.140959979	0.026950564	0.090699697	0.171542866	0.232354415	0.180467976	0.11534324	0.128106469	0.193177164	0.084299576	0.08117258	0.16264305	0.056211301	0.270784201	0.057810577	0.044865097	0.022994614	0.085770276	0.287803134	0.102780749	0.053506623	0.054518433
ENSSSCG00025001083	0	0.036184022	0.059814524	0.07621311	0.066947023	0.011266044	0	0	0.036673446	0.032289391	0.012500277	0.011313059	0.021793213	0.046814192	0	0.013914187	0.026016744	0	0.020888613	0	0	0.056134396	0.094828165	0	0.033669374	0	0.033748039	0.045391341	0.052071045	0.043810103	0.011837039	0	0.054481444	0.01392838	0.010313077	0.03110305	0	0.02940621	0.044891685	0.013575695	0.014532799	0.027923879	0.021670905	0	0.013809692	0.101102353	0.037234154	0.116302353	0.026333695
ENSSSCG00025001089	60.80437661	60.15999898	62.71677012	48.65369428	50.378961	50.17071172	70.70262611	73.33693298	73.71933603	61.24529794	64.0613247	64.12465159	52.37673784	60.26780461	55.59250838	60.11944827	57.92976522	64.26288679	50.66409008	43.96936434	55.47067243	49.78550322	50.2034174	49.88240349	59.10283792	61.76641224	58.69423872	59.85985172	57.10890617	63.04882478	82.3125555	70.73920559	72.9786958	65.41120603	63.83291551	63.71286619	58.88468568	56.38285672	60.09340663	61.83566588	51.81327955	60.69587068	53.56676764	53.04427872	55.03118013	61.75109958	55.0518904	53.77930504	53.34201796
ENSSSCG00025001090	0	0	0.297358192	0	0	0.112014614	0.200401054	0.651844492	0.121544055	0.107014308	0.870003348	0	0	0.279274982	0	0.415032727	0.388014048	0.663420207	0.311533045	0.219898685	0	0.558126066	0.628563763	0.459462011	0.111587883	0.643055724	0.223697191	0	0.129431371	0	0.23538366	0.123988131	0.216676519	0.415456066	0.205079146	0.206165013	0	0.097458798	0	0.134978729	0	0.27763806	0	0	0.137305283	0.125653482	0.123402365	0.642420285	0.13091369
ENSSSCG00025001091	0	0	0	0	0	0	0	0	0	0	0	0	0	0	0	0	0	0	0	0	0	0	0	0	0	0	0	0	0	0	0	0	0	0	0	0	0	0	0	0	0	0	0	0	0	0	0	0	0
ENSSSCG00025001096	0.248738472	0.123731125	0.235215867	0.342051198	0.309048869	0.450733067	1.571425218	1.412353531	1.655342167	1.578912306	1.538807361	1.729217866	0.100604439	0.19209714	0.108780891	1.184729786	0.854055893	0.867024086	0.171428479	0.192850906	0.167713219	1.943507442	2.107719563	2.133252426	0.48355564	0.375972777	0.450065027	0.488928872	0.600941492	0.42695417	1.044299071	1.151337758	1.363709326	1.757474721	1.491731779	1.403909223	0.181008642	0.18099796	0.126643228	0.863449912	0.775239646	0.87369322	0.244541808	0.341821356	0.155833225	2.178030382	2.724691774	2.651302993	1.107590039
ENSSSCG00025001097	3.443312103	3.35056259	2.70147194	2.59454778	3.008411155	3.206340977	11.80204287	13.0163811	11.83564836	10.99238274	10.4685548	10.50646036	1.379959017	1.338717092	1.010786089	8.090543476	8.591256081	8.616649802	3.18580812	3.83991444	4.630620978	8.274636828	8.737840517	10.13127763	4.004119776	4.007271208	3.814333068	5.238472852	4.839393424	4.832270974	12.95958502	12.00572131	10.72775591	9.616134759	9.128377497	10.05202814	2.01461035	1.72186656	1.604675394	8.89199362	9.578259487	9.563254683	5.651162785	4.885275567	4.814109268	8.346511506	8.551902288	8.481741078	6.40091428
ENSSSCG00025001098	0	0.017294323	0.014294316	0	0.047996465	0	0	0	0.017528246	0	0	0.016221389	0	0.013425037	0.016894086	0	0	0.015945648	0	0	0.046883701	0	0.022661783	0.022086814	0.016092435	0.015456177	0.032260066	0.016271253	0	0	0	0	0.015623797	0	0	0.014865848	0	0	0	0	0.020838058	0	0	0	0.019801221	0	0.142369905	0.03705817	0.01887947
ENSSSCG00025001099	0	0	0	0	0	0	0	0	0	0	0	0	0	0	0	0	0	0	0	0	0	0	0	0	0	0	0	0	0	0	0	0	0	0	0	0	0	0	0	0	0	0	0	0	0	0	0	0	0
ENSSSCG00025001100	0	0	0.013799952	0	0	0	0	0.01815068	0	0.014899125	0.034607624	0.06264151	0	0.025921473	0.016309809	0.019261052	0.018007155	0.015394173	0.043373356	0.015307756	0	0.097131753	0.021878032	0.042645898	0.077679416	0	0.031144362	0.015708517	0	0.0151613	0	0	0	0.038561397	0.042828382	0.028703435	0.037577228	0	0	0	0	0	0.014999239	0.030750113	0.057349206	0.017494174	0.017180761	0.017888262	0
ENSSSCG00025001101	48.12495283	45.00914049	45.54718872	50.24428215	50.18584198	48.24322595	43.74306652	44.27323553	39.53967697	50.56756479	49.46940567	54.75841906	56.91674637	52.27812839	61.21377155	47.68762011	46.3651564	44.74348818	43.74406608	42.69691518	42.13762822	47.17125195	46.10801222	43.92217886	35.10502806	36.67037456	36.5568591	45.54198518	45.24278484	50.34599658	38.67687605	42.45431511	43.70216325	51.94101061	52.32517745	55.20604306	49.61683101	51.37366835	47.97315469	47.45738049	49.95523556	44.84065229	41.31411968	41.50398237	42.24971319	49.21212481	45.59122424	46.41963325	31.99924881
ENSSSCG00025001106	0	0	0	0	0	0	0.019445591	0	0	0	0	0	0	0	0	0	0.037650312	0	0	0	0	0	0	0	0	0	0	0	0	0	0	0	0	0	0	0	0	0	0	0	0.014020827	0	0	0	0	0	0	0	0.025405994
ENSSSCG00025001107	6.138091502	4.663220521	5.781453398	6.767954195	8.358187261	7.241415363	4.042455312	6.27344826	4.608137767	7.490338921	8.820087016	7.654352983	9.952987141	9.683261971	10.3633101	7.598653888	6.475309768	7.577984065	6.258952858	6.145929955	5.372707673	5.697032936	5.881352424	5.434359246	6.345999438	4.636438404	5.817165803	6.635883738	4.466784809	5.240224133	5.491799565	5.363734215	4.581400273	8.14491114	8.423165588	7.315347424	6.03477092	6.300424639	5.85773942	6.167232459	5.267577076	7.287354405	5.864965544	5.153071586	4.538300925	6.229767351	6.657996934	5.870488272	4.072510079
ENSSSCG00025001108	0	0	0	0	0	0	0.072107637	0	0	0	0	0	0	0	0	0	0	0	0	0	0	0	0	0	0	0	0	0	0	0	0	0	0	0	0	0	0	0	0	0	0	0	0	0	0	0	0	0	0
ENSSSCG00025001113	120.3111248	119.4208106	120.5854737	136.5310337	137.4195209	129.8162316	112.0731269	118.6403104	121.6005971	144.1652187	143.2231117	147.566957	129.999142	138.9394656	134.4517016	126.9186451	121.9424171	127.6889567	135.5540995	133.4904914	138.7632646	141.2355977	140.5996692	143.2250225	96.85407504	98.23664634	103.0390263	122.4051811	124.4703357	127.0961596	116.3961275	117.2710522	115.699417	141.576535	145.7288364	143.8250303	117.5378629	110.9236014	120.2956406	126.7074456	124.6660723	125.647568	135.4210545	128.5561899	125.8154429	145.1420159	146.9245447	144.0238459	88.41321349
ENSSSCG00025001114	7.071563958	7.236289353	6.001794154	3.552389495	3.370356736	3.532122751	9.678220908	8.890979093	9.065845634	6.737688419	7.265268808	7.081942508	2.814756263	2.555092775	2.883981316	9.463872386	7.777368762	7.702889979	3.100432851	2.476427969	2.667831379	12.92168601	12.08314573	12.08141869	15.68787636	14.78692048	15.65422592	5.259820018	5.084701049	5.441648957	8.951123321	9.76770552	9.567622553	7.094263477	6.907121272	6.835704579	4.523977272	5.40096455	5.575992056	7.706486848	8.855293829	8.434738127	2.923106784	3.065760971	3.250800295	10.71503357	8.855409683	10.29687121	31.13189274
ENSSSCG00025001116	0	0	0	0.010810092	0	0	0.011435534	0	0	0	0	0	0	0	0.013369538	0	0	0	0	0	0	0.047772724	0	0	0	0	0	0.025753289	0.014771547	0	0	0	0.024728529	0.015804847	0.011702481	0	0	0	0	0.030809296	0	0	0	0	0	0.01434039	0	0	0
ENSSSCG00025001118	0.204041532	0.290651416	0.192186221	0.0918283	0.250953728	0.30768474	0.194282462	0.231712269	0.353499314	0.380405577	0.401638399	0.454365844	0.385123072	0.616704309	0.208211642	0.178827137	0.313472756	0.321582419	0.369137268	0.195419397	0.315174275	0.247997525	0.203124207	0.22271692	0.216361823	0.277076497	0.234939605	0.164074514	0.29278575	0.12316801	0.513443225	0.260438876	0.402616935	0.537028631	0.31479473	0.283149788	0.327076573	0.362185646	0.25241755	0.392572784	0.233472027	0.291591396	0.330739649	0.3747136	0.177484153	0.406056877	0.398782256	0.53976527	0.190375002
ENSSSCG00025001122	0.055786439	0.058275222	0.108374291	0.057535787	0.01347747	0.040824516	0.133902226	0.03167591	0.132892765	0.026001413	0.030197986	0.013664962	0.065809656	0.056546521	0.09962151	0.03361369	0.06285087	0.053730705	0.012615602	0	0.013165005	0.118657573	0.095451874	0.018606019	0.054225321	0.052081377	0.027176006	0.027413934	0.047172176	0.06614738	0.05719149	0	0.013161548	0.067295953	0.049828361	0.025046098	0.065578417	0.047359395	0.027112169	0.016397983	0.087770307	0.151780724	0.013088064	0.013415996	0	0	0.059966483	0	0.015904139
ENSSSCG00025001123	12.19852861	11.81208829	13.57954589	10.00829542	8.642466094	9.595563703	16.83806991	16.03190461	16.90571513	13.00020391	12.42743783	12.99296275	10.89778707	11.00322192	11.18906669	12.38785897	10.77070934	12.50807749	8.988656233	9.681185911	9.444797899	13.16052774	12.94530655	11.29117701	12.72314008	13.59565689	11.51764101	11.24803459	10.50805565	10.33614436	16.93196109	16.87558604	15.23058799	13.14452445	12.334185	13.6609798	13.09100838	11.02488755	11.39066756	12.28794001	13.58554194	14.21206005	9.904098183	9.19635916	10.45060265	13.42676728	13.95971655	12.2719373	12.81659957
ENSSSCG00025001126	0	0	0	0	0	0	0	0	0	0	0	0	0	0	0	0	0	0	0	0	0	0	0	0	0	0	0	0	0	0	0	0	0	0	0	0	0	0	0	0	0	0	0	0	0	0	0	0	0
ENSSSCG00025001129	10.82471064	11.60953274	11.25164099	7.153727987	8.530963482	6.306455445	13.62172119	13.06843683	13.046142	15.47869924	15.61603469	13.38635076	8.678368552	8.841672235	9.383687941	14.46947675	13.73471688	14.04448973	6.202958981	5.661750025	4.637811069	16.92480682	16.36350307	14.68648663	12.0030173	12.33788959	12.46622705	8.211432453	6.753827054	8.349065765	15.27231633	12.82608413	12.62045968	16.70282774	15.81710279	15.16950748	6.763873599	8.565008755	8.248732533	12.974486	13.59157745	13.24831352	3.846364585	4.85260094	3.990860106	17.42700225	17.03006599	17.17266211	17.3475906
ENSSSCG00025001132	0	0	0	0	0	0	0	0	0	0	0	0	0	0	0	0	0	0	0	0	0	0	0	0	0	0	0	0	0	0	0	0	0	0	0	0	0	0	0	0	0	0	0	0	0	0	0	0	0
ENSSSCG00025001133	0	0	0.049718036	0	0.055646594	0.112372489	0.351822297	0.065392706	0.182898562	0.16103431	0	0.056420721	0.054343778	0	0.058760474	0.277572474	0.064875618	0.055461647	0	0	0.054356467	0	0.157642988	0.384108284	0.055972197	0.053759185	0.112205939	0.056594155	0.12984489	0.218490644	0.118067842	0	0	0	0.257167938	0.051705922	0	0.048885084	0.111942364	0	0	0.417787624	0	0	0	0.063027465	0	0.128894549	0.131331944
ENSSSCG00025001134	0.014496248	0	0.012516149	0	0	0	0	0	0	0	0	0	0	0	0	0	0	0	0	0	0	0	0	0	0	0	0	0	0	0	0	0	0	0	0	0	0	0.012306459	0	0	0	0	0	0	0	0	0	0.016224126	0
ENSSSCG00025001135	0	0	0	0	0	0	0	0	0	0	0	0	0	0	0	0	0	0	0	0	0	0	0	0	0	0	0	0	0	0	0	0	0	0	0	0	0	0	0	0	0	0	0	0	0	0	0	0	0
ENSSSCG00025001136	267.6745617	254.026883	250.4879569	182.519916	183.753159	182.2949465	171.2699651	169.2450404	172.955751	187.608519	185.2411936	188.527238	270.912232	262.3645781	275.3181795	173.2997672	161.5481687	161.499244	156.3633343	150.380904	146.7543781	174.8413289	167.8601514	169.9386871	238.660021	231.1007851	223.7804843	227.0715404	225.3132467	218.70933	149.67328	175.3721449	173.8948117	184.8117009	187.33209	191.3325734	330.2206877	305.6455794	305.4555496	153.816087	156.8630776	156.4816584	197.7151833	209.7599318	206.3730164	181.2809112	178.5134326	182.8646244	139.9457249
ENSSSCG00025001140	1.040243804	1.199844771	1.085268016	0.518550791	0.816767095	0.676667041	0	0	0	0	0.023462444	0	0.122714566	0.035147232	0.044229327	0	0	0	0.529294019	0.290583552	0.347772461	0	0	0	0.884742083	1.133015215	0.907923689	0.106496817	0.073301213	0.041114772	0	0	0	0	0	0	0.203805629	0.183980336	0.126389434	0	0	0	0.061012936	0.020847221	0	0	0	0	0.098854265
ENSSSCG00025001144	0	0	0	0	0	0	0	0.233474339	0	0	0	0	0.064675294	0	0	0.165171453	0.077209386	0	0	0	0	0.333177917	0.093806569	0	0	0.063979562	0.066768933	0	0	0	0.0702571	0	0.06467341	0.248009895	0	0.12307189	0	0.058178826	0.066612091	0	0	0	0.064312326	0	0	0	0.147332101	0	0.078149997
ENSSSCG00025001146	0	0	0	0	0	0	0	0	0	0	0	0	0	0	0	0	0	0	0	0	0	0	0	0	0	0	0	0	0	0	0	0	0	0	0	0	0	0	0	0	0	0	0	0	0	0	0	0	0
ENSSSCG00025001153	0	0.174331045	0.048030078	0	0.053757357	0.271393433	0.097107918	0	0	0.051855699	0.060225099	0.218020812	0.052498773	0	0	0.067037179	0.125346102	0.267893448	0	0	0	0.135224988	0.152290912	0.074213514	0	0.311604162	0.216792957	0.218690996	0.062718288	0	0.171089049	0	0	0.067105558	0.099374771	0	0.065392881	0	0.108141851	0.196219078	0	0.067267246	0.052204141	0.053512157	0	0	0.11959365	0.249036999	0
ENSSSCG00025001154	0	0	0	0	0	0	0	0	0	0	0	0	0	0	0	0	0	0	0	0	0	0	0	0	0	0	0	0	0	0	0	0	0	0	0	0	0	0	0	0	0	0	0	0	0	0	0	0	0
ENSSSCG00025001159	3.437597874	4.04840525	3.204352109	4.046717066	4.168323066	3.941694262	5.637725129	4.985402756	5.181113734	5.194473202	5.132071062	5.095171549	4.515000749	4.838259535	4.099943962	6.583298029	4.723966937	5.345979454	4.099822809	4.131147854	3.885667505	7.078900816	5.79938839	5.330931473	4.160788839	3.91451546	3.487869026	4.379177597	4.77674874	4.320089555	4.994456181	5.096115517	5.527357026	5.586323715	5.397746226	5.337853883	4.349851319	4.674884831	4.543796982	5.946880221	5.553150357	6.116075839	4.951983985	4.465247646	4.229330752	6.171114955	6.331223408	6.689963754	3.345813574
ENSSSCG00025001161	0.276248328	0.269334339	0.333920286	0.227928725	0.37373814	0.197666116	0.964464199	0.752907031	0.760436903	1.287561452	1.256111782	1.1368122	0.208564607	0.164273806	0.056378834	0.932127318	0.829948304	0.762729873	0.066635815	0.229298305	0.191228866	0.895358913	1.361281569	0.835357022	0.5191345	0.601769619	0.771549592	0.380102231	0.477564728	0.366861121	0.792976764	1.233208922	1.129692036	1.177455698	1.085676144	1.504843092	0.346386271	0.234518531	0.286413841	0.519686497	0.92720839	0.623550875	0.103697054	0.106295265	0.154187846	1.128827054	1.286772274	1.257314523	0.630044427
ENSSSCG00025001162	0.675887576	0.847248878	0.875348178	1.449930595	1.959455675	1.560783633	0.668588016	0.895471371	1.073385937	1.239091917	1.585425744	1.36862565	1.169410162	1.406731358	1.540332376	1.493253167	1.726015822	1.301962156	2.139842602	1.683049557	1.573755622	1.259620764	1.233556385	1.623049554	1.20445171	1.177863734	1.295066924	2.059249087	1.70186074	1.602833707	1.039365972	1.386962228	0.871716721	1.657842812	1.951968943	1.314946226	1.668499368	1.66398715	1.576708194	0.794687268	0.879070821	1.253188793	2.769690704	1.798811148	1.724554351	0.986379831	1.18666799	1.285964805	1.001980654
ENSSSCG00025001163	0	0	0	0	0	0	0	0	0	0	0	0	0	0	0	0	0	0	0	0	0	0	0	0	0	0	0	0	0	0.011304977	0	0	0	0	0	0	0	0	0	0	0	0	0	0	0	0	0	0.013338327	0
ENSSSCG00025001164	0	0	0	0	0	0	0	0	0	0	0	0	0	0	0	0	0	0	0	0	0	0	0	0	0	0	0	0	0	0	0	0	0	0	0	0	0	0	0	0	0	0	0	0	0	0	0	0	0.027551541
ENSSSCG00025001165	0	0	0	0.095056639	0.037110903	0.049961064	0.033518784	0	0.013552853	0	0.04157585	0.025084781	0.03624205	0.010380249	0	0.123409353	0	0.073975122	0.011579235	0.012259976	0	0.062234227	0.140176862	0.222008041	0	0	0	0.07548567	0.028864667	0.036428039	0	0.013825381	0.012080332	0.046325712	0.02286749	0.057471426	0.015047794	0	0.024884915	0.03010179	0.016112002	0.030958221	0.048051539	0.086197139	0.18372383	0.056044309	0.055040259	0.014326702	0
ENSSSCG00025001166	0.075765072	0.052763436	0.087221366	0	0	0	0.220431799	0.172079639	0.401078351	0.306047925	0.082025404	0.544390128	0.0238341	0.102396479	0.077313524	0.426082174	0.426797329	0.364865621	0	0	0	0.337651932	0.553112625	0.404309402	0.196386335	0	0.049211292	0.099284282	0.142368463	0.095825649	0.233019928	0.381867228	0.309834266	0.274189361	0.315808474	0.272126262	0.089063822	0.064320075	0.024547847	0.356328714	0.413237854	0.274850008	0	0.145765015	0	0.663422212	0.32576841	0.621836431	0.230398311
ENSSSCG00025001169	0	0	0	0	0	0	0	0	0	0	0	0	0	0	0	0	0	0	0	0	0	0	0	0	0	0	0	0	0	0	0	0	0	0	0	0	0	0	0	0	0	0	0	0	0	0	0	0	0
ENSSSCG00025001170	1.803959769	2.046675741	2.073294846	1.981277743	1.73173281	1.701899463	5.422252108	5.155418789	5.451516733	5.701881211	5.781449873	5.876157055	1.702463515	1.637207932	1.426337153	6.752122143	5.908769821	5.764763943	2.128900916	1.933684865	1.894573894	4.777212605	5.445527303	5.402993066	2.345712404	2.609874191	2.723659102	2.759246421	2.397540276	2.0625063	5.119516588	5.367595757	5.310178492	5.548440552	4.780528099	5.492389008	1.474590692	1.40975034	1.776670744	6.517629557	6.3004691	6.197444627	2.354376773	2.52828979	2.343351582	4.001311023	3.27468869	3.971111195	2.642975585
ENSSSCG00025001172	0.115167212	0	0.049718036	0.142534342	0.166939781	0.112372489	0.150780985	0	0.060966187	0.107356207	0.124683273	0.39494505	0.108687555	0.140083617	0.117520948	0	0	0.277308233	0.104176119	0.110300618	0	0.34994326	0	0	0	0	0.280514848	0.169782466	0.064922445	0.163867983	0.059033921	0.124384259	0	0.0694639	0	0	0	0.146655252	0	0.135409971	0	0.069631271	0	0	0	0.063027465	0.185694932	0	0.065665972
ENSSSCG00025001183	35.17054163	32.91823928	31.58472809	24.41942983	24.24068876	24.67973538	16.04063879	19.68322564	18.57215873	24.0327106	23.66823127	24.13414536	26.97753622	25.31325405	29.56115642	20.7194125	19.9397219	21.50922015	24.15595515	24.37485531	22.08366329	23.9460626	20.53012978	20.42755668	61.29496516	54.41548306	53.95357879	30.93667359	30.75604615	29.2641082	16.19767933	18.58815357	18.80646083	24.58605826	23.13671339	23.39999469	53.11840156	54.82047961	44.41264597	21.11656116	20.41274362	21.00116361	27.82332717	29.45885602	33.52296977	23.10874397	21.27164164	21.44574416	61.85899595
ENSSSCG00025001187	14.66605529	14.63289585	14.88918114	15.24784668	15.69121981	16.19721307	13.22288562	12.52172869	11.97272341	13.95930675	14.43840664	13.98826082	14.94360744	14.36490341	15.65104053	10.37447804	11.19708695	10.86585406	19.12206234	18.23962912	18.29402959	13.51604993	12.90546322	12.00467187	21.97092239	22.82001273	21.21097764	14.83644039	15.73266285	15.89934599	11.45557197	13.22884986	12.66177172	14.35438891	13.327623	13.42231021	21.58198979	24.36535307	22.59713432	11.25905657	10.66667349	11.0921784	15.46471823	14.30186157	14.63365326	13.06843024	13.19522543	13.36282062	21.18138628
ENSSSCG00025001188	0.042453028	0.036955809	0.030545169	0.058379023	0.123074944	0.117364697	0.185270014	0.136595625	0.187278363	0.217655507	0.091921691	0.187180653	0.026709661	0.057375258	0.086641327	0.127898727	0.119572505	0.156739752	0.044801729	0.0813182	0.140258464	0.283791986	0.251812086	0.302059297	0.061897544	0.085872594	0.055148588	0.069539272	0.159545082	0.080540192	0.15232791	0.168118949	0.253734385	0.153635023	0.069518127	0.203305357	0.041587203	0.042046801	0.075651183	0.174702252	0.142490648	0.111225978	0.225757976	0.163351425	0.118475665	0.216843512	0.190141696	0.277160387	0.072617526
ENSSSCG00025001190	0	0	0	0	0	0	0	0	0	0	0.515435946	0	0	0	0	0	0	0	0	0	0	0	0.18619719	0	0	0	0	0	0	0	0	0	0	0	0	0	0	0	0	0	0	0	0.06382695	0	0	0	0	0	0
ENSSSCG00025001193	178.3405736	173.8482663	161.0729821	119.091024	120.0740004	118.5563271	168.3911224	169.6497409	164.7099102	167.2817597	170.6965853	171.8433253	133.8325311	125.0962344	138.4833802	165.3416966	164.3520554	162.5405825	96.18287525	95.17206023	93.17219236	165.6212448	154.4211049	157.5831833	182.0606642	174.5657246	172.0985053	109.0947389	109.2231518	111.3232302	160.1411597	163.3713957	167.1470876	171.6630771	176.5370762	172.8919916	128.7674421	135.7668643	115.5387795	158.4984256	164.6129755	163.8148588	80.50495244	84.53964681	86.18337478	171.3222635	173.4452328	170.3801669	189.601493
ENSSSCG00025001194	0.241293373	0.511529707	0.373776008	0.32790943	0.555509156	0.42240345	0.551293593	0.556091197	0.631154875	0.985714281	0.614661207	0.827471825	0.308088348	0.258968073	0.282434351	0.735499657	0.7196008	0.738217156	0.385174076	0.360239589	0.328257701	0.483040199	0.437144276	0.454456716	0.57945439	0.722182215	0.829726029	0.362695816	0.304050752	0.289473577	0.713009513	0.636181651	0.609461366	0.753371967	0.900124912	0.567149967	0.383757253	0.289191298	0.317314507	0.801049772	0.625278476	0.454828645	0.299699321	0.286727955	0.21220235	0.636958757	0.770491389	0.826048437	0.655530671
ENSSSCG00025001197	0.224361021	0.156246912	0.193714673	0.23139652	0.180678255	0.072972176	0.407974137	0.212322791	0.138565266	0.627432436	0.546524036	0.787724575	0.017644816	0.060644775	0.095394338	0.135187009	0.084257546	0.198085529	0.050737228	0.232786937	0.141191488	0.772634061	0.742181227	0.873009596	0.127214817	0.174550049	0.109296034	0.128628417	0.126477543	0.124147562	0.210844181	0.26251014	0.176443016	0.969828459	0.53439711	0.688321676	0	0.047617317	0	0.065949151	0.047065765	0.045216987	0.210549482	0.125897896	0.1118098	0.634393667	0.743614457	0.481282085	0.19188905
ENSSSCG00025001200	3.63699319	3.195934953	3.989269605	1.506856277	1.523518269	1.492601203	6.14454276	7.250038748	6.77580037	6.940699624	5.407741035	5.215317143	3.697526149	4.088427719	4.63517343	6.038222969	5.469273068	6.028716219	3.812322683	3.558054669	3.757328042	3.965168286	5.469811222	4.289815348	4.44557234	4.92557665	4.471166975	3.973370435	3.396564643	3.494399584	6.801086039	7.316659863	6.687760799	6.533958154	5.981248135	5.25604727	4.642365996	5.022307318	4.627559653	5.817918334	5.992325123	5.964569616	4.848655517	4.489645231	5.05940635	4.852168682	4.84913582	5.328342147	6.247916316
ENSSSCG00025001201	0.51991352	0.543108255	0	0	0.502424532	0	0	0.590420684	0	0.969302673	0	0	0	0	0	0	0	0.500754675	0.470295077	0	0	0	0	0	0	0	0.506545081	0	0	0	0	0	0	0	0	0	0	0	1.010710381	0.611297898	0	0	0	0	0	0	0	0	0
ENSSSCG00025001208	28.02389776	27.60391507	27.52588298	33.0361909	32.2127958	32.62919471	13.71852955	14.97679307	15.15308032	22.07647636	22.38741795	22.96708601	26.20941955	26.84988717	27.13318593	17.0957782	16.68154444	16.31419246	22.97399882	21.11352491	22.19082325	18.57337022	15.50567112	15.71985869	26.47674491	26.34361899	25.35848193	22.65673986	23.56548623	23.45767238	15.09998832	14.97636633	16.02148121	22.95789376	21.69864157	22.37910136	23.03263848	21.93147815	22.08710104	18.22938535	17.78266052	16.92009928	14.68620368	14.79317679	15.64615843	16.35481396	16.69720243	17.69930054	21.16121259
ENSSSCG00025001209	17.15759629	16.78604199	15.74363593	9.897961106	9.251571382	9.581104575	12.00291701	11.80227944	12.05661779	10.2116666	11.11223479	9.988043079	12.64674981	11.92008491	12.58779084	12.77815697	13.67363184	13.76359993	13.18047763	11.51176754	12.73808517	13.47104307	13.56912023	13.22484822	16.60920421	15.84325059	15.50773513	9.144549778	9.487403546	9.192355392	10.42665547	11.0476645	11.98368885	11.40759627	11.95904389	10.99247754	13.55161309	13.49272757	11.61485618	13.6232103	15.20236426	13.6853028	9.972753679	10.06501121	10.91844476	13.7965075	13.92675817	14.32997704	20.5801421
ENSSSCG00025001212	12.95604937	14.08226829	14.82542987	16.10921232	16.6883577	16.11410238	15.55971039	16.49166565	16.03513356	15.21131947	14.66577072	15.46628534	19.01391856	19.84182254	20.50066856	17.90569767	16.84165736	18.0466092	15.59890461	16.67303241	16.20082393	14.6707423	14.54676137	14.76842179	9.221941454	8.344413557	10.25811404	15.08669383	14.79215669	14.35112255	17.30069899	16.71182877	16.87755316	14.19474894	15.87898527	16.3164882	16.25194583	15.62125303	16.20386087	18.26069378	16.88526066	16.86651215	14.81334066	15.53946287	14.44647725	15.53615548	14.79946931	14.70224708	11.53910666
ENSSSCG00025001217	0.184682753	0.192921946	0.177173572	0.287827413	0.416430808	0.640715092	1.020904571	0.978731517	0.955931309	0.860784916	0.955282071	0.924871591	0.348583881	0.449277666	0.29315567	0.717132451	0.624209316	0.592923942	0.092809655	0.432370051	0.096851467	1.396691946	1.657225656	1.916314043	0.199460694	0.287361713	0.199926711	0.363018753	0.670930967	0.739675821	0.757336875	0.842178203	0.987625554	1.509989658	1.869527953	1.28980275	1.447329351	0.783923803	1.017231093	0.651432447	0.568218637	0.645152881	0.154056699	0.276354242	0.196343949	0.786109163	1.05877824	0.918648817	0.140403069
ENSSSCG00025001219	30.89277015	30.62487005	30.88177913	23.59608674	23.30220039	24.22093172	21.6588132	21.936232	21.01051992	21.88063033	20.03161066	20.47901435	23.39399114	25.28965769	23.55475466	21.19139163	20.75803704	20.52284301	21.85121212	23.07779476	21.7975353	19.96310584	21.67661772	20.26032501	26.36731435	27.83061765	27.21343489	15.49582411	16.73165241	16.68076354	22.07550081	22.36813383	22.01242608	21.71434851	22.03293826	20.39255892	19.30774822	19.1403773	19.62574597	21.44955738	19.08214168	20.3951274	16.55121216	16.79933828	18.02911805	20.96274317	20.7174885	20.98921314	25.43427642
ENSSSCG00025001221	1.12501443	1.615905967	1.881979612	2.523636326	2.582030885	2.041062132	1.089338693	0.758563896	1.004990734	0.639059109	0.761232727	0.77505123	1.509629859	1.425428225	1.273570235	1.037986597	0.732761249	0.778807011	1.78088331	1.717225716	1.825253419	0.576860304	0.769970175	0.680081449	1.72573055	2.986780599	2.586080609	1.071130864	1.466580301	1.03381732	0.991159575	0.759407147	0.746498509	0.424100146	0.832150636	0.441954518	1.301820053	1.029685784	1.435235027	0.620042081	0.641630617	0.552658596	1.072255407	1.132940733	0.693802344	0.654166077	0.680237482	1.023027153	0.701596937
ENSSSCG00025001222	0	0	0	0	0.087966585	0	0.238355799	0	0	0	0	0	0	0	0	0	0	0	0	0.087182054	0.085927143	0	0	0	0	0	0	0.089464498	0	0	0	0	0.08590458	0	0	0	0	0.077277936	0	0	0.229148471	0	0	0	0	0	0	0.101878772	0
ENSSSCG00025001223	0	0	0	0	0	0	0	0	0	0	0	0	0	0	0	0	0	0	0	0	0	0	0	0	0	0	0	0	0	0	0	0	0	0	0	0	0	0	0	0	0	0	0	0	0	0	0	0	0
ENSSSCG00025001227	0	0	0	0	0	0	0	0	0	0	0	0	0	0	0	0.632622701	0.591438888	0	0.474861049	0	0	0	0	0	0.510270804	0.490095867	0.511462995	0	0	0	0	0	0	0.633267985	0	0	0	0	0	0	1.321497006	0	0	0	0	0	0	0	0
ENSSSCG00025001230	0	0	0	0.145794932	0	0	0	0.200665853	0	0	0.191303257	0	0	0	0	0	0	0	0	0	0	0.214769099	0	0	0	0	0	0	0	0	0.181153111	0	0	0	0	0	0.207718564	0	0.171754705	0	0	0	0	0	0	0	0	0	0.201504405
ENSSSCG00025001231	283.8355428	273.4692202	274.4526006	182.4472955	177.8204525	172.9318954	179.3735729	183.4500499	182.3606153	146.9530499	146.9920474	150.934367	248.5838582	250.1929422	265.7470765	171.8456537	163.5673396	160.8263996	202.1551946	202.6982761	195.5154964	167.4063002	154.2455215	151.3587688	245.9217104	245.0753861	238.3692307	199.9043546	199.1766955	196.4729715	173.5012631	192.1409565	187.7093159	142.5521706	141.6509341	150.4260586	284.6276502	279.8866325	284.7678818	159.813142	160.5809988	160.5174387	219.1849107	219.6377726	232.820776	158.9348658	160.143804	161.264835	160.4358088
ENSSSCG00025001233	0	0	0	0	0	0	0	0	0	0	0	0	0	0	0	0	0	0	0	0	0	0	0	0	0	0	0	0	0	0	0	0	0	0	0	0	0	0	0	0	0	0	0	0	0	0	0	0	0
ENSSSCG00025001235	0	0	0	0	0	0	0	0	0	0.016285538	0	0.017117628	0	0	0	0.021053356	0	0	0	0	0	0	0	0.058267799	0	0	0	0	0	0.016572109	0	0	0	0	0	0.007843596	0	0	0	0.020541189	0	0.010562805	0	0	0	0	0	0	0.009961284
ENSSSCG00025001237	9.192601954	9.365017761	9.253224678	6.70857105	7.314861414	7.245188218	11.94259847	12.68729492	12.64755487	12.29514688	12.20208331	12.09845778	7.573078679	6.78388665	8.041513875	9.185851999	8.921111872	10.74589048	9.118011562	9.443397713	9.192914601	9.983735418	10.55850899	10.93821211	9.407191919	9.375137267	9.540015258	8.140127341	8.038216472	8.432132889	11.61687203	13.31965409	13.38491919	12.28774401	11.90975059	11.92513789	9.548993435	8.814887839	8.455998028	10.43382357	10.89257208	9.666781644	8.619592763	8.412390268	9.316439818	9.62166551	8.69921759	9.193269469	10.08500009
ENSSSCG00025001239	0	0	0	0	0	0	0	0	0	0	0	0	0	0	0	0	0	0	0	0	0	0	0	0	0	0	0	0	0	0	0	0	0	0	0	0	0	0	0	0	0	0	0	0	0	0	0.034876996	0	0
ENSSSCG00025001242	0	0	0	0	0	0	0	0	0	0	0	0	0	0	0	0	0	0	0	0	0	0	0	0	0	0	0	0	0	0	0	0	0	0	0	0	0	0	0	0	0	0	0	0	0	0	0	0	0
ENSSSCG00025001243	0.029865234	0	0.025785825	0.517469335	0.303036503	0.276834793	0	0	0	0.125278556	0.06466589	0.190203741	0.042277388	0.036326572	0	0	0	0	0.351195219	0.157317742	0.197340547	0.127046509	0.122640237	0.119528642	0.159662198	0.167290387	0.029097315	0.249492544	0.033671459	0.184142177	0	0	0	0.090067112	0	0.160900947	0.175536815	0.088738375	0.116115857	0	0	0	0.028026747	0.043093468	0.089299625	0.114410254	0.080257545	0.167125078	0.085142706
ENSSSCG00025001244	0	0	0	0	0	0	0	0	0	0	0	0	0	0	0	0	0	0	0	0	0	0	0	0	0	0.4259905	0	0	0.25722437	0	0	0	0	0	0	0	0	0	0	0	0	0	0	0	0	0	0	0	0
ENSSSCG00025001245	0.155686175	0.237692561	0.217140633	0.118573419	0.04629205	0.222019664	0.324037186	0.339998622	0.405739092	0.212108758	0.207446456	0.117340105	0.169530921	0.2524918	0.073323701	0.389661956	0.242863278	0.357571002	0.064997592	0.091758388	0.067828203	0.101890456	0.163927759	0.511259611	0.174610939	0.190068187	0.140015119	0.070620481	0.094515001	0.193121049	0.257827218	0.37509499	0.339051962	0.216699676	0.13905865	0.150548405	0.07038968	0.213502762	0.209529328	0.267535913	0.090441323	0.405480702	0.123624956	0.034560675	0.071617706	0.157296451	0.244590866	0.214453124	0.122910993
ENSSSCG00025001246	0.069381103	0.024158793	0.019968022	0.095409001	0.022349081	0.13539491	0.02018582	0.052526733	0.122427823	0.280260311	0.05007596	0.113299952	0.021825837	0.037507418	0	0.0836101	0	0.044549603	0.020919884	0.310096648	0.261971204	0.112436859	0.094970124	0.185121135	0	0.02159105	0.022532373	0.068188937	0.104297991	0.065813531	0.071128552	0.049955868	0.087300805	0.111593845	0.103285156	0.041532815	0	0.039266975	0.022479444	0.054384073	0.058218217	0	0.086813388	0.133482848	0.110642922	0	0.024859929	0.051767315	0.026373117
ENSSSCG00025001249	1.972532526	2.017000113	2.440705347	1.404013619	1.335668351	1.755240949	2.449140277	2.334683409	2.772281726	4.137185512	4.0454557	4.144411814	1.08153541	0.670224084	0.793798527	2.284999066	2.597924756	2.568803945	1.878522252	1.529969461	1.534172018	1.451988081	1.502134172	1.093383843	2.140122288	2.379719187	1.881211482	2.177555543	2.270909566	1.824986253	2.356875268	2.58798347	2.503845388	4.499253116	4.485306145	4.421742993	1.755401971	1.391538874	1.336708295	2.915384504	3.024759814	2.536402886	1.303594736	1.349619897	1.486971238	1.391194674	1.470794504	1.438080706	2.384041711
ENSSSCG00025001256	0	0	0	0	0	0	0	0	0	0	0	0	0	0	0	0	0	0	0	0	0	0	0	0	0	0	0	0	0	0	0	0	0	0	0	0	0	0	0	0	0	0	0	0	0	0	0	0	0
ENSSSCG00025001260	19.26936501	22.91745912	23.89719433	79.38432813	76.1614202	78.60927113	85.34608474	85.84399768	82.82392936	62.68974757	65.78164073	68.94960328	22.12140511	25.29847023	18.25015835	82.67154838	81.72550369	82.81780872	85.98984898	90.99724424	88.60077352	102.7865955	101.0290672	94.99366448	32.4655666	37.16290654	40.22977596	103.9390866	101.8732317	103.6733217	81.24222349	84.59751098	84.72015132	61.72477312	63.25736166	68.74559966	47.00951187	35.09653392	52.4920747	85.81935936	83.82719115	84.67005673	142.8960549	143.780247	145.5242389	90.35373159	91.94511821	93.93889224	39.24878055
ENSSSCG00025001261	0.096901445	0.101224478	0.083665298	0	0	0.09454997	0.084577864	0.110042565	0	0	0	0.094944547	0	0	0	0	0.327517234	0	0	0	0	0.706659615	0	0	0	0.090465725	0	0	0	0.183837558	0.298026085	0	0.182893621	0.233787106	0.08655222	0.087010503	0	0.082263609	0	0.227867317	0	0.234350405	0	0	0	0	0	0	0.110502416
ENSSSCG00025001263	0	0	0	0	0	0	0	0	0	0	0	0	0	0	0	0	0	0	0	0	0	0	0	0	0	0	0	0	0	0	0	0	0	0	0	0	0	0	0	0	0	0	0	0	0	0	0	0	0
ENSSSCG00025001264	0	0	0	0	0	0	0	0	0	0	0	0	0	0	0	0	0	0	0	0	0	0	0	0	0	0	0	0	0	0	0	0	0	0	0	0	0	0	0	0	0	0	0	0	0	0	0	0	0
ENSSSCG00025001266	0.150755593	0.052493735	0.130163298	0	0	0	0.087722023	0	0.053203764	0.093687247	0.108808172	0.098474084	0.047424542	0	0	0.060557749	0	0	0	0	0	0	0	0.067040461	0	0	0	0	0	0	0.05151752	0	0.18969264	0	0.089769775	0.045122547	0	0	0	0	0.063250089	0.060765579	0	0.338379846	0	0	0.054017206	0.056241627	0
ENSSSCG00025001271	0.044872204	0.046874073	0	0	0	0.021891653	0.019582759	0.10191494	0.071262137	0	0	0.043966023	0	0.018193432	0	0.054074803	0	0.043218661	0.020294891	0	0.021178723	0	0.030710947	0	0.109041271	0.041892012	0.043718414	0	0	0	0.023001183	0.024231705	0.042346324	0.02706498	0.040079783	0.020146	0.026374224	0	0.043615718	0.02637966	0.028239459	0.027130192	0.021054948	0.043164993	0	0.024557174	0.024117226	0	0.127926033
ENSSSCG00025001275	0	0	0	0	0	0	0	0	0	0	0	0	0	0	0	0	0	0	0	0	0	0	0	0	0	0	0	0	0	0	0	0	0	0	0	0	0	0	0	0	0	0	0	0	0	0	0	0	0
ENSSSCG00025001277	0.010232969	0	0	0.008443083	0	0	0	0	0	0	0	0	0	0	0	0	0	0	0	0	0	0	0	0	0.009946611	0	0	0	0	0.01941358	0	0	0	0.012344172	0	0	0	0	0.009946431	0	0	0	0	0	0	0	0	0.080168799	0
ENSSSCG00025001282	4.875254643	2.777865175	8.035983278	12.43320056	15.4186676	11.67614632	23.59722408	23.15223404	15.48491187	12.39436205	11.99565506	14.33040078	7.11057148	9.703661059	3.618103941	20.82988025	25.46580721	22.62426041	8.018145583	8.065054625	4.602032392	16.69917763	10.31334027	14.1905972	6.031233598	10.758006	10.79522304	10.45414661	7.49534948	14.71453895	11.35919095	26.32715187	24.25888997	10.15824136	15.43892961	11.93898213	8.33598435	3.386293805	9.477480947	22.40757542	19.52457667	28.94035417	2.495529104	6.395141352	2.120353711	10.18720153	10.48110904	6.944457961	9.602841069
ENSSSCG00025001291	0	0	0	0	0	0	0	0	0	0	0	0	0	0	0	0	0	0	0	0	0	0	0	0	0	0	0	0.02350372	0	0	0.049033925	0	0.022568474	0	0	0	0	0	0	0	0	0	0	0	0	0	0	0	0
ENSSSCG00025001300	52.80923708	50.17414536	53.06196882	48.61095155	51.06534142	50.65772061	35.08012964	39.35648021	37.44048519	43.75433472	47.2098821	42.70962595	55.83955026	56.72445052	57.64819345	43.75095776	42.41908646	43.79842822	55.80444714	50.96439376	52.39058644	39.32118822	37.23697588	33.64379841	43.98902663	45.67376306	46.58323477	43.33694808	42.90492894	45.25835862	38.96167155	38.55675954	40.32650701	45.11472844	43.23210681	43.86888715	50.76644296	52.28725152	51.11791966	41.99430166	44.65849878	43.14840125	47.77429321	49.1331507	49.7003257	40.97128419	39.09796975	38.93810485	31.82779004
ENSSSCG00025001307	0	0	0	0	0	0	0	0	0	0	0	0	0	0	0	0	0	0	0	0	0	0	0	0	0	0	0	0	0	0	0	0	0	0	0	0	0	0	0	0	0	0	0	0	0	0	0	0	0
ENSSSCG00025001309	678.8387534	664.7118065	712.0133094	811.9574015	827.7300224	849.5923404	854.6123053	797.9149094	793.6800873	950.5247139	935.9352239	966.8954952	814.7535506	798.2167224	749.7347673	683.6772845	737.4644324	727.6394771	817.9806287	808.9987075	790.4801207	553.8455818	528.1230987	517.2277812	687.4510827	690.6516638	710.1647636	897.6560177	892.9390715	917.7835194	759.807969	807.4172416	828.9645344	892.0576745	895.6499749	927.7852417	711.7548277	643.1616668	704.8696731	782.1504196	773.9039641	766.3381757	764.3197157	781.555993	790.5469665	602.8426794	579.3533546	591.5431774	525.7505282
ENSSSCG00025001310	15.18564897	15.99494797	15.53753232	12.37675791	12.42279247	12.469386	9.634217517	9.907529166	10.31465932	17.54366954	17.04155728	16.59356506	13.23557203	12.21853033	13.0664387	14.42708521	13.00447766	13.50783205	9.71060183	9.902779888	10.31615046	15.82908742	14.98232634	15.57867179	13.06791857	13.58016223	13.60665051	11.37751218	11.69540419	11.05299361	10.09987078	10.96730674	10.59132492	17.79091864	17.92976305	18.04736192	10.00849903	10.5276428	9.870270162	14.9960591	14.20018134	14.05949287	8.684715671	9.282689797	9.388181947	16.02272511	15.92558686	14.99011317	12.95183907
ENSSSCG00025001313	4.392797911	4.569078098	3.613710751	4.417769435	4.445441047	4.543739257	7.141698222	6.808365714	7.305611396	8.137005283	8.246050861	8.053998968	2.686663135	3.042325058	2.654916228	6.56599719	5.501330273	6.391780738	2.387551021	2.076501439	2.438137739	7.447275758	10.58071376	8.425873248	4.837965026	5.526736587	5.363584737	5.873774783	4.888877416	5.150528399	8.523670736	7.513602909	7.187948882	8.119210973	8.150394412	7.482539193	3.989239373	3.233063092	3.573432099	5.807756322	6.146020857	5.722219158	3.078515331	3.010562591	2.570596183	9.182824782	9.22097063	6.899835772	7.288304723
ENSSSCG00025001321	5.53751305	5.030049	5.768528256	6.125010078	6.126782864	6.460271431	5.236044527	5.308747317	5.67161994	5.592103138	6.842197017	5.622267319	8.956076346	8.964467859	7.677562861	4.78727546	5.605831155	5.488048271	9.273974619	9.646249497	10.47329119	3.267677969	3.1308073	3.211971907	5.070520268	4.682734166	4.750058364	5.817018187	6.311112075	5.309869885	6.067788979	6.024028894	5.415144193	6.026502414	6.093019365	6.12528112	6.367980624	5.842211938	7.157104603	5.213384376	5.303150324	5.385972325	9.884888008	8.279750354	7.582919876	4.611645961	4.744695002	4.827806317	3.63784613
ENSSSCG00025001322	12.11708158	11.41339709	11.58560729	10.61642452	10.75027263	10.82583016	6.622881493	6.855110103	7.115037593	9.458411722	8.795943753	8.839448391	13.39905174	13.54616579	14.2104304	8.20482567	7.993754188	8.193474106	13.26853721	13.71762322	13.46464542	14.38783576	13.92908923	14.5467772	10.1056378	9.863962385	9.334095327	10.49975497	10.5693193	10.62918062	7.03275099	7.901334995	7.986462557	9.454930405	9.857561099	9.764509368	11.564563	12.24040888	11.80637266	9.518092812	9.032326016	9.104293371	12.04735848	12.14410153	13.98239777	10.18034119	10.21135271	9.899474699	8.535522734
ENSSSCG00025001323	0	0	0	0	0	0	0	0	0	0	0	0	0	0	0	0	0	0	0	0	0	0	0	0	0	0	0	0	0	0	0	0	0	0	0	0	0	0	0	0	0	0	0	0	0	0	0	0	0
ENSSSCG00025001325	44.80925134	41.74048308	44.85742922	49.05274043	51.52761089	51.16664952	33.72131859	30.7519602	32.45256013	31.03982295	29.69912851	30.42190574	48.32336462	51.24923716	52.16075255	29.55060101	29.41564246	35.00217998	56.76990955	55.84117241	61.78175593	25.40862085	24.32903213	22.82919076	44.28409726	47.35061619	48.16888396	36.02033344	36.99499085	37.9450616	32.6447953	31.723769	29.46765315	31.70885404	28.99344058	30.88943826	46.76412428	48.82351901	43.89747663	33.55058155	32.91831796	34.29181052	35.96669447	37.84365756	36.18610171	27.95011037	26.12194542	26.30915424	38.92749534
ENSSSCG00025001326	0	0.037480596	0	0	0	0	0	0	0.075975116	0.033446409	0	0.035155313	0	0.05819001	0	0.086476627	0	0	0	0	0	0	0.098226122	0	0	0	0	0	0	0	0	0.038751433	0.067720399	0	0	0	0	0	0	0	0	0	0	0	0	0	0	0	0
ENSSSCG00025001327	0	0	0	0	0	0	0	0	0	0	0	0	0	0	0	0	0	0	0	0	0	0	0.029814052	0	0	0	0	0	0	0	0	0	0	0	0	0	0	0	0	0	0	0	0	0	0	0	0	0	0
ENSSSCG00025001330	55.19748534	53.4287561	50.98954874	82.52264558	84.84026166	81.64063023	166.1010276	162.5729635	165.9053724	160.2821026	165.6004435	159.453812	65.73125594	64.23386485	62.51333045	97.76909035	99.28911418	102.3333021	52.18440876	52.33705661	54.43438798	153.2286129	150.5857396	151.0177905	59.40719264	55.5591879	57.81798962	122.3724434	114.9796356	126.9762589	174.6036548	159.4048787	161.9257916	150.6052181	158.3967779	160.7419535	68.54878354	67.9797147	63.73926741	108.2127343	108.3604114	103.8430954	81.46678357	81.13325339	80.46582554	144.8351874	143.8377635	141.4453987	92.32653159
ENSSSCG00025001336	0	0	0	0	0	0	0	0	0	0	0	0	0	0	0	0	0	0.515628577	0	0	0	0	0	0	0	0	0	0	0	0.507828501	0	0	0	0	0.478179592	0	0	0	0	0	0	0	0	0	0	0	0	0	0
ENSSSCG00025001339	0.016525369	0	0	0.027269712	0.143725355	0.016124353	0.115389849	0.018766428	0.10497662	0.092427394	0.01789083	0.032383287	0	0	0	0	0.0558541	0.031832816	0	0.01582706	0.031198486	0.100426871	0.045240454	0.088185252	0.032125851	0.107994841	0.03220091	0.129931325	0.037262944	0.094053812	0.050824742	0.017847925	0	0	0	0	0.019426003	0.014029063	0.016062634	0.019430007	0.062399538	0.019982813	0.015508076	0.015896643	0.019764911	0.054262949	0.017763604	0.092475536	0.01884485
ENSSSCG00025001340	9.203575497	9.390586282	10.09472945	7.836567751	9.255947637	9.058551472	25.52376637	26.19002152	27.64637108	19.9769396	19.92810101	18.92670929	8.812000828	9.480839806	8.572632716	16.53990643	15.16173051	17.522697	11.9796094	12.04328842	12.57708065	17.46228988	16.4799715	18.06065368	12.17075399	12.51381347	12.61625592	13.41037856	11.43229323	14.08526801	29.89698591	26.6130308	24.64258515	17.84775415	18.06624489	18.08983229	11.44805768	9.85746794	12.45659286	15.31965163	15.45680702	16.43490929	15.31562559	14.85006038	14.91172058	18.82955659	18.11834917	17.66671676	16.688872
ENSSSCG00025001341	0	0	0	0	0	0	0	0	0	0	0	0	0	0	0	0	0	0	0	0	0	0	0	0	0	0	0	0	0	0	0	0	0	0	0	0	0	0	0	0	0	0	0	0	0	0	0	0	0
ENSSSCG00025001351	4.949867117	4.086162809	4.96189089	7.519184145	6.931821471	6.866022252	6.526307513	5.847409197	5.995639057	4.262224631	4.064563464	4.161465915	4.582299783	4.864237877	5.093835629	4.334741545	4.217959535	4.080626152	8.698817096	7.974824542	8.89945886	6.385840081	5.655793821	6.029948779	3.89393232	4.053271521	3.52498788	4.452541883	4.433827757	4.386964561	5.816364014	5.447950934	6.670367314	4.541572978	4.477415504	4.011460946	2.329944811	2.501700806	2.110024542	4.771822693	4.553859204	4.565196805	3.867682907	3.601422116	3.725218016	5.440776257	5.117847411	5.504654711	4.365016872
ENSSSCG00025001359	0.055343916	0.144532391	0.095568549	0.114158775	0.160446729	0.297004973	0.265680107	0.062849285	0.146487334	0.206361265	0.419418195	0.244018177	0.130575248	0.08975675	0.084712515	0.100041154	0.124704617	0.106608979	0.125155292	0.053005261	0.052242296	0.033633237	0.075755766	0.258417989	0.026897591	0.051668244	0.053920868	0.217571799	0.062397314	0.052498136	0.141844554	0.08965979	0.130571444	0.46733492	0.27188205	0.24847421	0.357820208	0.046983719	0.322765239	0.130143258	0.243807406	0.16730748	0.077905463	0.346048932	0.231676314	0.666336426	0.237963209	0.247762501	0
ENSSSCG00025001372	0.387563684	0.588878456	0.51714749	0.562026161	0.567464719	0.653183395	1.025074895	0.760211515	0.596843614	0.755399216	0.584879376	0.840024151	0.653931281	0.466651268	0.515328336	0.721799967	0.529263297	0.633448138	0.594917144	0.35993842	0.432360598	0.770817678	0.884173777	0.767732678	0.662110726	0.581110629	0.675100047	0.58867018	0.675297777	0.701848991	0.734449167	0.558108172	1.318907714	0.722536213	0.618912291	0.748736339	0.62126078	0.498513182	0.536528273	0.759475234	1.005187341	0.852090745	0.385748236	0.429306043	0.39330627	0.642732296	0.429227947	0.578345698	0.54910388
ENSSSCG00025001373	0	0	0	0	0	0.066901957	0.011969173	0.015572851	0.087112224	0.038349282	0.014846258	0	0	0	0	0	0.030899419	0.013207833	0	0	0	0.050002037	0.093854151	0.018294582	0.013329417	0.025604806	0.02672112	0	0.046382584	0	0.028117095	0	0.038823728	0.033084759	0	0	0	0	0.026658351	0	0	0.016582238	0	0	0	0.015009584	0	0	0
ENSSSCG00025001382	0.012169932	0.012712865	0.010507593	0	0	0	0	0	0	0	0	0	0.011485214	0	0.012418655	0	0	0	0	0.01165567	0	0	0	0	0	0.011361664	0	0	0	0.011544155	0	0.013143914	0	0	0.010870164	0	0	0.010331554	0	0	0	0	0	0	0	0	0	0	0
ENSSSCG00025001383	0	0	0	0	0	0	0	0	0	0	0	0	0	0	0	0	0	0	0	0	0	0	0	0	0	0	0	0	0	0	0	0	0	0	0	0	0	0	0	0	0	0	0	0	0	0	0	0	0
ENSSSCG00025001390	0	0	0	0	0	0	0	0	0	0	0	0	0	0	0	0	0	0	0	0	0	0	0	0	0	0	0	0	0	0	0	0	0	0	0	0	0	0	0	0	0	0	0	0	0	0	0	0	0
ENSSSCG00025001397	0	0	0	0	0	0	0	0	0	0	0	0	0	0	0	0	0	0	0	0	0	0	0	0	0	0	0	0	0	0	0	0	0	0	0	0	0	0	0	0	0	0	0	0	0	0	0	0	0
ENSSSCG00025001398	0	0	0	0	1.077363945	0	0	0	0	0	0	0.54617585	0	0	0	0	0	0	0	0	0	0	0.763024568	0	0	0	0.543099881	0	0	0	0	1.20409092	0	0	0	1.001069292	0	0	0	0	0	0.674059414	0	0	0	0.610131854	0.599201173	1.247752388	1.27134738
ENSSSCG00025001402	0	0	0	0	0	0	0	0	0	0	0	0	0	0	0	0	0	0	0	0	0	0	0	0	0	0	0	0	0	0	0	0	0	0	0	0.693598009	0	0	0	0	0	0	0	0	0	0	0	0	0
ENSSSCG00025001404	0.282798149	0.103395086	0.134293305	0.081666512	0.054657062	0.041390337	0.296199465	0.272976927	0.254498758	0.263617882	0.275548729	0.221669696	0.12009918	0.160524689	0.173146711	0.357835487	0.254887889	0.231520467	0.115114067	0.135424007	0.040042408	0.068744084	0.154839714	0.320686221	0.096209532	0.145208843	0.151539637	0.180660265	0.143477924	0.147541178	0.478369276	0.320702563	0.26687929	0.068228664	0.252594868	0.152359395	0.099730984	0.156051313	0.068719848	0.29925462	0.142378862	0.136786115	0.079616776	0.122417455	0.084559085	0.201196723	0.258389836	0.253204982	0.193494816
ENSSSCG00025001409	0	0	0	0	0	0	0	0	0	0	0	0	0	0	0	0	0	0	0	0	0	0	0	0	0	0	0	0	0	0	0	0	0	0	0	0	0	0	0	0	0	0	0	0	0	0	0	0	0
ENSSSCG00025001411	0	0	0	0	0	0	0	0	0	0	0	0	0	0	0	0	0	0	0	0	0	0	0	0.024045179	0	0	0.017560229	0	0	0	0	0	0	0	0	0	0	0	0	0	0	0	0	0	0	0	0	0	0
ENSSSCG00025001413	0	0	0	0	0	0	0	0	0	0	0	0	0	0	0	0	0	0	0	0	0	0	0.082604222	0.08050841	0	0	0.117590822	0	0	0	0	0	0	0	0	0	0.070939599	0	0	0	0.07595658	0	0	0	0.144354438	0	0	0	0
ENSSSCG00025001416	246.7062641	247.6174818	256.1890148	220.3441627	224.2441138	224.1397917	222.2369235	220.682164	226.7943158	268.6747901	280.1454402	271.9610686	242.2215136	245.8416048	239.9802189	251.4576176	253.2776362	246.7260466	187.534987	177.6163946	176.9613832	215.6815195	207.0936022	214.692804	202.5124854	215.6842578	213.2828304	208.2348028	214.5526251	219.2593427	231.7883395	213.6019582	214.9098802	269.218223	272.7740884	283.2890962	201.9085011	198.9299302	197.8831216	259.7237092	254.8466304	251.4379919	187.7086147	182.3292093	179.7652363	225.6104191	235.0321305	236.6397437	198.8646102
ENSSSCG00025001419	0	0	0	0.557665614	0.653151892	0.659486042	0	1.535093779	0.715590624	1.260093475	1.463469918	0.662238218	0.637860089	0.548077152	0	2.443505183	2.284432706	7.811772936	1.834150802	1.941980259	1.276018072	1.642983606	0	0	0	0	0.658508605	1.328547798	5.33419038	0	2.771642593	2.91992048	3.189207518	0.81533253	0	0	0.794523508	0.573788672	0	2.384061803	0.850713698	3.269188157	0.634280314	0.650172704	0.808384852	0	2.179594266	0	0.770754349
ENSSSCG00025001425	0	0.021067982	0	0	0	0	0	0	0	0	0	0	0	0	0	0	0	0	0	0	0	0	0	0	0	0	0	0	0	0	0	0	0	0	0	0	0	0	0	0	0	0	0	0	0	0	0	0	0.022999011
ENSSSCG00025001427	23.79479412	27.40690132	29.05370199	35.67594795	34.49156787	31.57736122	5.424649214	5.142186057	4.230092361	3.931326112	5.382877858	4.784643939	30.91893237	31.71467792	28.90175886	6.098732147	5.251569439	6.541878813	33.49056965	38.69079442	34.36239144	4.964022717	6.198165087	5.270987423	22.91317001	23.66503139	22.23142353	23.47319262	20.62103154	19.32875328	5.597898833	4.650776462	5.194899602	6.104952937	4.559980263	4.544262819	24.21404978	22.34855059	28.60858053	5.37620943	6.313999859	4.348181292	21.24682825	23.23112979	20.38881992	6.8997998	5.344598968	6.111220746	6.986147794
ENSSSCG00025001432	0	0.086763838	0	0	0	0	0	0.094322198	0.087937404	0	0	0	0	0.067352031	0.084755891	0	0	0.159995349	0	0	0	0.302854121	0	0	0	0.155084099	0.080922716	0	0	0.078787525	0.17030062	0.089705698	0	0.300583421	0.074187617	0.074580431	0	0	0	0	0	0	0	0.159796671	0	0	0	0.092958511	0
ENSSSCG00025001434	3.658940259	1.698744618	7.371353082	4.025255556	3.142986546	3.570150002	3.193609274	6.001870414	3.443443606	3.031803849	6.602119929	3.983387777	4.604102895	3.956045611	4.978293392	10.28844287	5.496379443	9.397621577	2.941996274	3.504325278	2.686353836	3.953043262	3.895441216	4.338979594	2.766204883	6.452314761	4.35704942	1.59825299	1.833448895	2.699509402	3.334306879	6.147201011	3.836640623	2.452127911	2.178773178	1.095154751	7.646542035	4.83190461	5.927474413	6.214095928	3.070244924	6.882501382	2.670653953	1.564325303	0.486246528	6.674750733	1.748045527	5.460089396	1.854446554
ENSSSCG00025001437	0	0	0	0	0	0	0	0	0	0	0	0	0	0	0	0	0	0	0	0	0	0	0	0	0	0	0	0	0	0	0	0	0	0	0	0	0	0	0	0	0	0	0	0	0	0	0	0	0
ENSSSCG00025001442	0	0	0	0	0	0	0	0	0	0	0	0	0	0	0	0	0	0	0	0	0	0	0	0	0	0	0	0	0	0	0	0	0	0	0	0	0	0	0	0	0	0	0	0	0	0	0	0	0
ENSSSCG00025001443	0.033647172	0.035148263	0.014525587	0	0.06503068	0	0.05873609	0.038210175	0	0.031365114	0.018213689	0	0.111139281	0.013642244	0	0.04054769	0.037908031	0.048610908	0.015218011	0.016112676	0.031761495	0.020447836	0.046056866	0.067332485	0.032705596	0.031412492	0.049173013	0.016534509	0.037935393	0.015958519	0.017247309	0.018170009	0	0.020294525	0	0.015106366	0.059329696	0.028564464	0.049057504	0	0.042350402	0.020343424	0	0.048550544	0.040243179	0.055242181	0.018084167	0.018828871	0
ENSSSCG00025001445	37.51014399	35.61905227	38.15641044	34.8590485	33.20079604	34.40195048	16.44997044	18.56987383	17.75450894	18.11299307	17.52279982	17.04387205	45.02912324	45.34131246	46.25392228	13.35174565	13.41309663	13.73277781	54.29908973	53.90361086	53.76562493	23.0286423	19.80237715	21.29228204	26.37220604	25.92925499	25.88108502	24.29555393	24.29645117	23.95569885	17.08060564	18.41789064	17.8882999	16.60606296	16.94575214	17.77712781	38.13124395	33.2604426	37.30318208	12.93865152	14.24988104	13.59933848	46.12307149	48.32204723	49.64313705	21.50524148	19.98101538	20.2996087	20.38853967
ENSSSCG00025001446	0	0	0	0	0	0	0	0	0	0	0	0	0	0	0	0.017229016	0	0	0	0	0	0	0	0.019073383	0	0	0	0	0	0.013561787	0	0.015441145	0.013492152	0	0	0	0	0	0	0.016809884	0	0	0	0	0	0.046945629	0	0	0
ENSSSCG00025001450	3.946788762	5.359725265	3.407681473	7.164171385	4.576830773	4.62121606	1.377940092	4.033823069	0.835726277	5.15074705	3.418323895	4.253792932	1.862365222	2.240315368	5.638432054	4.756214468	4.446584342	6.842428849	4.998172502	4.914013306	2.980480169	2.398516213	4.321949378	4.738830815	2.685439777	6.632392244	6.537019733	2.327383004	7.119670163	2.995076125	7.687767776	5.115189162	2.234773151	1.428319761	3.525265605	0.708786287	4.175598	1.675295394	3.836272978	3.248356715	4.967671228	9.54507491	2.22229599	1.898314464	4.720495488	3.023938167	2.545511552	3.975503046	7.201208516
ENSSSCG00025001451	0	0	0	0	0	0	0	0	0	0	0	0	0	0	0	0	0	0	0	0	0	0	0	0	0	0	0	0	0	0	0	0	0	0	0	0	0	0	0	0	0	0	0	0	0	0	0	0	0
ENSSSCG00025001453	28.99775727	27.42439048	28.67997195	23.57645137	21.55277304	22.24983269	15.21282141	13.38473608	14.5290696	13.97579954	12.69081124	14.55164813	32.06245493	31.56383601	33.21558443	15.14633194	14.68047836	15.72483704	25.84748885	24.61561314	27.00945274	15.61925591	15.69448873	13.70506739	27.12665434	24.27009137	24.1411504	23.39454187	22.83189648	21.65498292	13.52950772	15.20907347	15.4800623	16.21382338	13.82671715	13.99205661	31.17788644	31.65092354	30.41720425	15.27548771	14.78659862	15.8806863	23.4575395	24.0946355	27.28874103	15.14663905	15.48187452	13.85150169	14.01105629
ENSSSCG00025001458	23.03078662	22.43393666	23.30462143	19.82542105	19.05233081	18.40692458	15.23640621	14.22647951	13.44984223	13.67437303	13.24507771	13.36693527	28.49085323	28.66773602	27.90239355	12.12692751	13.18847748	11.98116015	23.06206615	19.13530195	18.33367257	9.77053734	10.12011532	10.37217416	20.70376026	21.80248505	21.09514274	19.29025452	17.99426132	17.11544621	12.54232188	13.0548805	11.93313893	14.26278936	14.46525698	14.14668973	25.03848365	25.77846016	23.12733487	11.48696083	11.22591271	11.45901003	19.38289055	20.82810442	18.38713674	13.93669603	11.44789609	11.75514092	13.382604
ENSSSCG00025001461	0	0	0	0	0	0	0	0	0	0	0	0	0	0	0	0	0	0	0	0	0	0	0	0	0	0	0	0	0	0	0	0	0	0	0	0	0	0	0	0	0	0	0	0	0	0	0	0	0
ENSSSCG00025001462	0	0	0	0	0	0	0	0	0	0	0	0	0	0	0	0	0	0	0	0.080413261	0	0	0	0	0	0	0	0	0	0	0	0	0	0	0	0	0	0	0	0	0	0	0	0	0	0	0	0	0
ENSSSCG00025001463	37.62424779	38.25603453	35.26349184	39.27110664	39.10531639	41.59979666	19.80451273	19.27893969	19.25923163	19.42681529	20.72640575	19.63585878	41.69049902	40.16628141	43.84984667	23.03594337	24.52142306	23.52440531	52.95462235	55.57874601	56.8160007	54.03226198	62.15699832	65.05309095	38.28522197	35.66512859	34.75123104	39.65757789	40.40971024	38.97067956	19.39952264	21.3426832	21.22198246	20.87437241	21.96217858	20.59906989	39.56194747	36.84025917	35.62483945	22.64547182	23.04142588	23.5227758	46.92679727	46.10062766	47.74252948	33.17695239	32.32365743	33.55769127	29.5886167
ENSSSCG00025001465	0	0	0	0	0	0	0	0	0	0	0	0	0	0	0	0	0	0	0	0	0	0	0	0	0	0	0	0	0	0	0	0	0	0	0	0	0	0	0	0	0	0	0	0	0	0	0	0	0
ENSSSCG00025001468	0	0.017994029	0	0.014212567	0	0.03361509	0	0	0.018237416	0	0	0	0.048769169	0.013968198	0.0175776	0	0	0	0.031163229	0	0	0	0	0	0	0.016081515	0	0.016929567	0	0.016339815	0	0	0	0	0	0	0	0.014623477	0	0	0	0	0.016165156	0	0.020602354	0	0.018516252	0	0
ENSSSCG00025001470	0	0	0	0	0	0	0	0	0	0	0	0	0	0	0	0	0	0	0	0	0	0	0	0	0	0	0	0	0	0	0	0	0	0	0	0	0	0	0	0	0	0	0	0	0	0	0	0	0
ENSSSCG00025001472	8.009779617	7.32383589	7.6227833	7.712966594	8.415935714	7.990817206	5.561517903	6.033763505	5.329260062	9.682284549	10.89898542	9.805137707	4.448761904	5.231737576	4.993772016	5.488183048	6.436131057	6.040873542	5.691491222	6.121745428	6.127903561	11.33761868	12.00290919	9.912973512	6.077067026	7.011611651	7.978973868	7.538416762	7.026301752	7.332653355	4.914622994	5.997324665	6.201695003	10.81889342	10.18732739	9.631455178	4.625670666	4.137552599	4.465495439	5.519069314	6.63726387	6.66639033	4.779947692	5.918084754	5.518637632	11.19378958	10.3920564	11.80363618	4.282284968
ENSSSCG00025001474	0	0.431169913	0	0.340559153	0.398871384	0	0	0	0	2.308568198	0	0	0	0	0	0	0	0	0	0	0	0	0	0	0	0	0	0	0	0	0	0	0	0	0	0	0	0	0.401198014	0.485305202	0	0	0	0	0	0	0	0	0
ENSSSCG00025001477	0	0	0.019993677	0	0	0	0	0	0	0	0	0	0	0	0	0	0	0	0	0	0	0	0.010565793	0	0	0	0	0	0	0	0	0	0	0.009311435	0	0	0	0	0	0	0	0	0	0	0	0	0	0	0
ENSSSCG00025001481	0.159219688	0.133058324	0.164965499	0	0	0	0.138970695	0.14464959	0	0.029684181	0.034475145	0	0.150261505	0.180755716	0.0649895	0	0.035876446	0.276034379	0	0.030498316	0	0.154815887	0	0.127447943	0.185716936	0.178374114	0.155125702	0	0.035902341	0	0.097937901	0	0.060102851	0.038413782	0	0	0.112300143	0.108134497	0.030952261	0.112323289	0	0.077012677	0	0	0.038086448	0.034854411	0.136919938	0	0.108940544
ENSSSCG00025001484	0	0	0	0	0	0	0	0	0	0	0	0	0	0	0	0	0	0	0	0	0	0	0	0	0	0	0	0	0	0	0	0	0	0	0	0	0	0	0	0	0	0	0	0	0	0	0	0	0
ENSSSCG00025001489	0.122609991	0.048029982	0.092629437	0.151745745	0.118485604	0.07477166	0.080262667	0.243665679	0.03245309	0.100007419	0.033185259	0.225251095	0.130175528	0.03728416	0.06255792	0.073877708	0.10360239	0.059045903	0.180226458	0.264215001	0.188075226	0.18627932	0.188809651	0.204465804	0.059589448	0.085850126	0.119457343	0.150629002	0.138236226	0.174458091	0.078561298	0.182081209	0.115708209	0.073953064	0.123204436	0.192666114	0.054049218	0.091077567	0.059588367	0.072080478	0.11574336	0.037065625	0.158210509	0.103202017	0.1649765	0.083875836	0.148271719	0.034306117	0
ENSSSCG00025001491	0.198628185	0.092217565	0.190551984	1.402130685	1.684865288	2.519505858	0.07705216	0.025062756	0.023366224	0.185156592	0.167253705	0.172992841	0.22910893	0.196860365	0.20268766	0	0.124322868	0.0850261	4.631542706	4.924967622	5.229069978	0.536484443	0.573981338	0.264987682	0.107261006	0.061812091	0.064506965	0.911004204	0.796240663	0.690854039	0.067876961	0.071508257	0.062482433	0.186361721	0.177414387	0.29725629	0.077830874	0.187359567	0.021451812	0	0.083335219	0.080061751	1.988274616	2.038092395	1.689359365	0.31403113	0.593086875	0.419906875	0.176172423
ENSSSCG00025001494	0	0	0	0	0	0	0	0	0	0	0	0	0	0	0	0	0	0	0	0	0	0	0	0	0	0	0	0	0	0	0	0	0	0	0	0	0	0	0	0	0	0	0	0	0	0	0	0	0
ENSSSCG00025001495	0	0	0	0	0	0	0	0	0	0	0	0	0	0	0	0	0	0	0	0	0	0	0	0	0	0	0	0	0	0	0	0	0	0	0	0	0	0	0	0	0	0	0	0	0	0	0	0	0
ENSSSCG00025001497	0.016627001	0.026053164	0.035889634	0.020578067	0.008033849	0.016223519	0.036281095	0	0.026405558	0.023248957	0.04500215	0	0.070611818	0.07415558	0.016966816	0	0.056197607	0.032028589	0.015040187	0.039810993	0.047085538	0.040417801	0	0.022181899	0.048485141	0.038806791	0.032398947	0.081706507	0.028119085	0.070974186	0.017045772	0.008978845	0.031382116	0.050143452	0	0.02239477	0.009772737	0.042346027	0.032322841	0.078198009	0.041855532	0.030158562	0.054612081	0.007997204	0.009943233	0.009099445	0	0.046522133	0
ENSSSCG00025001498	0	0	0	0	0	0	0	0	0	0	0	0	0	0	0	0	0	0	0	0	0	0	0	0	0	0	0	0	0	0	0	0	0	0	0	0	0	0	0	0	0	0	0	0	0	0	0	0	0
ENSSSCG00025001501	0	0	0	0	0	0	0	0	0	0	0	0	0	0	0	0	0	0	0	0	0	0	0	0	0	0	0	0	0	0	0	0	0	0	0	0	0	0	0	0	0	0	0	0	0	0	0	0	0
ENSSSCG00025001507	0	0	0	0	0	0	0	0	0	0	0	0.037680695	0	0	0.117729911	0	0	0	0	0	0	0.186968262	0	0	0	0	0	0	0	0	0	0	0	0	0	0	0	0	0	0	0	0	0	0	0	0	0.041338914	0	0
ENSSSCG00025001509	0	0.04875551	0.020149001	0	0	0	0.040737547	0.106005613	0.024707488	0.043507759	0.05052982	0.022865368	0.022023654	0.07569473	0.047627177	0	0	0.089906752	0.06332847	0	0	0.198547868	0	0.124532647	0.113417982	0	0.022736594	0.022935655	0	0.110683381	0.095697629	0	0.110115063	0.11260527	0.16675404	0.167636981	0	0.039622869	0.04536637	0.05487698	0.029372937	0.028219147	0.087600216	0.044897554	0.027911432	0.025542853	0.025085245	0.10447301	0
ENSSSCG00025001510	0	0	0	0.012087036	0	0.04288178	0	0	0	0	0.015859874	0	0	0	0	0.01765379	0	0	0.026502676	0	0.013828427	0.017805295	0	0.019543629	0	0.013676476	0.014272741	0	0	0	0	0	0.013824796	0	0.052339354	0	0.017220775	0	0	0	0	0	0	0	0	0	0	0	0
ENSSSCG00025001511	0	0	0.009143211	0	0.030700441	0.010332723	0	0	0.022423521	0.059228835	0.057323538	0.031127531	0	0	0	0	0	0	0	0	0	0	0	0	0	0	0	0	0	0	0.021712829	0	0	0.038323503	0.018917406	0	0	0.00899003	0	0	0	0	0	0.010186803	0.012665646	0	0.056915897	0.035555811	0
ENSSSCG00025001513	2.274172885	2.021058216	2.725503431	2.044423844	2.296076957	2.483939894	17.74606054	16.15076694	17.96837726	19.61727443	20.32137764	22.51526797	3.55567959	3.00014612	2.528470943	27.1602836	23.59481029	25.66328418	3.03964728	4.193604576	3.268144215	24.918069	21.88342965	19.24519943	6.268675222	6.115891865	6.382531619	4.636990431	3.520728293	4.217877528	16.87691974	18.10973907	19.15526524	21.82409234	18.91826152	19.23177908	4.428982269	6.108886305	6.895417713	25.6215556	29.30770102	27.95125091	7.135155822	7.738402052	8.809517285	23.62853379	24.84710099	23.3250586	6.88985683
ENSSSCG00025001516	1.619564535	1.273050905	1.799845998	0.390299777	0.395145272	0.336392643	1.770491605	1.957563241	2.224018311	0.994023915	1.11973677	1.099802497	0.423726749	0.494114633	0.433619886	1.545910752	1.436238831	1.629383244	0.43514847	0.522161556	0.575192014	1.169383349	1.075520692	1.17658792	1.706728725	1.586852514	1.593543956	0.606750774	0.967223133	0.813775595	2.227506354	2.363992559	2.012643416	1.054225929	0.809232456	0.849513576	0.546647254	0.612585771	0.654623805	1.338619122	1.766013014	1.502740701	0.707263932	0.69413456	0.89181247	1.061850173	1.008353219	0.8704109	2.450322248
ENSSSCG00025001517	447.1618398	446.0350853	449.0260341	305.6340497	294.5357585	304.0197843	668.1184191	689.8757266	666.3893188	336.9026036	360.770818	348.7129004	563.4113439	554.7849624	510.653295	561.8035797	592.1340496	596.8298162	365.2484715	327.8500669	325.2258997	297.9440419	302.8657095	291.5926507	519.237988	539.8960686	546.3983345	316.7363705	333.6238475	314.8252476	698.7021402	639.3318424	671.6058498	331.0817967	329.7232659	332.7976418	624.1555322	600.5654772	675.19979	560.4719754	622.756286	554.8674327	319.1597559	330.2618561	314.3450749	329.038645	322.7823682	330.2788155	915.3954139
ENSSSCG00025001523	0.258095494	0.479306357	0.544722989	0.993771658	0.900660259	1.133245705	1.814689733	2.29592387	2.110147903	1.777697503	1.39710732	1.376809236	0.392425194	0.44183361	0.468213928	1.883440749	1.809291704	1.795333654	0.557719328	0.398249288	0.433122019	2.631562179	2.492627858	2.525030686	0.710806824	0.937043543	1.005836533	1.451502765	1.115457472	1.142513128	1.73457346	2.369386547	2.449203121	2.041033966	1.818629464	2.098635186	0.488807886	0.474733667	0.487799759	2.393966418	2.201794137	1.820550286	0.4036788	0.579310603	0.411588151	1.082899098	1.032672613	1.171484309	0.850262024
ENSSSCG00025001525	0	0	0	0	0	0	0	0	0.025694457	0.022622863	0.026274146	0	0	0	0	0	0.027342103	0	0.021952733	0	0	0.088491038	0	0.032376811	0	0	0	0	0	0	0	0.026211135	0	0	0.021676903	0.021791679	0	0	0.023589291	0.028534552	0	0	0.022774877	0	0.029026386	0.079689573	0.078261913	0.027161576	0
ENSSSCG00025001530	0	0	0	0	0.019797481	0.019989473	0.0059604	0.015509914	0.021690042	0.019097148	0.007393129	0.020072894	0.006444659	0.011075062	0.020905311	0	0.007693635	0	0	0	0	0.016599986	0.056084908	0.072882582	0.006637774	0	0.006653282	0.026846129	0.023097566	0.019433195	0.035004327	0.066378591	0.006444471	0.016475525	0.030497688	0.018395502	0.016055034	0.011594618	0.01991296	0.016058343	0.008595238	0.008257611	0	0	0.016335132	0.007474462	0	0.007642838	0.007787364
ENSSSCG00025001532	0.939935146	0.826836356	1.067823335	1.428603585	1.290766776	0.772316682	1.899867995	1.797731049	1.885545287	1.383451207	1.338947775	2.520504105	0.887051541	0.802308732	0.605775866	1.6096283	1.003227538	1.429418652	1.655714051	0.805456893	1.494330405	1.68356966	2.099190189	2.507914326	0.432773134	1.016063344	0.771172017	0.486202305	0.780851291	1.12623631	1.06504107	1.870031414	2.007479206	1.670946814	1.546536924	2.354298824	0.755996751	0.251984046	0.577020382	1.570470721	1.369859202	0.897306905	1.99627107	1.380055511	1.360867455	2.11173724	2.499321269	1.771739896	1.410346476
ENSSSCG00025001534	0.897782742	1.150979608	1.515068042	1.649848457	1.73516578	1.114904705	0.783605932	0.092684907	0.216027358	0.418446135	0.441802239	0.439826137	1.540492289	1.588389634	1.748977792	0.442597165	0.413784037	0.19652259	1.5134628	0.898929227	1.849022414	0.892791091	0.167577471	0.489977224	0.832993018	0.609568293	1.272288325	0.521392343	0.874174596	1.0064586	0.54386949	0.352594171	0.423623036	0.393820996	0.255149412	0.622929533	1.151309537	0.588945354	1.269299678	0.287886708	0.25681923	0.345423654	1.531846796	1.84501839	0.878546556	0.75932636	0.657990722	0.456724459	0.27921667
ENSSSCG00025001537	0	0.008975569	0	0	0	0	0	0	0	0	0	0	0	0	0	0	0	0	0	0	0	0	0	0	0	0	0	0	0	0	0	0	0	0	0	0	0	0	0	0	0	0	0	0	0	0	0	0	0
ENSSSCG00025001538	0	0	0	0	1.055599017	0	0	0	0	0	0	0	0	0	0	0	0	0	0	0	0	0	0	0	0	0	0	0	0	0	0	0.589882925	0	0	0	0	0	0	0	0.642171529	0	0	0	0	0	0	0	0	0
ENSSSCG00025001539	1.0160727	1.373579611	1.100904612	1.010948717	0.837497635	0.903938127	0.13041944	0.101811673	0.105466562	0.148574028	0.172553564	0.058561965	0.930702266	0.743155461	0.711555998	0.216080046	0.101006605	0.153510645	0.531637914	0.562892829	0.583000151	0.302686736	0.31361603	0.23921143	1.839719902	1.53448402	1.785786049	0.79301674	0.853560309	0.831536426	0.071486729	0.15062228	0.10340835	0.120166917	0.1423615	0.205728223	0.608920006	0.947153004	0.503493159	0.12883655	0.075228919	0.060228227	0.39262746	0.488707559	0.32168594	0.37071018	0.342652992	0.379061107	0.783817982
ENSSSCG00025001544	15.78543532	16.63030271	17.56690026	10.63608739	13.40048948	11.55999187	11.25146196	10.81684505	10.63697735	11.26358064	10.9316147	10.5859181	13.84908801	14.7927951	14.99182144	11.4177273	10.63651207	10.60047619	12.95455821	13.02309409	12.31140997	8.71348915	8.131566833	10.14791851	14.90203558	15.6482897	14.95324863	11.57775859	11.00468781	10.80727963	9.903036715	9.86938575	10.08476451	11.04365756	11.42392327	9.595528014	14.00616605	14.0866637	14.41103765	10.78380481	10.42144138	9.808581958	10.3916949	10.45780434	11.69428196	9.486192582	8.972538696	8.776984661	12.24379146
ENSSSCG00025001546	0	0	0.014929721	0.22827374	0.133679952	0.151848401	0	0.019636633	0	0	0	0.050827366	0	0.014021801	0	0.145865356	0.038962715	0.09992674	0.172055506	0.132487727	0.114258094	0	0.023669134	0	0	0.096859369	0.016847038	0.050983606	0.038990838	0.049207559	0	0.037351077	0.048954896	0.104295815	0.030889759	0.031053317	0	0	0.050422392	0.020330982	0.108821707	0.041818844	0.048681572	0	0.041362832	0.03785276	0.055761926	0.019352731	0
ENSSSCG00025001548	0	0	0	0	0.015555865	0	0	0.018280367	0	0	0.017427448	0	0	0	0	0	0	0	0	0	0	0	0	0	0.015646887	0	0.031366888	0	0	0	0	0	0.045573671	0	0	0	0	0.027331404	0	0	0.020261118	0	0	0	0	0	0	0.018016073	0
ENSSSCG00025001549	0	0	0.131879198	0	0	0	0.2666353	0	0.161715395	0	0	0	0	0	0	0.184068187	0	0	0	0	0	0	0	0	0.148468624	0.142598515	0	0	0.172209536	0	0	0	0.288289945	0	0.272859541	0	0	0	0.296931863	0	0	0	0	0.293863369	0	0	0	0	0
ENSSSCG00025001550	0	0	0	0	0	0	0	0	0	0	0	0	0	0	0	0	0	0	0	0	0	0	0	0	0	0	0	0	0	0	0	0	0	0	0	0	0	0	0	0	0	0	0	0	0	0	0	0	0
ENSSSCG00025001553	0	0	0	0	0	0	0	0	0	0	0	0	0	0	0	0	0	0	0	0	0	0	0	0	0	0	0	0	0	0	0	0	0	0	0	0	0	0	0	0	0	0	0	0	0	0	0	0	0
ENSSSCG00025001554	217.7160417	215.5304859	187.3520452	317.2090286	311.8427479	314.240582	194.2945866	193.987254	196.5750318	241.0787053	242.5840607	238.833139	265.7226101	233.5659565	272.0172597	235.0525534	232.7316526	225.736854	440.717311	435.5710972	431.5232867	236.3495686	222.2429257	222.0940056	245.0301759	219.3915268	208.3493163	400.3842679	403.4452668	405.7506441	187.2061061	196.4035401	199.8686545	229.3951105	228.6311276	232.620315	381.3132366	392.1815009	339.2602461	241.5075169	239.9090318	244.6765906	599.2703575	621.7907358	641.9240153	220.2464553	221.6086712	222.8867497	220.6445631
ENSSSCG00025001555	1.747478132	2.000960682	1.740903773	3.355005058	3.864515853	4.000362815	1.231924688	1.679157894	1.494334679	0.939783822	0.764024071	1.119507739	1.934591195	1.498781523	1.817484469	1.741383433	1.325131878	1.456514531	1.854289603	1.770191245	1.554378758	1.225345138	1.195990031	1.255310753	1.894566676	1.600045736	1.735286816	0.726614085	0.985094201	0.796934099	1.963749258	1.996216612	1.522256913	1.621543877	1.560844759	1.780335474	0.908591209	0.941455622	0.881937461	1.540972203	1.39582608	1.300360734	0.252292978	0.161633985	0.040193156	2.243722921	1.806168856	1.76771384	1.341275436
ENSSSCG00025001559	38.05126932	37.50860516	37.50805603	30.64139279	29.71600457	28.79212577	40.77092986	39.84456674	41.13017633	33.46047952	33.62111211	32.86217216	38.99600646	40.68172154	40.61074664	35.4610115	36.00432301	35.87027075	30.75203859	31.06719466	32.3678273	30.59496129	27.89537781	28.26637378	34.58295676	34.9004766	32.62001016	28.96660348	29.76761639	28.85795443	38.98560994	40.61562558	39.10546262	33.75837161	34.22808276	33.62011157	37.70456597	36.17330928	34.90127081	35.25972636	33.95479726	35.80944288	35.29094975	34.6082393	36.44214332	30.54057707	30.25797098	32.12042945	31.27117775
ENSSSCG00025001560	1.9845461	2.451501755	2.29822456	3.46977498	2.983227981	3.319521936	2.474512283	2.808152907	2.884874524	3.817352793	3.56382421	3.25621355	2.76474166	3.065272743	3.182308433	3.112805903	3.495743222	3.883510771	2.863690154	3.333742205	2.289621709	2.182349328	3.104552044	3.27793288	1.530961048	2.043898202	2.040935497	2.2445608	2.85898931	2.465179719	2.825735239	2.942885191	2.214701638	3.457978923	3.854687453	3.507387544	1.888526603	2.085896485	1.668717284	3.648200215	3.389968944	3.085397503	2.394486708	2.60599371	2.354747603	2.7755401	2.945912437	3.031969245	1.562612953
ENSSSCG00025001561	0	0	0	0	0	0	0	0	0	0	0	0	0	0	0	0	0	0	0	0	0	0	0	0	0	0	0	0	0	0	0	0	0	0	0	0	0	0	0	0	0	0	0	0	0	0	0	0	0
ENSSSCG00025001563	0.525767203	0.751568435	0.43005847	1.324241784	1.711431773	1.56602622	9.709400286	9.521666633	7.851721079	5.39118805	5.991688506	6.127567543	0.731221391	1.368790432	1.157737712	4.301769616	3.460553127	3.598053041	2.828509596	2.597257801	2.324782158	8.610108558	8.74979094	7.641789099	1.022108457	0.826691903	0.51224825	3.535541734	3.899832125	4.3310962	6.212791483	8.009607867	8.173772389	6.676213146	5.46235756	5.19311099	1.626455493	1.127609264	0.887604408	4.489942393	4.632340708	4.684609436	4.77820175	4.205825476	4.832105974	7.632580879	8.239476108	7.680637523	3.944495133
ENSSSCG00025001565	0	0	0	0	0	0	0	0	0	0	0	0	0	0	0	0	0	0	0	0	0	0	0	0	0	0	0	0	0	0	0	0	0	0	0	0	0	0	0	0	0	0	0	0	0	0	0	0	0
ENSSSCG00025001570	0.040396717	0.042198923	0.061037851	0.108325035	0.097594605	0.039416424	0.035259207	0.011468762	0.042769705	0.065899547	0.054668282	0.148428439	0.142964532	0.090083656	0.092750236	0.048681463	0.079646514	0.126451311	0.082218191	0.029017262	0.047665972	0.024549624	0.055295766	0.067366021	0	0.07542753	0.039358004	0.019851293	0.034158858	0.028739641	0.031060619	0.11998179	0.076245529	0.121827797	0.081185142	0.081615007	0.094974794	0.077162466	0.029449163	0.166240146	0.152537383	0.109909202	0.037909918	0.038859781	0.012078967	0.022107878	0.021711809	0.090423595	0.034550064
ENSSSCG00025001571	0	0	0.436310619	0	0.488337863	0	0.882139218	0.573866833	0	0	0.547091558	0	0	1.229331931	1.031328693	0.608973254	1.138658047	0.973429649	0.457109234	0	0	0	0	0	0	0	0	0	1.139479921	0	0	0	0	0	0	0.453755707	0	0.429000877	0.982372706	0	0.636047624	0	0	0	0	0	0	0	0
ENSSSCG00025001574	0.761563465	0	1.972615614	2.513422483	0.735945793	0	0.664710537	0.864841566	1.61259859	0	0	0	0	0	0	2.753245276	0	0	1.377765861	0	1.437766842	0.925624567	0	2.031986922	0.740252011	0.710984145	0	0	0	2.167211773	0	0.822512811	0.718694652	2.756053624	2.040681921	0	0	0.646522448	2.220715766	4.477111367	0	0	2.144046131	2.197766887	0	2.500681261	0	1.704675797	1.736911209
ENSSSCG00025001578	7.472794518	7.226288558	6.85761416	5.240845647	4.621710522	4.676947409	6.531748896	6.946564543	7.550081534	9.573227425	9.962575076	10.33431565	5.359787832	5.280585398	5.435906508	6.445257501	6.302298061	6.734730204	5.079372541	5.265520675	5.371116545	8.368998426	7.847026007	7.719143213	6.402412605	6.956555235	7.603076653	5.476816983	5.055106382	4.931601283	6.117860649	7.540485662	7.042072434	8.666831873	10.00249745	8.655938828	4.994595954	5.220174141	4.596786639	6.338670408	6.691497279	6.919189939	5.179434113	5.997249503	5.630763591	7.548288694	8.204856337	8.614418435	6.512988378
ENSSSCG00025001586	0	0	0.622469816	0	0	0	0	0	0	0	0	0	0	0	0	0	0	0	0	0.69048187	0	0	0	0	0	0	0	0	0	0	0	0	0	0	0	0	0	0	0	0	0	0	0	0	0	0	0	0	0
ENSSSCG00025001587	0	0.018525175	0	0	0	0	0.015478665	0.120833882	0	0.033062472	0.019199343	0.121631158	0	0	0.018096453	0.06411296	0.039959466	0	0	0	0	0.172435144	0.048549284	0	0.068950991	0	0	0.017429292	0	0	0.018180666	0	0.033471512	0	0.015839993	0.031847728	0.020846796	0	0	0	0.044642241	0	0	0	0	0.019410558	0.114376872	0.138934712	0
ENSSSCG00025001589	0	0	0	0	0	0	0	0	0	0	0	0	0	0	0	0	0	0	0	0	0	0	0	0	0	0	0	0	0	0	0	0	0	0	0	0	0	0	0	0	0	0	0	0	0	0	0	0	0
ENSSSCG00025001592	0.032750458	0.045615392	0.009425648	0.045036593	0.073847175	0.021303809	0.076227657	0.086780993	0.011558096	0.040705624	0.130007423	0.085570858	0.010302606	0.044262237	0.089119459	0.078934147	0.073795525	0.126174406	0.049374811	0.052277549	0.051525058	0.066342968	0.119545137	0.029128018	0.031833975	0.071342443	0.063816703	0.021458474	0.123081316	0.134621204	0.067150638	0.153276666	0.07211614	0.079014661	0.078007089	0.058815095	0.076998038	0.055606413	0.04244453	0.08984956	0.096184064	0.118807565	0.040979144	0.063008863	0.078341355	0.071693264	0.01173481	0.061090239	0.12449091
ENSSSCG00025001598	0	0	0	0	0	0	0	0	0	0	0	0	0	0	0	0	0	0	0	0	0	0	0	0	0	0	0	0	0	0	0	0	0	0	0	0	0	0	0	0	0.660748503	0	0	0	0	0	0	0	0
ENSSSCG00025001600	14.27584374	13.93505733	14.09284305	13.36441203	12.68619044	12.97968374	14.72580058	14.55380855	13.88572806	16.47165807	17.4008701	17.4355264	15.71023048	15.90726579	16.7705756	11.27858381	11.43007179	12.61998859	15.85956998	14.32992895	15.36051296	15.40984393	12.8964007	13.61801713	15.22274531	13.11801026	13.78719148	13.56449448	14.75867122	14.84387515	12.75480113	15.1622919	14.09640027	16.54374246	15.99468247	16.52757776	17.16302801	16.74885559	16.01088404	13.73325239	13.46063492	11.98123885	15.78601178	16.13352623	16.01471399	14.46447598	13.01150204	14.02216819	11.05702523
ENSSSCG00025001601	0	0	0	0.008023966	0	0	0	0.01104384	0	0	0	0	0.018355686	0	0	0.011719449	0	0.009366634	0.017593773	0	0	0	0	0	0	0	0.028424832	0	0.01096442	0.018449884	0	0.010503311	0.009177576	0.011731403	0	0.034929396	0	0.024767856	0	0.011434349	0	0.01175967	0.027379006	0	0	0.010644387	0	0	0.011089991
ENSSSCG00025001608	6.174597275	4.882757677	4.484174233	4.761285921	5.911129179	5.011249326	5.439701602	5.63577652	5.926342845	8.983377173	8.496559607	8.594254781	5.119218641	6.317217979	6.124133244	5.563298886	6.436395244	8.837224452	5.950713381	3.702957732	5.174886526	7.224218202	9.320788907	8.776361873	6.170083464	5.710636794	6.521835495	6.975939344	7.221773224	5.638142902	6.09347251	7.229685714	5.827025902	9.606479334	8.246939387	8.083340726	4.477144209	4.947932202	5.272521175	7.938391489	7.989627044	6.768649972	4.765563938	4.718435846	5.10740483	6.632009533	7.071469125	10.46274334	5.659327557
ENSSSCG00025001609	5.429860499	4.109725969	6.035673951	5.901933132	5.655674828	5.678797427	6.243402643	6.313915483	4.337434453	4.546338454	4.50569211	2.962749453	9.481600355	8.384295104	9.654985426	3.761499259	3.846308825	3.601338495	8.264523959	7.068823711	7.458145317	2.410631388	4.050040807	2.86286552	6.32085301	6.678035085	5.638702671	6.550867073	6.855037204	6.384347852	5.666617448	5.19721264	4.756003995	4.353669796	3.630196842	4.233325192	11.1605948	10.7098018	12.19902511	3.822909285	2.987473238	3.341924153	8.207884759	7.381395462	8.283149659	3.807912515	3.390188717	3.566185868	6.785233716
ENSSSCG00025001612	0	0	0	0	0	0	0	0	0	0	0	0	0	0	0	0	0	0	0	0	0	0	0	0	0	0	0	0	0	0	0	0	0	0	0	0	0	0	0	0	0	0	0	0	0	0	0	0	0
ENSSSCG00025001613	0.683948396	0.4286767	0.590525214	0.515946502	0.434333025	0.381343573	0.085280897	0.288488892	0.165514275	0.236808315	0.126936314	0.229761001	0.497931981	0.554613671	0.478578259	0.21194118	0.176127808	0.338783069	0.229793619	0.26201878	0.350478401	0.54627572	0.53497205	0.547468829	0.360896264	0.875689905	0.742517835	0.249672879	0.264382403	0.24097536	0.140234898	0.147737213	0.202855267	0.188584322	0.191997661	0.438668781	0.252685467	0.398147543	0.455860699	0.183809126	0.245959869	0.236298385	0.256737966	0.413554015	0.186977342	0.577497407	0.462123348	0.32805922	0.490252134
ENSSSCG00025001615	0.590091393	0.421758967	0.589934059	0.41000114	0.600254467	0.424252939	0.108430668	0	0.197290925	0.057902055	0.067247325	0.091290737	0.322410613	0.755534271	0.919073215	0.037426846	0.034990354	0	0.81470991	0.565156039	0.2638521	0.264236306	0.212559974	0.372900529	0.754708397	0.956827026	0.605177351	0.030523786	0.105046828	0.176762821	0	0.067086054	0.029309202	0.412115237	0	0.27887341	0.58414135	0.685514324	0.513192405	0.073032718	0.078181615	0.037555292	0.058291126	0.119503311	0.074291543	0.169967805	0.100153671	0.486630598	0.070833254
ENSSSCG00025001619	1.169435532	0.803688938	1.541117643	1.421936226	0.892182436	1.201112882	1.42362308	1.258130359	1.368460158	1.721243221	1.499286199	2.080566285	1.452157288	0.84847459	1.22473951	1.372182762	1.733585814	1.452388062	1.419718322	0.913699685	1.103897251	0.972511639	0.758247522	1.478018945	0.897402836	1.493997418	1.409215912	0.60491647	0.798025067	1.080111047	1.198889226	1.794828753	1.539241875	1.484953954	1.814197587	2.376471267	0.578821907	0.809900915	0.747822137	1.519720671	1.549393189	1.228038807	0.98192513	1.095339331	0.809765134	1.549464048	1.654027142	1.3777118	0.596599838
ENSSSCG00025001620	1.708267393	1.603005464	1.449929691	2.79504693	2.728023965	3.474882277	3.4748255	4.389505103	4.061719207	3.562673921	3.212972778	3.390092296	1.830752383	1.936979495	2.171588891	3.628730588	3.457740178	4.043577245	2.946426991	3.036456415	3.525704553	5.296257727	4.101946533	4.809035716	2.88470362	2.108396357	1.918225871	3.727759283	4.129432522	4.215860332	4.393072062	4.581187152	4.303508939	3.318086871	3.051643575	3.48377474	1.786880179	2.55631687	2.068506064	3.761732501	3.881167713	3.623678439	4.225139012	3.662552528	4.519163511	3.945519322	4.170504335	3.888577722	3.912584326
ENSSSCG00025001631	9.868876863	10.07692028	10.79919478	5.893670195	5.473679063	5.762545179	6.319027828	7.584910985	6.836103499	6.370297366	6.728717605	6.260128166	8.264586918	7.892938041	8.038703853	6.301686587	6.065684744	6.702987145	7.353215705	7.785510177	8.330386128	7.084155268	6.165576783	6.3315245	7.168693635	7.516935162	7.778735905	4.369910526	5.16554725	4.556930154	6.391524749	7.380707113	7.215339711	6.576296706	6.311132902	6.014737116	7.749231787	7.573928418	8.05171566	6.341587349	6.983334466	6.557077425	7.429039357	8.219559105	7.630089417	5.078251541	5.07039448	4.695019666	6.238783862
ENSSSCG00025001633	0	0	0	0	0	0	0	0	0	0	0	0	0	0	0	0	0	0	0	0	0	0	0	0	0	0	0	0	0	0	0	0	0	0	0	0	0	0	0	0	0	0	0	0	0	0	0	0	0
ENSSSCG00025001638	0	0	0	0	0	0	0	0	0	0	0	0	0	0	0	0	0	0	0	0	0	0	0.062564145	0	0	0	0	0	0	0	0	0	0	0	0	0	0	0	0	0	0	0	0	0	0	0	0	0	0
ENSSSCG00025001639	0.029070433	0.030367343	0	0.007995206	0.009364185	0.009454997	1.809966291	1.441557599	1.456829658	0.361317125	0.325215537	0.341800371	0.018289895	0.055004159	0.009888187	0.490452653	0.622282744	0.625315157	0.105184275	0.102087373	0.045735415	0.188442564	0.18569666	0.271477823	0	0.027139717	0.113291803	0.161901882	0.163876817	0.091918779	1.172235935	1.507055732	1.838080892	0.374059369	0.320243214	0.330639911	0.091128144	0.057584526	0.028256419	0.717782048	0.780583178	0.621028575	0.109123495	0.093214725	0.023179494	0.350005746	0.302070412	0.29281931	0.132602899
ENSSSCG00025001640	0	0	0.05166201	0.032912762	0.019274124	0	0.017408502	0	0.021116654	0	0	0	0.056468617	0	0	0	0.022470751	0.019210065	0	0	0	0	0	0	0.038773805	0	0.019432198	0.039204657	0	0	0.020447382	0	0.018822324	0	0.01781488	0	0	0	0	0	0	0.02411795	0.074868942	0	0	0	0.128637065	0	0
ENSSSCG00025001643	0	0	0	0	0	0	0	0	0	0	0	0	0	0	0	0	0	0	0	0	0	0	0	0	0	0	0	0	0	0	0	0	0	0	0	0	0	0	0	0	0	0	0	0	0	0	0	0	0
ENSSSCG00025001646	0	0	0	0	0	0	0	0	0	0	0	0	0	0	0	0	0.007981945	0	0.006408633	0	0	0	0	0	0	0	0	0	0	0	0	0	0	0	0	0	0	0	0	0	0	0.008567055	0	0	0	0	0	0	0
ENSSSCG00025001648	11.21636121	11.49518066	10.46810019	11.37557348	9.732198905	10.49713857	11.13768241	11.46563061	11.93811316	15.4224527	14.30172705	14.60602603	11.11375871	10.43694386	11.99969464	12.1465941	11.45143734	12.94403298	8.587958565	8.775934638	8.449390028	14.457637	15.27186549	12.93753607	10.13551706	10.8516284	10.3823858	10.33152814	11.90929058	10.39817304	12.62960943	11.96741298	12.61871281	14.0728979	14.87608982	14.31491388	9.853936623	10.75369826	9.516822301	13.52701629	13.12445799	13.31682481	8.487592212	9.238920458	8.858873071	11.76598066	12.5766431	12.24943169	12.20048623
ENSSSCG00025001649	112.8127106	104.4192397	116.3304246	137.2996651	136.8242021	134.5584383	122.6281973	126.2532361	126.8030196	114.5048371	117.3359614	119.7540485	160.3256909	163.7181789	160.8316781	100.7393814	95.71763435	101.9897719	171.3107643	176.7781609	177.2265202	87.68104186	94.17339666	103.0182777	94.44514151	105.8613253	107.3211251	129.4705849	129.7656402	129.5202824	121.176354	123.8296668	122.4205256	119.4724338	117.2688717	121.6857794	140.8300433	140.0536386	151.2089006	103.7402597	101.7852656	98.240547	152.515221	145.874814	141.9821466	102.3571201	98.87423844	100.0841386	74.41229881
ENSSSCG00025001650	0	0	0	0	0	0	0	0	0	0	0	0	0	0	0	0.013073864	0	0.010449134	0	0	0	0	0	0	0	0	0	0	0	0	0	0	0	0	0	0.01948309	0	0	0	0	0	0	0	0	0	0	0	0	0
ENSSSCG00025001651	0.056678203	0	0.048936306	0	0.054771647	0	0.098940143	0.128729038	0	0	0	0.16660081	0	0	0	0.068302032	0.127711123	0	0	0.054283166	0	0.206664604	0	0	0.055092131	0.052913914	0	0	0.127803304	0	0	0.183642797	0.053487757	0.273486803	0.101249767	0	0	0	0	0	0.071338675	0.068536439	0.053189125	0.05452182	0.067789086	0.062036467	0.060925067	0.126867905	0
ENSSSCG00025001652	0.059997418	0.055710278	0.063313722	0.10450644	0.064421343	0.052036872	0.10473432	0.068133863	0.02117393	0.198855831	0.18043027	0.189420869	0.037747854	0.037840366	0.034013121	0.024100655	0.030042266	0	0.036181005	0.057462121	0.012585556	0.162049918	0.237251629	0.32906113	0.045358803	0.099578102	0.071444652	0.072070155	0.060127901	0.063235949	0.054674247	0.086398831	0.04403788	0.273419367	0.184586401	0.203521546	0.031346014	0.033956178	0	0.015676238	0.016781432	0	0.062560011	0.01923825	0.0398661	0.240788074	0.150483638	0.171602489	0.045612389
ENSSSCG00025001653	0.097777588	0.238325985	0.056281177	0	0	0.031801617	0.085342583	0.037012508	0.172535413	0.060764001	0.035285592	0.095802997	0.153793873	0.105717112	0.033258641	0.039276756	0.073439669	0.12556597	0.02948203	0.031215274	0.061531914	0.11884149	0.089226502	0.39133202	0.095041397	0.152139464	0.095263451	0.09609749	0.036746339	0	0.066826826	0.105602911	0.215305149	0.157267275	0.145557983	0.087797216	0.03831337	0.055338269	0.190079348	0.076642533	0.164091852	0.078823102	0.152930757	0.062705023	0.077963578	0.10702132	0.070069335	0.109432171	0.111501533
ENSSSCG00025001654	0.358719633	0.349741539	0.165184383	0.394632898	0.346652928	0.303346079	0.521831581	0.706102402	0.607666519	0.512731533	0.517813328	0.42177047	0.315967846	0.058177141	0.195227192	0.345830013	0.188601255	0.207300476	0.497543488	0.549698083	0.541785648	0.290664946	0.458287202	0.350946879	0.023245419	0.223263487	0.163098107	0.070511161	0.080887451	0.113424765	0.686474946	0.697371543	0.248253217	0.432728455	0.46993147	0.644208677	0.084336861	0.284229683	0.092979991	0.393653136	0.301004404	0.231344584	0.224424702	0.161033487	0.171616422	0.654387327	0.565544141	0.374712017	0.272712729
ENSSSCG00025001657	0	0	0	0	0	0	0	0	0	0	0	0	0	0	0	0	0	0	0	0	0	0	0	0	0	0	0	0	0	0	0	0	0	0	0	0	0	0	0	0	0	0	0	0	0	0.049401327	0	0	0
ENSSSCG00025001662	0.145508628	0	0.025126607	0.07203431	0	0	0.025400672	0.033048305	0	0	0.031506349	0.085542073	0	0.047197171	0	0.035070042	0.065573956	0	0	0.027871981	0.082412362	0	0	0	0.084862044	0	0.028353438	0	0.065621287	0.055210634	0	0	0.054927148	0	0.051987232	0.078393747	0.068419678	0	0	0.03421689	0.036629223	0	0.02731024	0	0	0	0.0312823	0	0
ENSSSCG00025001664	0.51991352	0	0	0	0	0	0	0	0	0	0	0	0	0	0	0	0	0	0	0	0	0	0	0	0	0	0	0	0	0	0	0	0	0	0	0.466844814	0	0	0	0	0	0	0	0	0	0	0	0	0
ENSSSCG00025001665	0	0.124549633	0.154416437	0.049187706	0	0	0	0	0	0	0	0.116822618	0	0	0	0	0	0	0	0	0.056274226	0.144915864	0	0	0	0	0	0	0	0	0	0	0	0	0.106496447	0	0	0	0	0	0	0	0	0	0	0	0	0	0
ENSSSCG00025001666	160.4007209	161.8512473	151.6091256	127.776606	119.258698	127.3189582	163.8587773	153.5657633	147.0082043	129.6426748	128.4466986	127.1205483	140.8095182	139.4904165	143.2602209	178.0684769	185.0201696	190.3327596	142.8919688	143.3272972	140.6549214	152.0476472	137.9680144	137.481455	175.4825511	170.4680787	175.9651095	115.1652086	113.1914779	115.1096589	144.0032488	159.5633313	166.3659327	138.239668	127.7696748	132.2581218	124.6723389	122.7243871	120.5334776	181.646974	181.9855492	193.6896417	108.9401193	112.5294318	117.5535585	131.2184078	129.8282964	134.3132689	254.4834102
ENSSSCG00025001668	12.67022447	12.11447426	11.66604459	8.592628488	8.732260743	8.590869144	10.70762626	9.707719792	11.02597011	8.400623165	8.885117317	9.594538367	10.20806312	9.809518001	9.955089778	9.757855609	9.383656822	9.313991787	9.100432487	9.051479178	8.909679639	8.981940145	8.930347307	8.492275521	14.06996363	11.98811629	12.08305371	8.305670942	8.53800432	8.293959536	9.238808643	10.9974452	11.43914217	10.29738875	9.628729519	9.154117163	10.2209339	9.917718506	10.0159256	10.39509732	10.52935673	9.540661873	7.9420936	8.270126412	8.269809855	8.088581561	8.75639134	9.226163686	11.94547561
ENSSSCG00025001671	0	0	0	0	0	0	0	0	0	0	0	0	0	0	0	0	0	0	0	0	0	0	0	0	0	0	0	0	0	0	0	0	0	0	0	0	0	0	0	0	0	0	0	0	0	0	0	0	0
ENSSSCG00025001672	18.03842404	17.50218041	18.47917454	13.29449256	14.26614201	14.59885598	21.61710499	23.82757106	23.55034229	30.74153545	30.59928096	32.897761	10.88252497	10.80450088	11.06683655	21.071023	21.04583112	20.46473467	14.45498026	15.53796184	14.1861035	13.5850466	12.48199502	12.37199733	17.72726306	17.62559672	17.10019891	17.48919246	18.64050156	17.76173317	23.28043635	25.79283011	25.58676518	29.23582876	31.27486351	30.76474837	14.93431007	12.30721508	14.19876392	24.40987825	25.71293469	24.62262058	16.34641366	16.09596608	17.73615558	15.45584114	15.77373174	14.98656342	19.00542038
ENSSSCG00025001679	40.93691353	48.11382622	33.40067948	29.46809523	34.45598921	36.05417241	65.07719519	57.44294892	51.08573245	8.174583544	8.846629801	8.865643964	31.99410279	37.54318393	31.13696509	50.36520819	58.11143229	56.85826621	38.90499994	39.22614013	40.80623957	21.99526891	23.16157842	26.93449971	184.7372155	149.0021502	179.9065899	59.46879638	57.36691292	56.52750797	59.25369347	54.69604084	65.88599445	9.015840735	7.387724879	7.838450042	271.6784254	169.7043976	306.3141659	59.89592794	60.00463443	60.08172558	47.78728203	49.00380189	53.49106107	10.16556582	9.23361719	10.17150454	258.5734531
ENSSSCG00025001680	0.026311925	0	0.022717876	0.02170961	0	0	0.045931336	0.059760342	0	0.098109468	0.085458097	0.025780563	0	0.021336337	0	0.126832386	0.059287791	0	0	0	0	0.031980216	0	0.070204901	0.051151234	0.098257663	0.051270743	0	0.029665292	0.024958968	0.053949248	0	0.099323251	0	0.023501771	0.118131048	0	0.044674544	0	0.061873461	0.033117808	0	0	0	0	0.172796467	0.056566923	0	0.090015106
ENSSSCG00025001681	0	0	0	0	0	0	0	0	0	0	0	0	0	0	0	0	0	0	0	0	0	0	0	0	0	0	0	0	0	0	0	0	0	0	0	0	0	0	0	0	0	0	0	0	0	0	0	0	0
ENSSSCG00025001682	0.394678876	0	0	0	0	0	0	0	0	0	0	0	1.117419133	0.960135158	0	0	0	0.760269872	0.357012322	0	0	0	0.540243672	0	0	0.368466236	0	0	2.224896926	0	0.404619357	0	1.117386576	0	0	0.354393143	0	0	0	0.464050959	1.490301368	0	0	0	0	1.2959735	0	0.441722561	0.450075532
ENSSSCG00025001685	20.53936899	21.55941947	21.920769	18.87221005	19.08075192	19.70181748	21.87095026	21.50165024	22.41176391	24.85473631	22.64861923	25.16789015	20.77389453	20.74875489	21.24625499	18.32940527	18.66517407	16.49869399	20.95958472	19.56048272	18.23217741	16.73660679	15.04281799	13.49091287	19.07978599	20.48861749	19.09211359	19.84485232	19.42504591	18.63545624	20.44584833	22.30829972	23.30356959	23.1597364	22.49976224	21.57860473	20.15613969	19.37568606	20.02858587	20.89976432	17.74859065	17.87196219	19.04199975	17.97477767	20.60676171	17.15521946	17.32823031	17.59724251	17.87338521
ENSSSCG00025001690	0	0	0	0	0	0	0	0	0	0	0	0	0	0	0	0	0	0	0	0	0	0	0	0	0	0	0	0	0	0	0	0	0	0	0	0	0	0	0	0	0	0	0	0	0	0	0	0	0
ENSSSCG00025001691	13.6757219	13.97937075	12.84038842	7.783112736	7.785483315	8.235318187	41.65954001	38.69768958	44.41679369	40.36927175	43.00011778	43.09523495	3.215922317	2.232568033	2.39495528	39.18854723	35.79834446	40.42820718	2.163828437	2.291039593	2.556296639	15.93611811	16.89704531	17.19089771	28.42864317	27.34677665	25.52682775	12.28740367	11.04239745	12.50156775	38.19684408	41.11774499	38.24919333	41.89638612	45.55478867	46.93076346	3.687437985	3.582587037	3.509645395	40.41097525	39.99348536	40.82391888	3.261407958	3.581919739	3.751769431	22.92221576	21.66252287	20.78658616	32.70880726
ENSSSCG00025001692	17.87713479	15.61325846	18.47166527	7.133283729	9.629122738	7.434856191	14.83619509	20.30151122	15.51415988	6.966370429	8.090728	10.0502277	15.90328676	17.94247155	17.19579888	22.60297477	18.32498864	19.61764116	5.832168766	6.455724798	8.160982793	7.480250562	8.023130959	8.601527298	15.81009783	18.4682467	16.27533464	6.91276903	8.921294016	7.922950359	11.11661528	16.14264981	16.87082134	10.42918576	9.292752991	7.105150338	15.3306433	21.89415856	15.5249497	20.50250078	19.1814037	18.25075231	4.812967151	6.766024888	7.886681485	8.660896073	11.65600547	10.49599841	16.71012139
ENSSSCG00025001696	13.0500863	11.02679759	14.42089256	14.69958784	16.65698728	14.51521173	11.42929799	11.43101134	11.12878994	14.19940588	15.23744626	15.57950865	17.4439497	17.66126705	17.27093273	18.14178477	14.70266409	17.45959135	14.22197107	14.41821697	15.7662859	12.07200475	9.876579952	12.41872073	12.4251361	11.8091304	13.19186926	13.26359087	16.11932325	14.32252064	12.60252645	11.40067799	10.38200009	14.29182557	16.43023502	13.71770033	13.56056597	14.4817833	13.94014383	16.33887496	15.19231711	14.59555174	11.95414628	10.06857235	11.93266602	12.43131088	13.69278331	12.31256156	11.4279887
ENSSSCG00025001703	175.8664691	177.9113604	181.6578418	177.1783321	174.0258909	178.6061349	231.0159126	201.6129343	205.4712107	198.5790551	202.1961681	202.8750161	215.3849108	204.0963135	222.408621	152.2080448	148.4616653	153.7019107	169.053467	176.8326734	175.9821063	151.5858542	141.7399151	145.4408369	184.4193551	175.8804578	167.6018814	176.1274795	180.9564507	181.0422332	183.6346984	194.36073	194.2190438	187.469818	196.2053947	196.3069825	203.7415959	210.3389642	183.766659	157.1455718	165.2289647	152.9828589	180.9094801	184.9603276	187.919827	157.5770342	148.5153653	155.7527393	156.460157
ENSSSCG00025001704	0	0	0	0	0	0	0	0	0	0	0	0	0	0	0	0	0	0	0	0	0	0	0	0	0	0	0	0	0.569739961	0	0	0	0	0	0	0	0	0	0	0	0	0	0	0	0	0	0	0	0
ENSSSCG00025001707	0.559863278	0.646402414	0.585155549	0.753684317	0.612218667	0.589404419	0.270049976	0.468475486	0.311974114	0.357083709	0.127605006	0.216535657	0.291990449	0.442045878	0.420961957	0.230812479	0.132791729	0.141903232	0.519759355	0.507983937	0.514579495	0.501400991	0.504178359	0.609319239	0.329381889	0.247585215	0.215316165	0.477842805	0.465106518	0.614929117	0.286982067	0.461458822	0.20855853	0.231047911	0.328992771	0.291046576	0.190512449	0.237645445	0.272093149	0.121260183	0.074176671	0.213788871	0.359483121	0.325972146	0.3876723	0.338648116	0.665162283	0.445213011	0.235216586
ENSSSCG00025001708	0	0	0	0	0	0	0	0	0	0	0	0	0	0	0	0	0	0	0	0	0	0	0	0	0	0	0	0	0	0	0	0	0	0	0	0	0	0	0	0	0	0	0	0	0	0	0	0	0
ENSSSCG00025001709	0.155824225	0	0.538158342	0.128568441	0.903495412	0.152042892	0	0	0	0	0	0	0.147057081	0	0.318017782	0.187781378	0.175556788	0	0	0.149239597	0	0.189392923	0	1.039416942	0.75731834	0	0.455452638	0.15314672	0	0	0.159748853	0.168295129	0	0	0	0.699594534	0	0.132285573	0	0.183213203	0	0	0	0	0	0	0.837500198	0.523193004	0
ENSSSCG00025001710	0	0	0	0	0	0	0	0	0	0	0	0	0	0	0	0	0	0	0	0	0	0	0.140843736	0	0	0	0	0	0	0	0	0.055564614	0.048551209	0	0	0	0	0	0	0	0	0	0	0	0	0	0	0	0
ENSSSCG00025001716	0	0	0	0	0	0	0	0	0	0.010129369	0	0	0	0	0	0	0	0	0	0	0	0	0	0	0.010562277	0	0	0	0	0	0	0	0	0	0	0	0	0	0	0	0	0	0	0.020905875	0	0	0	0	0
ENSSSCG00025001718	0	0	0	0	0	0	0	0	0	0	0	0	0	0	0	0	0	0	0	0	0	0	0	0	0	0	0	0	0	0	0	0	0	0	0	0	0	0	0	0	0	0	0	0	0	0	0	0	0
ENSSSCG00025001720	0.166457689	0.173883813	0.191627445	0.320464591	0.402145854	0.162418317	0.339005785	0.409568376	0.234981016	0.543088003	0.39045888	0.135913436	0.18327432	0.26996104	0.141549731	0.300893404	0.468842013	0.801618567	0.150571641	0.239135589	0.209505276	0.505792798	0.531650777	0.703219692	0.458432107	0.207203178	0.297325589	0.190863716	0.281508251	0.3421133	0.369741957	0.419485754	0.36653796	0.334667021	0.396479333	0.473312136	0.293513046	0.094208504	0.296627161	0.228334977	0.349189819	0.335473387	0.286386186	0.133437189	0.265452183	0.273291487	0.268395395	0.248398115	0.158184577
ENSSSCG00025001721	0	0	0	0	0	0	0	0	0	0	0	0	0	0	0	0	0	0	0	0	0	0	0	0	0	0	0	0	0	0	0	0	0.037110778	0	0	0	0	0	0	0	0	0	0	0	0	0.043042029	0	0	0
ENSSSCG00025001724	0	0	0	0	0	0	0	0	0	0	0	0	0	0	0	0	0	0	0	0	0	0	0	0	0	0	0	0	0	0	0	0	0	0	0	0	0	0	0	0	0	0	0	0	0	0	0	0	0
ENSSSCG00025001726	30.16592969	28.95052848	28.61597068	22.69796883	23.05864168	23.21106069	32.63486537	29.98094085	30.54731799	35.23500242	35.07587819	36.00573998	22.43614757	23.81066085	23.15757418	34.48826748	35.36708772	35.09851016	21.61047135	20.14138409	19.74125665	31.20116774	29.72521297	29.94452199	25.27885693	25.35574793	24.55588365	22.82018404	24.17096794	23.43727906	29.41457132	32.69049973	32.32418912	34.31218573	34.41344302	34.63497104	22.25094716	20.34355736	22.38457517	38.41953668	38.64834807	37.02432795	17.44827249	18.22238424	18.41502875	30.81338774	31.18692507	32.78153672	23.23288683
ENSSSCG00025001728	18.14006899	22.69313787	18.61379403	32.80029156	28.07975909	30.19917049	13.53912789	13.48294468	13.83507638	10.46794171	11.38143838	10.06638107	10.51103232	9.612773985	9.208517261	22.59121039	20.25085145	21.47219708	34.72958102	31.56102972	34.38569435	18.20573268	18.66686956	21.57691076	24.72471911	24.45065292	21.73839421	24.65625757	21.44658461	25.38383008	12.77480407	13.7559816	13.00832434	11.6840311	10.63762676	11.32106608	4.969147707	6.116251791	5.127070605	22.40899243	21.53676282	21.66865026	17.09236685	16.44216492	15.43130296	13.35736657	15.58758102	16.41460254	26.51269209
ENSSSCG00025001729	0.39518792	0.388534883	0.682415318	0.537046851	0.696395826	0.408280267	0.79130846	0.44878064	0.393790197	0.93179741	0.70468027	0.660529951	0.723968458	0.471261524	0.664200508	0.252124352	0.523802283	0.335845784	0.147194676	0.24490436	0.285266293	0.734610039	1.559181329	0.620253962	0.40672488	0.564263427	0.407675147	0.342703645	0.104836072	0.485122498	0.500468568	0.527242735	0.548444973	0.420635871	0.892834896	0.667953371	0.628513867	0.296021671	0.51969459	0.382652511	0.438889268	0.252989625	0.567198217	0.357790654	0.278034343	0.915984709	0.624704576	0.44229228	0.503674381
ENSSSCG00025001731	0	0	0	0	0.034834768	0.035172589	0	0	0	0.067204985	0	0	0	0	0	0	0	0	0.032607125	0.034524093	0	0	0	0	0	0	0	0	0.040641451	0	0	0.038932273	0	0	0	0.032367907	0	0	0	0	0	0	0	0	0	0	0	0	0
ENSSSCG00025001732	0	0	0	0	0	0	0.014930227	0	0	0	0	0.016760221	0	0	0	0	0	0	0	0	0	0.041581363	0.070243641	0	0	0	0	0	0	0.016226093	0	0.055423989	0	0	0	0.030719304	0	0	0.049880044	0	0	0.020684519	0	0	0	0	0	0	0
ENSSSCG00025001734	0	0	0.018394498	0	0	0.083150328	0	0	0.022556048	0.059578888	0.092259727	0	0.020105913	0.017275876	0	0.051347627	0	0.041038996	0	0	0.120663647	0.025894147	0	0	0	0.019889627	0.041513545	0	0.120098849	0.020209093	0	0	0	0.051400002	0.019029211	0.057389906	0	0.018086325	0	0.025049244	0	0	0.019993075	0.040988035	0.101924016	0.023318672	0.091603647	0	0
ENSSSCG00025001742	0.03754931	0	0.064840606	0.123925692	0.181431081	0.146552454	0.098321767	0	0.119265104	0.10500779	0	0.110373036	0.035436672	0.030448731	0.153266903	0	0.169217237	0	0	0.14385039	0	0.045638433	0.051398183	0.050094122	0.291988293	0.035055468	0.109751434	0.073808211	0.127004533	0.10685558	0.038495036	0.121663353	0.106306917	0.045296252	0.134155941	0.03371657	0.08828039	0.031877148	0.036497875	0.220746463	0.047261872	0.045405391	0.035237795	0	0	0.164396638	0.080725714	0	0.042819686
ENSSSCG00025001743	91.94410572	89.89305568	92.53871708	57.10359624	55.76311288	53.48399909	25.45305056	27.11517136	26.31421059	8.543876347	8.358428341	8.441051146	77.90042884	80.00336179	73.9238768	15.24107076	11.78361827	12.07521022	61.54605288	60.77523354	60.79678878	19.18556575	14.54271615	15.88120092	80.91694921	80.7755077	83.41220738	48.96251492	49.12350433	44.08465812	25.98811736	26.60553657	27.80592841	8.59948589	8.739769579	8.378254395	86.59881579	66.27850626	102.5321821	13.13893737	13.23380535	14.34482154	60.55770713	63.57097124	64.99998537	13.4211926	13.10678218	13.7235296	43.0476799
ENSSSCG00025001746	0	0	0	0	0	0	0	0	0	0	0	0	0	0	0	0	0	0	0	0	0	0	0	0	0	0	0	0	0	0	0	0	0	0	0	0	0	0	0	0	0	0	0	0	0	0	0	0	0
ENSSSCG00025001749	0	0	0	0	0	0	0.026336188	0	0	0	0	0.014782103	0.014237948	0	0	0.054542526	0	0	0	0	0.028482546	0	0	0	0	0.014084786	0.014698853	0	0.017009536	0	0	0.016294199	0.014237534	0	0	0	0	0	0	0.017738555	0	0	0	0	0	0	0	0.016885042	0
ENSSSCG00025001753	0.161598942	0.168808304	0.390671433	0.479999094	0.593419531	0.189212971	0.423142093	0.513838922	0.342183204	0.692938432	0.209941889	0.538340691	0.213509653	0.157248675	0.362783584	0.272636562	0.364125556	0.186772814	0.146176593	0.278586528	0.244068011	0.549952671	0.4866391	0.301822325	0.251322858	0.150866331	0.503820093	0.254115538	0.109316514	0.21460535	0.132535211	0.349064014	0.549008826	0.467853693	0.779435593	0.464333395	0.037992756	0.274375934	0.157073938	0.266004106	0.284757723	0.42989922	0.090990601	0	0.425211399	0.35375248	0.729571303	0.759614947	0.221136932
ENSSSCG00025001757	0	0	0	0	0	0	0	0	0	0	0	0	0	0	0	0	0	0	0	0	0	0	0	0	0	0	0	0	0	0	0	0	0	0	0	0	0	0	0	0	0	0	0	0	0	0	0	0	0
ENSSSCG00025001760	0	0.148483855	0.147272038	0.211103702	0.247249927	0.166431809	0.074439193	0.129135123	0.30098449	0.212003108	0.123109983	0.111417576	0.053658052	0.184421334	0.145047542	0.376846225	0.320284992	0.054761815	0.077146196	0.054454406	0.080505872	0.172763786	0.272394154	0.075852298	0.138164808	0.132702088	0.083092569	0.251460151	0.064103234	0.161800248	0.08743352	0.276333168	0.107312976	0.308643229	0.3047075	0.153160444	0.200510665	0.072402356	0.165794763	0.16712666	0.250473013	0.27501057	0.080035371	0.054693813	0.136005864	0.093348249	0.366703557	0.159085149	0.097256069
ENSSSCG00025001764	3.288419134	3.893140903	3.623412481	3.087913852	2.814625006	2.307150706	4.141302575	3.520979649	3.846325511	3.722257006	3.288886928	3.344753698	2.881731069	2.577692718	2.285021769	2.396564597	1.905347869	2.307561076	2.677127148	2.83451506	3.50322946	3.292628599	2.872225119	3.446963046	4.292304015	4.3857406	4.195537017	4.678581298	3.672207518	3.40155384	3.965222823	3.923669571	4.25597111	3.192382222	3.496679611	3.9791997	3.074090377	3.64246965	3.531193175	2.264617062	1.911826903	2.177565236	3.879525117	4.323187166	4.176538014	3.787835666	3.332828765	3.277292291	3.285694763
ENSSSCG00025001766	36.88350756	34.79268424	37.48290772	41.06795648	40.6998444	40.50898502	43.09832624	44.43423502	42.30323976	47.00246559	47.12990358	47.5811912	41.60461896	43.10648094	42.09549489	31.14090512	32.14263584	31.98694149	40.67024139	37.96883933	38.81587495	26.82749701	25.15304984	28.29378283	25.91144947	27.07200362	26.58006766	42.64328781	42.7750139	43.38929551	40.51950747	43.71130681	43.78948284	44.710266	44.41529478	45.8359741	41.08594817	38.14898627	40.80891796	33.48799798	36.2568324	33.38127751	39.09588403	39.19798145	38.58714287	27.25955359	28.08717258	27.34973525	28.35965392
ENSSSCG00025001767	0.651457904	0.353871017	0.404980362	0.365506137	0.276999356	0.152555807	0.568607809	0.207145185	0.303479397	0.388655337	0.282114683	0.204256607	0.51643612	0.338090966	0.638181225	0.094207429	0.411014398	0.125490328	0.447856903	0.474186344	0.270577326	0.190031839	0.249683702	0.173820568	0.810531359	0.656846557	0.685483657	0.512211199	0.264414256	0.271902393	0.187002392	0.197006683	0.147548878	0.408648594	0.395679209	0.187187896	0.36758678	0.53092735	0.35460104	0.091915636	0.393583205	0.252081978	0.366812712	0.325869693	0.06233329	0.342261917	0.2801085	0.145821665	0.386305794
ENSSSCG00025001773	0.043024473	0.011235977	0.027860694	0	0	0.020990206	0.018776387	0.061073952	0	0.020053208	0.046579508	0.042155606	0.020301893	0.008722135	0.021951894	0.025924065	0.096945622	0.051798773	0	0.010301599	0	0.078439639	0.073615857	0.100447334	0.041820484	0.040166998	0.073356837	0.04228519	0.01212695	0	0.044108098	0.023233901	0.060903903	0.051901016	0.019214696	0.048291089	0.025288196	0	0	0	0.040614937	0.026013035	0.020187955	0.01034689	0	0	0.034686203	0.012038192	0.024531668
ENSSSCG00025001774	5.466894766	5.264632314	5.107350088	6.395975283	7.140301879	6.584441999	6.766028705	6.523542283	7.008944505	8.559876685	8.669845484	8.955385695	6.751441696	6.164785664	5.905497259	8.106415298	6.832847693	8.124408398	5.524666976	5.849461337	5.462889377	5.891900134	7.366260877	6.495616963	4.504369168	5.622166096	5.78405663	6.548292463	7.150776542	8.123049816	6.217586859	6.734729701	6.872162803	8.320771164	9.155666121	8.34125568	6.075029669	5.511271925	6.351668079	7.181060302	6.692818665	8.934748043	5.751609797	5.299986024	6.027766987	7.245918187	6.863598585	6.214122279	5.187067183
ENSSSCG00025001777	3.379437878	0.706040732	0	5.576656135	7.184670807	2.637944168	1.179861204	3.070187558	1.431181249	1.260093475	0	1.986714654	3.827160532	4.932694372	5.51760851	1.629003455	3.045910275	1.301962156	8.55937041	5.825940776	7.018099398	0.821491803	4.625836444	2.70508259	3.941841959	3.785990573	3.292543027	4.649917293	5.33419038	8.975868762	3.464553241	0	2.551366014	2.445997591	1.20740347	1.213796516	4.76714105	6.885464069	5.912655727	0.794687268	2.552141093	1.634594078	1.902840942	3.25086352	5.658693966	6.658063856	3.632657111	1.51289977	1.541508698
ENSSSCG00025001783	0	0	0	0	0	0	0	0	0	0	0	0	0	0	0	0	0	0	0	0	0	0	0	0	0	0	0	0	0	0	0	0	0	0	0	0	0	0	0	0	0	0	0	0	0	0	0	0	0
ENSSSCG00025001789	0	0	0	0.021325645	0	0	0.022559488	0.014675849	0	0.012046783	0	0	0	0	0.013187401	0.015573647	0	0	0	0.024754369	0	0.062829201	0.070758492	0.017240807	0.012561638	0.036194939	0.012590987	0	0	0	0	0	0	0.015589532	0	0	0	0	0	0.015194785	0	0	0	0	0.030913379	0	0.027783228	0.028927338	0
ENSSSCG00025001799	8.729282183	8.546736495	8.255149846	8.027778413	8.008265451	7.479740425	8.841491554	9.363025736	9.398136653	9.256227043	9.45056718	8.99663838	9.212016392	8.632615402	9.144079536	9.440923627	10.17873813	9.584064166	7.458046494	6.777076189	6.242176042	10.13626497	8.950790829	8.906315416	9.989581958	10.11563596	10.32069573	8.920803909	8.369685282	8.200515513	8.441770234	9.120842162	9.579422931	8.650305016	8.916210238	9.029606021	7.253605077	7.652005509	7.686516414	10.18933003	9.873911662	9.817114192	6.30451163	6.209244286	6.662287624	8.528775945	8.093008247	8.532342229	10.61494597
ENSSSCG00025001806	0.099212855	0.077729255	0.128491476	0.470690243	0.167782137	0.508227775	0.064946488	0	0.131301032	0.069362944	0.134263295	0.14581392	0.210669387	0.181016307	0.177170915	0.029889972	0.111776524	0.143335283	0.179488764	0.166285771	0.046826351	0.120585953	0.135804373	0.099269086	0.096436501	0.092623623	0.14499272	0.146262143	0.279643008	0.141167005	0.050855827	0.026788261	0.117035138	0.209443219	0.088616768	0.044542991	0.204097782	0.147395255	0.072326064	0	0.124875405	0.089977656	0.139658051	0.119297744	0.059330998	0.108592275	0.159970221	0.111038515	0.08485369
ENSSSCG00025001807	0	0	0	0	0	0	0	0	0	0	0	0	0	0	0	0	0	0	0	0	0	0	0	0	0	0	0	0	0	0	0	0	0	0	0	0	0	0	0	0	0	0.021458406	0	0	0	0	0	0	0
ENSSSCG00025001809	26.66774453	27.65989343	29.12157174	25.99116221	25.97376663	24.87233794	27.99017796	29.68762784	31.03766564	37.47468041	39.26854377	38.46283688	23.08493255	21.16476715	22.98824843	28.84469391	31.44165445	31.49402432	19.73155624	21.83752901	21.99928554	35.40109254	31.32552437	35.07250494	24.30777008	26.72117715	25.81824645	25.15617906	24.07212226	24.77820192	26.30529037	29.59639569	30.69968589	36.2003841	39.53038021	40.38125992	20.84968025	19.3924069	20.56931145	28.46419689	31.31737328	31.10366346	19.85916132	21.06428162	19.02673403	36.18131691	37.47580659	37.34916183	26.09720905
ENSSSCG00025001818	0	0	0	0	0	0	0.224735467	0	0	0	0	0	0	0	0	0	0	0	0	0	0	0	0	0	0	0	0	0	0	0	0	0	0	0	0	0	0	0	0	0	0	0	0	0	0	0	0.138386938	0	0
ENSSSCG00025001821	0.025172722	0	0.021734281	0.124618014	0.024325955	0.122809319	0.043942689	0.028586476	0.02665142	0.070396284	0.109010795	0.024664366	0.047512856	0.040825114	0	0.06067052	0.028360431	0	0.136622034	0.120545019	0.047523951	0.061191196	0.034456882	0.100747955	0.073404878	0.070502618	0.073576381	0.074220547	0.056761802	0.167148394	0.051613456	0.081562025	0	0	0.11242118	0.135619722	0.088773576	0	0.024467849	0.088791873	0.031683937	0.152196842	0	0	0	0.110210037	0	0	0.028705935
ENSSSCG00025001824	0	0	0	0	0	0.040157469	0	0	0	0	0	0	0.007768124	0	0	0	0	0	0	0.015766826	0	0.040017868	0.05633535	0.02196241	0	0	0	0	0.018560565	0.015615978	0	0	0	0.009929457	0.00735213	0	0	0	0	0	0.010360343	0	0	0	0	0.018018813	0.044240001	0	0
ENSSSCG00025001832	0	0	0	0	0	0	0	0	0	0	0	0	0	0	0	0	0	0	0	0	0	0	0	0	0	0	0	0	0	0	0	0	0	0	0	0	0	0	0	0	0	0.009752948	0	0	0	0	0	0.018053697	0
ENSSSCG00025001833	0	0	0	0	0	0	0	0	0	0	0	0	0	0	0	0	0	0	0	0	0	0	0	0	0	0	0	0	0	0	0	0	0	0	0	0	0	0	0	0	0	0	0	0	0	0	0	0	0
ENSSSCG00025001837	8.433422626	7.926815801	8.414831398	6.424189176	6.325168967	6.140874351	9.00885043	8.188528172	8.433831636	9.034790594	9.616948976	8.721195021	10.92868366	11.28597848	10.47740093	7.887692154	7.657825632	8.243884087	8.962350888	9.644242942	9.539370225	12.06420952	12.94680396	11.29891498	8.005159592	7.873315946	7.39316612	7.033748235	8.63647718	7.0616365	8.940782558	8.389794795	8.060517836	10.62887768	9.733109446	9.138793856	7.969015302	9.06765471	9.19353187	7.378672602	6.563537675	6.327460948	8.488007925	8.129861547	7.097226505	12.95054064	13.83961419	11.57189714	7.012916192
ENSSSCG00025001839	0	0	0	0	0	0	0	0	0	0	0	0	0	0.022589476	0	0	0	0	0	0	0	0	0	0	0.02707774	0	0	0	0	0	0	0	0	0	0	0	0	0	0	0	0	0	0	0	0	0	0	0	0
ENSSSCG00025001843	0.149514929	0.167341276	0.073766915	0.008811623	0	0.041681915	0.018642879	0.024255876	0.011306982	0	0.011562077	0	0.020157538	0.034640468	0.087183227	0	0.024064075	0.030858277	0.038641665	0.020456702	0.020162245	0.012980317	0.073092419	0.014247588	0.249138737	0.219347666	0.176885582	0	0	0.040521966	0	0.023068698	0.010078475	0	0.009539036	0.009589544	0.03766258	0.045331912	0.072664147	0	0.040326148	0.025828072	0.110244258	0.010273319	0.038319645	0	0.022959713	0	0.24357238
ENSSSCG00025001845	0.178873839	0.080080234	0.11031483	0.253005193	0.3704075	0.199466478	0.379161446	0.377244218	0.514034853	0.643147898	0.995934159	0.450672511	0.024115693	0.082885014	0.104302618	0.030794016	0.028789322	0.049223522	0.346720378	0.881049645	0.410062519	0.745398989	0.629603448	0.409086214	0.074514971	0.429412919	0.124481778	0.226028926	0.460961632	0.363591767	0.576333999	0.386378892	0.554644786	0.61650853	0.502133768	0.688353412	0.060077392	0.021693334	0.024837873	0.060089774	0.032163089	0.092699097	0.191842817	0.270393185	0.091688263	0.447506917	0.631766454	0.400389353	0.495380867
ENSSSCG00025001846	13.07286349	13.50286941	13.36396544	9.737466843	8.485069058	9.483242325	6.008117813	6.29582765	6.770289597	4.311205885	4.879997338	4.924274054	11.0547036	12.10725225	11.61391737	6.327485392	5.904549393	6.375612149	14.58476033	14.07496723	14.80457857	4.3614827	4.215952202	3.691565392	15.40621052	15.94725866	15.76610115	7.976091662	8.135639371	8.226913554	5.904150044	6.452337842	6.293061923	4.647247985	4.64621082	4.978102167	15.55139684	15.37297101	16.13773667	6.736878681	5.821158467	6.479258987	13.02970048	11.57848244	12.53654339	4.516299694	4.981929752	5.121425623	10.21354045
ENSSSCG00025001848	2.160721887	2.47840351	2.203945528	1.433217013	1.862858284	2.046279903	2.579285218	2.742420228	2.343716991	3.564299662	3.956098896	4.057749551	2.219078389	2.044150633	1.815784975	3.727083322	3.436717567	3.998974849	1.312588494	1.623071976	1.489729228	3.501598752	3.682546387	3.885851583	2.223801144	1.819450905	2.352829964	1.748842547	1.624065799	2.129994882	2.193425284	2.493800841	2.428920437	4.139749107	4.427540245	4.099089508	2.004596041	1.681464944	1.956085908	3.449612116	3.63948818	3.880760084	1.679817795	1.579263767	1.684860887	2.898275702	3.108216701	3.010981717	2.790115645
ENSSSCG00025001849	2.430478854	3.031756078	2.999606661	4.78925942	4.890867681	4.952248438	8.772526984	8.393902524	8.052759645	9.862180553	9.550089256	9.315460918	3.143763102	3.304113981	3.107484433	7.580767005	6.088599068	6.430632753	5.289389586	4.217380008	4.264639988	8.931714154	9.060866308	9.117077231	3.349141238	4.284516037	3.565905934	5.395688571	5.415994463	5.370467673	9.23392297	8.091159871	8.702438282	9.899542517	9.55195976	10.41130592	2.924317091	3.070725206	3.279597512	6.95929199	7.180005614	6.500342395	5.232561024	4.992336152	5.437681291	8.81012974	9.605121922	8.864584587	4.907394163
ENSSSCG00025001850	1.421438144	1.399816715	1.492197474	0.7698175	0.707990933	0.812615111	2.109676548	2.047976877	2.214311695	2.229789032	2.12190427	2.337582036	1.560116395	1.431918999	1.578285237	2.897683042	2.84308475	2.671774106	1.127183199	0.917577239	1.15262779	2.245188946	2.194258955	2.096817542	1.211235746	1.332879136	1.262872323	1.113918478	1.073103731	1.075114399	2.285361351	2.367046133	2.4582936	2.334107719	2.052655812	2.091637772	1.531079465	1.111030296	1.272078798	2.66521636	2.577263501	2.900055736	1.075375078	1.024012597	0.853789213	2.556477198	2.315477098	2.221606148	1.171082462
ENSSSCG00025001854	0	0	0	0	0	0	0	0	0	0	0	0	0	0	0	0	0	0	0	0	0	0	0	0	0	0	0	0	0	0	0	0	0	0	0	0	0	0	0	0	0	0	0	0	0	0	0	0	0
ENSSSCG00025001855	0	0	0	0	0	0	0	0	0	0	0	0	0	0	0	0	0	0	0	0	0	0	0	0	0	0	0	0	0	0	0	0	0	0	0	0	0	0	0	0	0	0	0	0	0	0	0	0	0
ENSSSCG00025001857	0	0	0	0	0	0.039519763	0.017675823	0	0	0	0	0	0	0	0	0	0	0	0	0	0	0	0	0	0	0	0	0	0	0	0	0	0	0	0.018088441	0	0	0	0	0	0	0	0.057013961	0.05844249	0	0	0	0	0
ENSSSCG00025001859	0.037759082	0.197218082	0	0	0	0	0.131828067	0.085759429	0	0.140792567	0.163516192	0.036996548	0.035634642	0.061237671	0.038530786	0	0	0.072735316	0.034155508	0.036163506	0.106928889	0	0.15505597	0.151121932	0.073404878	0.105753927	0.073576381	0.074220547	0.042571352	0.035817513	0.116130276	0	0.106900811	0.045549303	0.134905416	0.169524653	0.177547153	0	0	0.044395937	0	0.045659052	0.035434654	0	0	0.041328764	0	0	0
ENSSSCG00025001860	0	0	0	0	0	0	0	0	0	0	0	0	0	0	0	0	0	0	0	0	0	0	0	0	0	0	0	0	0	0	0	0	0	0	0	0	0	0	0	0	0	0	0	0	0	0	0	0	0
ENSSSCG00025001862	0	0	0	0	0	0	0	0	0	0	0	0	0	0	0	0	0	0	0	0	0	0	0	0	0	0	0	0	0	0	0	0	0	0	0	0	0	0	0	0	0	0	0	0	0	0	0	0	0
ENSSSCG00025001865	4.741407054	4.853875253	5.059887051	3.755587436	3.84880806	3.664068364	2.946549201	3.058341867	3.293072253	2.033121706	1.622085212	1.56094031	4.957902337	5.136661351	5.031842204	3.062595061	2.350404281	2.502543884	4.031571972	4.958827177	4.8516436	4.794676815	4.776731845	4.883254437	4.700898863	4.302563822	4.601014178	3.970265604	3.613682114	3.885930055	2.974825091	2.621885805	2.577318176	1.784522971	2.083628576	1.413470513	4.927104745	4.009074134	4.829855569	2.006926807	2.124546309	2.018158946	6.442917534	6.805034546	6.668962373	5.833168693	4.587010031	5.094295964	2.530431675
ENSSSCG00025001867	0.046824859	0.024456921	0.050536086	0.009658638	0.022624876	0.011422144	0.01021746	0.039881198	0	0.010912262	0	0.068818867	0.033142763	0.028477704	0.071672767	0.014106979	0.03956584	0.04509936	0.021178042	0.011211548	0	0.014228046	0.016023681	0.046851398	0.034135891	0.043714981	0.02281043	0.011505069	0.052792532	0	0.024002101	0.012643085	0.022094531	0.056485475	0.020911946	0.021022672	0.068804807	0.039751543	0.011378424	0.068818988	0.044202487	0.070776968	0.021971173	0.056304196	0	0.102503208	0.012583354	0.039304605	0.040047855
ENSSSCG00025001874	0	0	0	0	0	0	0	0	0	0	0	0	0	0	0	0	0	0	0	0	0	0	0.643594636	0	0	0	0	0	0	0	0	0	0	0	0	0	0	0	0	0	0	0	0	0	0	0	0	0	0
ENSSSCG00025001876	0	0	0	0	0	0	0.014340458	0	0	0	0	0	0	0	0	0	0	0	0	0	0.007754592	0	0	0	0	0	0	0	0	0	0	0	0	0	0	0	0	0	0	0	0	0	0	0	0	0	0	0	0
ENSSSCG00025001879	0.103336849	0	0.022305416	0.021315456	0	0	0	0	0	0.072246162	0	0	0.024380701	0	0	0	0	0	0	0	0	0	0.14144937	0	0.025111272	0.04823686	0.025169942	0	0	0	0.026484879	0.027901772	0.024379991	0.093492502	0	0	0	0.021931722	0.025110817	0	0.032516529	0	0	0.049702643	0.030898609	0	0	0	0.029460271
ENSSSCG00025001881	123.4908999	123.3225934	120.4591879	132.3192784	133.3128658	133.501825	153.5142964	136.2379173	127.2010185	145.1879919	144.9453942	146.5494893	176.4214236	162.5694249	161.1008386	148.1563884	159.7197558	161.2455978	145.5504427	139.5634245	130.8936916	145.7421437	154.1572966	155.9409705	135.2946274	131.0886986	134.6448398	137.9328357	137.0991468	138.3941111	117.7051324	119.631082	139.5436511	142.5389796	139.5441715	135.1513722	153.5301854	161.591564	150.1545875	163.1063048	161.5108214	146.6621555	132.8540889	142.8023844	145.983563	161.2079961	155.1229213	160.779866	148.1923202
ENSSSCG00025001885	0	0	0	0	0	0	0	0	0	0	0	0	0	0	0	0	0	0	0	0	0	0	0	0	0	0	0	0	0	0	0	0	0	0	0	0	0	0	0	0	0	0	0	0	0	0	0	0	0
ENSSSCG00025001889	0.558584773	0.583504737	0.289371299	0.092176134	0	0	0.09750919	0.126867254	0.118279442	0	0	0	0	0	0	0.134628385	0.125864061	0.107600178	0	0	0	0	0.152920213	0	0.108590688	0.834378088	1.523821566	0.109797339	0.125954909	0.105972477	0.343592057	0	0.421713391	0.269531415	0	0	0	0	0	0	0.421841503	0	0	0	0	0.611392457	0.120087838	0	0.382192239
ENSSSCG00025001892	0	0	0	0	0	0	0	0	0	0	0	0	0	0	0	0	0	0	0	0	0	0	0.011496332	0	0	0	0	0	0	0.023900596	0	0	0	0	0	0	0	0	0	0	0	0	0	0	0	0	0	0	0
ENSSSCG00025001893	0	0	0	0	0	0	0	0	0.041483514	0	0	0	0	0.015886294	0	0	0	0	0	0	0	0	0	0	0	0	0	0	0	0	0	0	0	0	0	0	0	0	0	0	0	0	0	0	0	0	0	0	0
ENSSSCG00025001896	0	0	0	0	0	0	0	0	0	0	0	0	0	0	0	0	0	0	0	0	0	0	0	0	0	0	0	0	0	0	0	0	0	0	0	0	0	0	0	0	0	0	0	0	0	0	0	0	0
ENSSSCG00025001897	114.8173074	112.8733873	116.1550229	119.4406648	119.2581047	117.9680803	23.50968285	25.20945431	26.00431552	20.81803234	21.0049557	20.20017647	86.16632656	89.82501064	89.73505513	36.4074886	29.36679362	29.11973066	99.57538677	104.2019965	103.1859956	44.41338205	46.12870373	41.03340451	120.5841843	117.0234184	120.3013248	133.9390851	131.5109427	130.7320327	26.95096816	25.75692427	25.82916295	20.93112531	21.45057277	21.05381591	98.81435818	106.7067178	113.1945632	24.88229384	23.71899197	25.45546755	102.7711895	102.9234647	103.2839937	45.4604818	44.2746931	43.34152268	56.8058028
ENSSSCG00025001903	15.19317713	14.10523448	15.59036207	14.12725541	14.95114885	15.21256512	18.45079014	17.11807406	17.9384542	18.44491368	17.46045021	17.41937379	14.80755013	15.2389234	13.81938726	18.71646485	19.35760557	19.03862277	12.10624975	14.03691995	13.14031115	12.76197637	16.14194048	14.56506404	15.5218786	15.52084403	16.04251932	15.1861955	16.23266468	16.6944651	19.69405476	17.24675355	16.12080475	18.23178295	19.16569833	16.83869238	14.47032149	14.31622786	15.90818737	20.69284978	17.17071266	18.08333574	16.23608306	14.74904464	13.3194709	15.06233563	13.7236682	14.86748137	16.96283201
ENSSSCG00025001905	0	0	0	0	0	0	0	0	0	0	0	0	0	0	0	0	0	0	0	0	0	0	0	0	0	0	0	0	0	0	0	0	0	0	0	0	0	0	0	0	0	0	0	0	0	0	0	0	0
ENSSSCG00025001906	8.620015456	1.6371959	5.412781007	4.525981791	6.058220444	5.352350485	2.735910038	3.559637748	4.978021735	8.03537868	1.696776716	11.5171864	5.916383431	4.448162397	1.599306814	0.944349829	7.94585289	1.50952134	9.21505717	12.75890411	6.657485595	0.952454264	1.072657726	5.227212735	3.808542955	2.194777144	2.290464715	3.080690546	0.883509794	10.40680436	4.820247988	3.385415049	7.395263809	3.781252315	5.599552323	2.110950463	3.684746705	1.995786687	0.76169478	2.764129627	3.945338888	2.84277231	3.676987327	9.799704525	4.686288998	13.72354547	15.1623949	5.26226007	7.149025846
ENSSSCG00025001908	0	0	0	0	0	0	0	0	0	0	0	0	0	0	0	0	0	0	0	0	0	0.137776403	0	0	0	0	0	0	0	0	0	0	0	0	0	0	0	0	0	0	0	0	0.10637825	0	0	0	0	0	0
ENSSSCG00025001910	0	0	0	0	0.089780329	0	0	0	0	0	0	0	0	0	0	0	0	0	0	0	0	0.112919835	0	0	0	0	0	0	0	0	0	0	0	0	0.082983056	0	0	0	0	0	0	0	0	0.089370818	0	0.101688642	0	0	0
ENSSSCG00025001911	55.00217014	54.86945117	57.26478677	48.29755263	48.50962933	47.49331966	44.71927945	44.86919899	45.08080897	38.74479193	39.88886304	41.63676999	68.60428663	69.21002445	67.93892905	45.21680041	47.2563144	43.45649028	45.36920966	48.21887577	51.34037489	35.59904987	34.44301859	33.03271109	47.31238881	49.7488546	45.75281708	43.19990256	43.87845059	43.76269254	44.65002314	44.3873626	44.79619546	41.15275269	43.06011904	40.24768722	57.16837643	62.80908646	59.65366943	46.13229571	44.13722418	46.01174408	46.98887585	46.37474505	48.01584547	39.67910724	35.94268953	38.72549705	40.25419191
ENSSSCG00025001917	3.803159447	3.281901874	5.13965903	1.773615407	3.036057722	3.38818517	5.628695652	6.196708832	5.602177366	3.236937366	5.370531808	3.078293857	4.525490537	5.497532293	4.89329195	6.177260809	5.029943573	3.185228516	3.73934924	3.325715427	3.433932427	5.024414696	5.205834285	5.294351247	3.375277518	6.020535468	4.349781614	2.762729366	3.54214477	3.60760125	2.712310794	3.75035658	3.745124424	2.593106519	3.101586895	4.60277578	3.693197959	3.509410841	3.69666549	4.860472585	7.49252431	5.398659341	2.793161015	2.704082194	3.362089905	3.438755373	4.621361951	4.811668994	4.525530123
ENSSSCG00025001918	0	0	0	0.03739585	0	0.088447416	0.079118941	0.102940069	0.04798596	0.211247858	0.147205692	0	0	0	0	0	0.051063039	0	0	0.043408332	0	0.110174927	0.124079435	0	0	0.04231339	0.132474489	0	0	0	0	0	0.042772272	0.054674436	0.040482933	0.081394569	0	0.038477027	0	0.106580019	0.057047021	0.164418516	0	0.043599175	0.16262562	0.049608374	0	0.050725893	0.10337024
ENSSSCG00025001920	0.511712991	0.222725783	0.331362086	0.91478271	0.65933314	0.457687474	0.521074349	0.435831041	0.722362775	0.238503497	0.276997461	0.376034319	0.442678926	0.242053001	0.304599839	1.130538676	0.81672673	0.410713614	0.501450272	0.204204023	0.40252936	0.725607902	0.583701759	0.91022758	0.538842749	0.437916891	0.457009127	0.167640101	0.432696831	0.40450062	0.655751402	0.276333168	0.402423662	0.462964844	0.15235375	0.459481331	0.250638331	0.579218849	0.870422504	0.651793973	0.268363943	0.618773784	0.680300652	0.492244319	0.91803958	1.446897859	0.550055335	0.763608717	0.583536416
ENSSSCG00025001922	0.425755953	0	0	0.351285426	0.411434262	0.830848557	0.743219656	0	0.450765748	0.396879835	1.382806221	0	0.401801631	0.34524545	0.434457363	0	0.479670909	0.820133642	1.92561764	0.815529767	0.803790912	0	0.582782544	0	0	0	0.41480857	0	0	0	0	0.459829997	0	1.02719059	1.521138229	0	0	0.361441683	0.413834172	0	0.535882644	0	0	0	0	0.932012438	2.745945533	0	0
ENSSSCG00025001923	0.066540741	0.055607441	0.057451681	0.219607428	0.090023396	0.116866835	0.011615665	0.030225819	0.056359586	0.074433284	0.072038883	0.091275757	0.427019306	0.453246181	0.638266306	0.112262114	0.089960431	0.089724195	0.325027954	0.305898933	0.301495779	0.210276021	0.163947932	0.195296799	0.025871471	0.037272858	0.051863833	0.039238429	0.015004227	0.012623844	0.040929992	0.057492896	0.037677076	0.032107606	0.261509981	0.071698539	0.187728912	0.169467489	0.064677504	0.062589201	0.150754089	0.048277452	0.24977812	0.115216428	0.095502025	0.131096507	0.114442557	0.074472054	0.045528192
ENSSSCG00025001928	0.030325859	0	0	0	0	0	0.06617281	0.137753788	0.096321789	0.042403594	0.016415815	0.029713437	0.042929451	0	0.015472823	0.073090452	0.034166128	0.073020872	0	0	0	0.018429429	0.041510591	0.020228698	0.029477225	0	0.014773048	0	0	0	0.13990344	0.049129341	0.0858564	0	0	0.027230432	0	0.012872432	0	0.017828093	0.038169992	0.05500597	0.014229508	0	0	0.066385631	0	0	0.03458236
ENSSSCG00025001931	0.48277684	0.504314809	1.250497398	2.389995487	0	0	0.421379001	0	0	0.450033384	1.568003483	0.473027298	0.455614349	1.565934721	0.985287234	0.581786948	0.543912549	0.929972969	1.310107716	0.924752504	0	0	1.982501333	0	0.4692669	0.901426327	1.881453159	0	0.544305141	1.373857463	0.494936177	0.521414371	0.911202148	1.747141137	0	2.167493779	0	1.639396207	0	0	0	0.583783599	2.718344202	0.464409074	1.154835503	0.528417766	2.075804063	1.620964039	0.550538821
ENSSSCG00025001934	2.391507689	2.258645904	2.460839472	2.88546764	2.880912312	3.108634599	4.103243448	4.287659691	4.413639841	4.718193077	4.708285527	4.46975689	1.731362131	1.879501171	2.014152758	4.194646886	4.207619161	4.401665453	2.437385091	2.298294318	2.435296533	4.997138867	5.504479113	5.452231496	2.316623266	2.622629035	2.681113498	3.702708192	3.795130906	3.511570243	4.483662965	4.237024871	4.683816433	5.315345669	4.696473963	5.243483284	1.935161771	2.044154737	1.584191309	3.909639875	4.061571608	3.852511945	2.936020356	3.182911511	2.860325681	4.634580785	5.070973634	5.123968322	3.558405416
ENSSSCG00025001935	27.86239723	26.83489505	31.4407999	30.74714458	28.09713701	28.50793144	17.12912392	16.70582685	16.44211723	24.71001827	23.1051761	24.83055736	41.81300156	40.8447593	38.66986913	22.94745327	23.97334565	23.71065365	29.0785652	31.22554916	31.2815849	22.30207866	21.7534237	22.77743104	23.10220222	22.99753085	24.75209742	29.65916202	30.41893595	28.11798928	18.48838199	17.21502782	16.88524202	23.71185547	24.92885463	25.48513046	34.66001766	37.2787141	35.86976695	23.83367349	21.58874959	23.44521189	39.67161928	40.66562278	37.37455396	24.96262152	23.87204906	25.63071676	15.14118069
ENSSSCG00025001937	0	0	0	0	0	0	0	0	0	0	0	0	0	0	0	0	0	0	0	0	0	0	0	0	0	0	0	0	0	0	0	0	0	0	0	0	0	0	0	0	0	0	0	0	0	0	0	0	0
ENSSSCG00025001938	17.47125494	17.09168733	16.70967674	15.55090397	15.39063366	15.75914698	13.8273604	14.16273533	14.24490012	15.57933751	15.3417262	15.37080705	17.84020113	17.25375347	16.02256185	15.3845625	15.1899941	15.17715885	13.55524783	13.30298511	13.35013194	12.10260131	11.80369279	10.49244156	14.78446698	14.76372428	15.55790721	14.31380848	15.18512378	13.97504465	14.22536562	15.45661802	13.95630344	17.06056848	13.89925241	15.43570842	13.65342216	14.65322137	14.18354817	14.59747625	15.44984461	14.57123864	11.91458501	12.68596715	11.72472991	13.4352619	12.04721195	12.02460597	12.78050848
ENSSSCG00025001939	0	0	0	0	0	0	0	0	0.01559021	0	0.047825814	0	0	0	0	0	0	0	0	0	0	0	0	0	0	0	0	0	0	0	0	0	0	0	0	0	0.034619761	0	0	0	0	0	0	0	0	0	0	0	0
ENSSSCG00025001940	0.018866366	0.098540228	0.016289336	0	0.018231735	0.036817085	0	0	0	0	0	0	0	0.045896203	0	0.068206704	0	0.01817114	0	0	0.017809045	0	0.051649255	0.025169412	0.11003048	0.070453418	0	0.018542188	0	0	0	0	0	0.045517517	0.067405637	0	0	0	0	0.022182478	0	0.022813595	0	0	0	0	0	0	0.129086562
ENSSSCG00025001941	0	0	0	0	0	0	0	0	0	0	0	0	0	0	0	0	0	0	0	0	0	0	0	0	0	0	0	0	0	0	0	0	0	0	0	0	0	0	0	0	0	0	0	0	0	0	0	0	0
ENSSSCG00025001942	0.505336505	0	1.308931856	1.250838759	1.953351451	5.423810438	1.323208827	0	0	1.884251925	1.094183116	0	0.476904739	1.639109241	1.031328693	0.608973254	1.138658047	0	0	0.967965238	1.431048305	6.141994787	3.458569304	2.696655542	0	1.887098105	0	1.98661353	0	1.917408547	1.554192108	1.091559058	2.384454219	1.219188831	0.451365783	4.991312777	0.594036268	0.858001753	0.982372706	0	1.272095249	0	1.422684816	0.972220866	0	2.212440741	2.172804253	0.565570008	0.576264934
ENSSSCG00025001944	0.911309091	2.221251741	1.049106431	2.756998539	1.174205648	1.481991106	1.590824095	2.069789365	1.286455055	3.114837803	0.657739289	1.785810925	2.580108224	2.216941291	1.239912025	2.196409153	1.026711328	1.462878827	6.04514122	2.036533604	1.146982537	1.476839196	0.415805523	2.431534913	2.362152485	0.850784398	4.439383857	2.985500669	0.684968267	1.72889928	3.425625677	0.984242858	1.146681355	4.397299041	0.813979867	1.909342834	2.142535303	0.257882549	0.88579112	2.142976902	3.05874588	0.734649024	5.131256472	2.33769961	1.089957104	1.329950333	1.632654881	0.679954953	3.810470939
ENSSSCG00025001949	9.312346667	8.088030355	7.967076399	9.696249506	9.265583523	10.63870775	7.498529425	6.696839082	6.580401819	6.723135056	7.096307643	6.193706989	6.706414427	6.983737117	7.229820487	6.569696163	7.336951387	7.600312625	8.749813163	8.817255731	9.130862942	5.568998961	5.255559961	4.669424636	5.793945811	6.475841074	6.179492289	6.96327916	7.772737201	6.942049482	7.045996078	7.170930641	7.226701696	6.985822858	7.294630613	6.018983117	6.009577576	5.924722581	6.329925664	7.158108931	7.262271504	6.771798143	6.250734203	7.55006357	5.759226723	6.106345126	5.449698231	5.270517834	4.281632633
ENSSSCG00025001950	0.064403104	0.0288327	0.103268346	0.098685084	0.088909565	0.035908718	0.313184189	0.240307347	0.214299728	0.257293206	0.328701768	0.279453936	0.052096791	0.037303192	0.018776956	0.077611191	0.134751858	0.186089537	0.058256732	0	0.060793783	0.234831756	0.113343619	0.171838949	0.044714899	0.10307274	0.035855497	0.117550596	0.051865047	0.087273573	0.311261547	0.308039935	0.486222552	0.366254531	0.205445545	0.355237367	0.043261447	0.023431901	0.044714089	0.12981109	0.254765375	0.178005821	0.025902208	0.053102416	0.044016191	0.251755955	0.415372738	0.298615575	0.136393487
ENSSSCG00025001952	0	0	0	0	0	0	0	0	0	0	0	0	0	0	0	0	0	0	0	0	0	0	0	0	0	0	0	0	0	0	0	0	0	0	0	0	0	0	0	0	0	0	0	0	0	0	0	0	0
ENSSSCG00025001953	0.094052889	0.108073725	0.040602919	0.007760176	0	0.009177054	0.008209158	0.021361542	0.009957775	0.026302177	0.040729725	0.036861407	0.071008951	0.030506991	0.05758506	0.022668338	0.03178894	0.018117407	0	0	0	0	0.025748263	0	0.036568372	0.061464449	0.054980715	0	0	0	0	0.020316024	0	0.02269146	0	0	0.044224652	0.031938141	0.063993491	0	0.035514226	0	0	0.045237273	0.05624525	0.010294449	0.030330065	0.042105403	0.042901616
ENSSSCG00025001955	0	0	0	0	0	0.075316036	0	0	0	0	0.334268646	0.037815173	0.036423131	0.03129634	0.039383358	0	0	0.037172367	0.034911269	0	0	0.093817765	0.052828967	0	0	0	0	0.113794244	0	0.073220098	0	0.083366752	0.03642207	0.046557175	0.068945237	0.034655147	0	0	0.075027751	0	0	0.093338705	0.036218719	0	0	0	0.082972896	0	0
ENSSSCG00025001956	0	0.032424373	0	0	0	0	0	0	0	0	0	0	0	0	0	0	0	0	0	0	0	0	0	0	0	0	0	0	0	0	0	0	0	0	0.083173603	0	0	0	0	0	0	0	0	0	0	0	0	0	0
ENSSSCG00025001957	0	0	0	0	0	0	0	0	0	0	0	0	0	0	0	0	0	0	0	0	0	0	0	0	0	0	0	0	0	0	0	0	0	0	0	0	0	0	0	0	0	0	0	0	0	0	0	0	0
ENSSSCG00025001968	0	0	0	0.681118307	1.196614152	1.208218703	0	0	0	0.769522733	0.893722087	1.213260857	0.389532879	0	0	0	0.465024469	0.795091393	0	0.790628095	0.389623839	0.501674383	1.694962972	1.101305889	0	0	1.20642798	1.216990349	1.396080361	0.783063796	0.423151541	0	0.389521529	0	2.212036891	0.37062489	0	0.350405296	0.802396027	1.941220807	0.519519815	0.499112696	0	0	1.481010416	0.903554043	0.887366622	0	0.941379358
ENSSSCG00025001970	2.605280934	3.318331758	2.880830297	4.940266805	4.659849505	5.284807843	4.867052135	4.541697571	4.355243023	4.963681819	6.50705982	5.754698969	5.887939279	5.392745608	5.153810146	7.656178538	7.286497106	7.725929277	3.286897464	3.129931552	3.149596594	5.721971644	5.286670221	6.433050736	4.153983918	4.395120079	3.072669064	4.7391984	4.096781888	3.685298127	5.388654238	5.059879107	4.701587414	5.293113976	5.654281675	6.36140186	4.593863734	4.733877805	4.886951291	6.744429558	7.248684762	7.654819268	2.058864248	2.242353874	2.050003852	6.078367679	5.994037769	6.471067487	3.492175241
ENSSSCG00025001973	0	0	0	0	0	0	0	0	0	0	0	0	0	0	0	0	0	0	0	0	0	0	0	0	0	0	0	0	0	0	0	0	0	0	0	0	0	0	0	0	0	0	0	0	0	0	0	0	0
ENSSSCG00025001974	0.500657463	2.091972539	0	0.826171279	0.967632432	0	0.436985631	0	2.650335646	0.466701287	2.168103582	1.471640484	0.472488955	0.405983076	0	0	2.820287291	4.822082059	2.717260448	0.479501298	0.945198572	0	0	1.335843255	0	0	0.975568304	0	0	0	2.566335734	0.540726015	0	0.603950023	1.341559411	0	0.588535932	1.700114585	0	3.531943412	1.260316589	1.210810428	0.46983727	1.444828231	0	0	2.690857119	0.560333248	0
ENSSSCG00025001981	0	0	0	0	0	0	0	0	0	0	0	0	0	0	0	0	0	0	0	0	0	0	0	0	0	0	0	0	0	0	0	0	0	0	0	0	0	0	0	0	0	0	0	0	0	0	0	0	0
ENSSSCG00025001982	0	0.028715434	0.023734233	0.022680859	0.079693164	0	0	0	0.17462303	0	0.238083566	0.080801816	0.025942454	0.044581771	0.112203528	0	0.216790767	0.026476099	0	0	0	0.066821906	0	0	0	0.025663383	0	0.081050196	0.030992464	0	0.084544258	0.118756298	0.103766793	0.033160449	0.024553197	0.024683203	0.258512987	0	0.053438678	0.096962351	0.069198877	0.066480695	0	0	0.065755758	0	0	0.030765628	0
ENSSSCG00025001985	1.523126931	0	0	0	0.367972897	0	0.997065806	0.432420783	1.209448943	0.709911817	0	1.492367815	1.078073389	0	0	0.458874213	0.858002894	1.100249709	1.377765861	0.729382257	0.359441711	0.925624567	0	0	0	0	0.370990764	0.748477633	0	0.361201962	0	0.822512811	0.359347326	0.459342271	0.340113653	0	0.447618878	0	1.480477177	0.895422273	0	0.460449036	1.429364088	0.366294481	1.821712343	0	0	0.426168949	0.868455605
ENSSSCG00025001986	0	0	0	0	0	0	0	0	0	0	0	0	0	0	0	0	0	0	0	0	0	0	0	0	0	0	0	0	0	0	0	0	0	0	0	0	0	0	0	0	0	0	0	0	0	0	0	0	0
ENSSSCG00025001988	0	0	0	0	0	0	0	0	0	0	0	0	0	0	0	0	0	0	0	0	0	0	0	0	0	0	0	0	0	0	0	0	0	0	0	0	0	0	0	0	0	0	0	0	0	0	0	0	0
ENSSSCG00025001996	0	0	0	0	0	0	0	0	0	0	0	0	0	0	0	0	0	0	0	0	0	0	0	0	0	0	0	0	0	0	0	0	0	0	0	0	0	0	0	0	0	0	0	0	0	0	0	0	0
ENSSSCG00025001997	0	0	0	0	0	0	0	0	0	0	0	0	0	0	0	0	0	0	0	0	0	0	0	0	0	0	0	0	0	0	0	0	0	0	0	0	0	0	0	0	0	0	0	0	0	0	0	0	0
ENSSSCG00025002000	22.74257781	22.46110305	22.17495156	33.85406487	33.21212923	34.64798627	17.66272257	20.02173713	18.79780052	25.71076452	24.6083239	26.27070746	15.1517385	16.08766162	15.80076966	16.05828096	17.48707551	16.55087275	36.65495805	36.5283605	35.97914197	27.85305846	23.23320516	25.49075839	15.12335878	15.67215923	14.44548478	18.40090525	18.04525166	19.93722111	18.53273638	21.6146477	19.6592177	25.77333855	25.78823198	25.07807212	10.99716797	11.36517627	10.08205637	18.61442778	18.59935776	19.98420663	15.46258388	16.50644974	15.77444879	23.48027619	23.09963145	24.64797698	15.42216137
ENSSSCG00025002001	10.44936567	9.030693338	10.54569325	6.822047989	7.242872461	7.061603383	7.320590968	7.318012147	7.200515854	7.24542196	8.457750606	8.353866775	12.31278147	11.09419098	11.95785343	6.857704314	7.215467684	7.333384201	8.250427762	8.450616942	8.254110303	6.579164273	6.758097687	7.247941619	9.308933705	7.589566727	7.881819172	5.904656879	7.89132675	6.601770518	6.83001035	6.038999453	7.35377223	7.271319083	6.694514287	8.118682968	11.42109334	11.93446773	11.19749982	6.45774472	6.339018093	7.121003906	8.205870727	7.972781527	8.821977705	6.944808488	6.394115927	7.167827294	6.647650271
ENSSSCG00025002002	2.624757394	2.967284606	2.686545984	2.12424325	2.027232156	2.257457326	2.860402325	2.804032446	3.140256611	3.920394772	4.547704923	4.268221816	0.951994638	0.671488622	0.83475978	2.298204243	2.57830905	2.392690801	1.597973102	1.629432108	1.677038788	1.872641422	1.978453159	2.062163079	3.658661554	3.945057933	3.510741999	2.969317892	2.840450366	2.813513187	2.829781745	3.338910369	3.106916847	4.897746554	4.670927846	3.898028537	1.752169905	1.72978059	1.687831926	2.885480408	2.665685394	2.840133761	1.516526906	1.742805615	1.812750885	2.186258618	1.866566713	1.729991198	4.040486879
ENSSSCG00025002003	4.985634588	6.174500698	6.345996934	7.591037629	8.592796748	7.974013739	13.81738596	16.34320373	15.6178334	19.83569196	18.36293053	18.63331868	5.044672944	5.293216605	4.982631259	13.56470558	12.68164164	13.76218553	5.858124235	4.774957797	4.318083971	6.809323689	9.849689766	8.434097811	11.09111426	10.02879632	11.01687401	8.537056192	9.909251005	9.214770211	17.07247529	16.48700347	13.24188064	16.49265803	18.45536862	14.35325918	5.498223518	6.719654415	5.595415644	15.89374535	13.90900723	14.23277734	8.489227014	8.405274501	8.729326922	11.7015402	10.33166357	10.18187298	11.25359962
ENSSSCG00025002007	0.238268241	0.132745614	0.205722251	0.039318375	0.061400883	0.061996338	0.180237317	0.270580572	0.117723487	0.044421627	0.240758858	0.186765185	0.119926691	0.064403896	0.032418381	0.133995584	0.196856716	0.045897608	0.086211554	0	0.059977348	0.25098457	0.130458372	0.169531224	0.046320117	0.074147876	0.123808904	0.06244643	0.017908982	0.135609902	0.130276973	0.102934917	0.104932797	0.019161752	0.127692494	0.171158146	0.056018109	0.121365407	0.015439759	0.149412412	0.059979814	0.096039605	0.104346938	0.015280205	0.075993876	0.121703739	0.204897228	0.035555811	0.181140858
ENSSSCG00025002009	17.89091645	18.24105234	18.88569894	15.64623296	15.06875072	15.72304399	19.54625587	21.15211371	19.39595211	33.15509403	34.95744574	37.1303649	9.801000342	9.340600989	9.659722546	15.76395412	15.84218488	15.43175541	11.94362977	10.97338042	11.88540346	16.27158834	13.92206413	13.97753724	21.55915829	19.87734427	20.5350219	18.3663265	20.17105419	18.71455923	18.02745437	17.30445792	18.35827104	31.67093387	32.26127344	33.5324182	18.29429767	15.63045857	15.15664723	16.31697823	17.96861567	14.03991288	13.56964569	14.41062673	10.88227994	16.86625682	17.48615004	16.86904673	20.15751884
ENSSSCG00025002010	0	0	0	0	0	0	0	0	0	0	0	0	0	0	0	0	0	0	0	0	0	0	0.081155025	0	0	0	0	0	0	0	0	0	0	0	0.052956293	0	0	0	0	0	0	0	0	0	0	0	0	0	0
ENSSSCG00025002012	0.016306093	0	0.028157561	0.013453935	0.03151517	0.015910399	0	0	0.103583685	0.030400325	0.070613748	0.015976797	0.04616599	0.026445218	0.01663935	0.137551558	0	0	0	0.062468203	0	0.039637723	0.044640159	0	0.031699573	0.091338735	0.047660454	0	0.018384251	0.030935271	0	0.052833302	0	0	0.043693732	0	0.019168239	0	0.015849499	0.115033139	0.061571558	0.138023625	0	0	0	0.053542934	0.017527899	0.072998783	0.037189595
ENSSSCG00025002015	0	0	0.192120314	0	0	0	0	0	0.235585391	0	0	0.654062437	0	0	0	0	0	0.214314758	0	0	0	0.270449976	0	0	0	0.207736108	0	0	0	0	0	0	0	0	0	0	0	0	0.216283703	0	0	0	0	0	0	0.243550575	0	0	0.253746288
ENSSSCG00025002016	1.150673626	0.845857665	1.462650749	3.305336287	3.243236979	2.879647427	3.961543826	3.484587258	4.17369113	8.104325323	7.497579873	7.338773867	1.21664742	1.252747777	1.119829904	8.088844743	8.510543388	9.245855389	0.780643494	0.877558238	0.915212962	6.94099872	8.021154819	7.206446625	1.470585374	1.472122443	1.411738646	2.33510273	1.957996976	2.577167104	4.576623631	3.279516598	3.418579093	8.199915735	7.46092075	8.294475503	0.50098034	0.533651731	0.673143071	9.119721472	8.421646537	8.438692582	1.109834323	0.881416395	1.172357145	6.810393943	8.291763541	8.120470884	1.214982225
ENSSSCG00025002017	0	0.319114455	0	0	0	0	0	0	0	0	0	0	0	0	0	0	0	0	0	0	0	0	0	0	0	0	0	0	0	0	0	0	0	0	0	0	0	0	0	0	0	0	0	0	0	0	0	0	0
ENSSSCG00025002019	0.11148661	0.139752392	0.038503288	0.110383297	0.19392551	0.087024962	0.194616281	0.151926807	0.094428454	0.166280376	0.33795594	0.065541102	0	0.12656627	0.227530248	0.403052401	0.376813642	0.300659302	0.040338712	0.128130656	0.063143162	0.487813689	0.244167862	0.44619919	0.086693431	0.249797316	0.04344799	0.131485143	0.175973291	0.105753977	0.091435632	0.192654547	0.126253164	0.457258656	0.179243402	0.300320787	0	0.151432887	0.065018895	0.550546231	0.47710129	0.323548519	0.020924711	0.128693979	0.053336733	0.073215822	0.143808282	0.149730287	0.228842528
ENSSSCG00025002022	0	0	0	0.024593853	0.115219738	0.174505678	0	0.304649262	0.189351433	0.805792961	1.064928496	1.693927966	0.056261088	0	0	0	0.067164504	0.574183972	0	0.057096075	0.028137113	1.014411046	0.652819256	1.312278214	0.05794696	0	0.08712352	0.263658879	0.134425966	0.25447415	0.183350116	0.096579509	0.253167521	1.042762663	1.357829701	1.257958903	0	0	0	0.14018739	0.187588467	0.252307796	0	0.028673548	0.106952792	1.044018343	1.537971699	1.434502538	0.033991372
ENSSSCG00025002023	0	0	0	0	0	0	0	0	0	0	0	0	0	0	0	0	0	0	0	0	0	0	0	0	0	0	0	0	0	0	0	0	0	0	0	0	0	0	0	0	0	0	0	0	0	0	0	0	0
ENSSSCG00025002027	17.36569903	15.19475752	17.52978882	22.839812	24.2299198	23.91460901	20.36683486	20.25443161	19.97807115	18.88223512	17.35048212	17.40641783	23.88440905	26.92509401	25.29803119	20.38909149	21.55037778	22.18032008	18.8968282	21.65070269	22.00451852	11.91002457	13.25228763	13.85654359	16.21734197	14.61086323	15.47681242	18.47611018	20.55916923	20.28444918	22.52486592	20.70973587	18.02920964	19.72955902	18.9952219	19.1168995	21.43590587	19.25097154	24.16568549	22.46260751	23.04062479	21.79458771	17.37724076	16.70500229	18.802589	14.76354688	13.43814747	12.67653523	12.21952136
ENSSSCG00025002031	0	0	0	0	0	0	0	0	0	0	0	0	0	0	0	0	0	0	0	0	0	0	0	0	0	0	0	0	0	0	0	0	0	0	0	0	0	0	0	0	0	0	0	0	0	0	0	0	0
ENSSSCG00025002036	0	0	0	0	0	0	0	0	0	0	0	0	0	0	0	0	0	0	0	0	0	0	0	0	0	0	0	0	0	0	0	0	0	0	0	0	0	0	0	0	0	0	0	0	0	0	0	0	0
ENSSSCG00025002038	0	0	0	0	0	0	0	0.055401881	0	0	0	0	0	0	0	0	0	0	0	0	0	0	0	0	0	0	0	0	0	0	0	0	0	0	0.014525155	0.014602063	0	0	0	0	0	0	0	0	0	0	0	0	0
ENSSSCG00025002042	138.2427507	135.8584105	142.6968395	73.12104284	68.20765406	68.6733993	155.8084274	171.568886	171.5161057	111.2668674	113.3994079	114.2618113	84.1212192	82.48732696	85.26515353	89.33269122	88.37588958	86.33461085	75.06140604	76.98880852	74.42501884	93.60397208	92.47811767	93.64406785	142.3194134	140.4611573	147.3788979	95.47801424	95.59174467	99.76292675	152.8676884	168.8584665	163.5169473	110.838342	112.2916021	114.2257663	93.55224171	86.04834531	106.5883497	87.79332003	88.91762925	89.12384499	74.11947094	75.92835325	75.22683615	94.95592526	92.37881565	94.47117229	151.9992625
ENSSSCG00025002043	0.017901343	0.009349985	0.030912257	0	0.008649586	0	0.007812357	0.010164501	0.009476453	0.050061651	0.029070748	0	0	0.021774295	0	0.043145266	0.010084126	0.008620839	0	0.008572445	0	0.054394425	0	0.083586948	0	0.008356212	0	0	0.050457023	0.016980857	0.036704421	0	0	0	0	0.016074114	0.021043496	0	0	0.010523917	0.033797598	0	0	0	0.053526559	0	0	0	0
ENSSSCG00025002054	36.71443143	35.69164185	37.26022215	34.94604437	32.2092669	37.13714131	32.74392736	31.65227011	33.901467	39.58355545	39.03899565	37.07820978	29.12007295	27.85382675	29.37031178	21.79312832	26.19564826	26.21447356	39.85924848	38.8918792	36.51163421	25.73933939	26.84603869	21.99017341	37.34935046	37.94483149	34.600506	44.20148259	42.29609907	41.72976479	26.63462734	30.81046644	30.63012765	41.65548164	37.40838206	44.2063711	38.11146412	37.96426802	31.79588753	26.69635828	28.34949012	24.68391058	48.83019374	44.10323592	41.30052354	29.35243345	26.44065902	27.12224083	24.52305896
ENSSSCG00025002056	5.691684847	6.188283967	6.15533055	3.282500067	3.774390093	3.839327978	1.356016636	1.220160469	1.706349287	0.527858706	0.675931326	0.668640091	3.220131489	2.649137686	2.815106382	0.542417907	0.719763975	0.783135131	2.626782388	2.711680275	2.727471497	0.476482893	0.596241002	0.561742894	2.187559984	2.589059074	2.390718675	0.927557539	1.096795321	0.564693293	1.14616799	1.238849183	1.178396763	0.595516778	0.791102166	0.990854299	1.297181238	1.158671003	1.072590608	0.614580916	0.749285964	0.877870074	0.953804983	0.977703314	1.180884424	0.333737537	0.577479326	0.422506918	2.053137256
ENSSSCG00025002062	0	0	0	0	0	0	0	0	0	0	0	0	0	0	0	0	0	0	0	0	0	0	0	0	0	0	0	0	0	0	0	0	0	0	0	0	0	0	0	0	0	0	0	0	0	0	0	0	0
ENSSSCG00025002064	0	0	0	0	0	0	0	0	0	0	0	0	0	0	0	0	0	0	0	0	0	0	0	0	0	0	0	0	0	0	0	0	0	0	0	0	0	0	0	0	0	0	0	0	0	0	0	0	0
ENSSSCG00025002067	19.83368001	19.48204882	18.94491867	13.23320892	13.71895997	13.8375673	26.52548817	26.11906722	27.58582766	18.30230172	18.66129379	18.2951349	15.23393858	14.69137717	16.72871864	23.45551014	23.97888592	24.34699514	13.16285722	13.34153811	13.5126281	18.7923696	19.85774309	19.00848842	21.16985037	21.47242156	20.3111479	16.2210433	17.25690815	16.14017798	29.47975033	27.61320339	26.45266337	17.1343654	18.56781365	17.55678857	19.39293937	20.14736967	18.30756173	24.58105041	25.11287282	24.35006201	17.09233146	18.31763076	17.66966261	16.06494117	17.35166576	16.50963	23.62142211
ENSSSCG00025002068	0	0	0	0	0	0	0	0	0	0	0	0	0	0	0	0	0	0	0	0	0	0	0	0	0	0	0	0	0	0	0	0	0	0	0	0	0	0	0	0	0	0	0	0	0	0	0	0	0
ENSSSCG00025002069	0	0	0	0	0	0	0	0	0	0	0	0	0	0	0	0	0	0	0	0	0	0	0	0	0	0	0	0	0	0	0	0	0	0	0	0	0	0	0	0	0	0	0	0	0	0	0.029129225	0	0
ENSSSCG00025002075	0	0	0	0	0	0	0	0	0	0	0	0	0	0	0	0	0	0	0	0	0	0	0	0	0	0	0	0	0	0	0	0	0	0	0	0	0	0	0	0	0	0	0	0	0	0	0	0	0
ENSSSCG00025002076	5.817294443	6.437143777	7.397195182	4.861305762	4.198190089	4.329866979	10.67570965	11.86786294	10.85723706	11.67107267	10.38558997	10.71455765	4.135092988	4.256102577	4.385547453	13.45893889	13.13942674	13.99833794	2.597326193	3.401813694	3.326447113	10.63973521	10.01732857	9.837794616	7.122500642	8.259551848	9.564269815	4.544549709	5.003102701	4.819555148	11.37329202	11.4682394	10.83890665	11.7520344	11.74095788	11.96217394	4.032891739	3.529789626	4.095816687	12.64922906	12.47322291	12.8738375	3.070791588	2.8248883	2.832134517	9.132516707	9.459940173	9.974704691	10.04638427
ENSSSCG00025002079	0	0	0	0	0	0	0	0	0	0	0	0	0	0	0	0	0	0	0	0	0	0	0	0	0	0	0	0	0	0	0	0	0	0	0	0	0	0	0	0	0	0	0	0	0	0	0	0	0
ENSSSCG00025002080	3.733721695	3.724905119	3.672415444	2.282446279	2.433746513	2.504155191	6.97135202	7.317968865	6.924183124	6.618145826	6.422562052	6.940624706	3.184113055	2.962842036	3.557115644	6.811802116	6.998882991	6.545425595	2.552931079	2.871477537	2.565998194	7.880879516	7.277672595	7.19968751	3.675866226	4.02316313	4.377723925	3.693138932	3.35323516	3.200453406	6.53260135	7.236118179	7.303629459	7.407072404	6.712756241	6.777015592	3.862772875	3.889172371	4.017734419	6.899901872	6.49073293	6.767504686	2.941154908	2.968702218	3.021731342	7.692099995	7.511322939	7.068997891	5.360976575
ENSSSCG00025002089	0.045323559	0.047345565	0.013044212	0.012465283	0.043798953	0	0	0.034313356	0.04798596	0	0	0	0.014257839	0	0.046249862	0	0	0	0.013666021	0.057877776	0.014261169	0	0.041359812	0.020155221	0.029370155	0.04231339	0	0.014848257	0	0.057324033	0	0	0.028514848	0	0.013494311	0.027131523	0	0	0.073424057	0.05329001	0.019015674	0	0.085066932	0.029066117	0.072278053	0.016536125	0	0.016908631	0
ENSSSCG00025002093	0.148241278	0.174211558	0.255984845	0.183467782	0.196975211	0.27120742	0.01617356	0.021043095	0.05885598	0.138187084	0.140428916	0.072623794	0.192363563	0.165287147	0.132362096	0.223304106	0.083506793	0.124931256	0.100570298	0.195218486	0.122441762	0.112610254	0.025364422	0.197767062	0.126081306	0.311390589	0.216644366	0.072847035	0.146242368	0.03515468	0.056990595	0.100065815	0	0.335297819	0.132408879	0.133109968	0.196044183	0.283158221	0.252158039	0.06536153	0	0.156849329	0.191283988	0.106950959	0.177301681	0.121691823	0.139430293	0.186649732	0.084524123
ENSSSCG00025002097	0	0	0.006420745	0	0	0	0	0	0	0	0	0	0	0	0	0	0	0	0	0	0	0	0.020358515	0	0	0	0.014490631	0.014617497	0	0	0	0	0	0.008970788	0	0	0	0	0	0	0	0.008992403	0.006978741	0	0	0	0	0	0
ENSSSCG00025002099	0	0	0	0	0	0	0	0	0	0	0	0	0	0	0	0	0	0	0	0	0	0	0	0	0	0	0	0	0	0	0	0	0	0	0	0	0	0	0	0	0	0	0	0	0	0	0	0	0
ENSSSCG00025002105	0.066061095	0.069008257	0.228150207	0.054506108	0.127677829	0.032229006	0	0.037509927	0.034970831	0.215532176	0.035759803	0.06472701	0.031172148	0.0803534	0.067411222	0.039804605	0.074426641	0.03181337	0.059756491	0.063269567	0.031179428	0	0	0.132197072	0	0.06167364	0	0	0	0.187992713	0.033862463	0.035674044	0	0.159380825	0.206519836	0.11863619	0	0.028040986	0	0.116508824	0	0.079882423	0	0.127095458	0.19752837	0.036153201	0.213033038	0.073935236	0
ENSSSCG00025002106	0	0	0	0	0	0	0	0	0	0	0	0	0	0	0	0	0	0	0	0	0	0	0	0	0	0	0	0	0	0	0	0	0	0	0	0	0	0	0	0	0	0	0	0	0	0	0	0	0
ENSSSCG00025002107	0.177398314	0.333562551	0.204222381	0.19515857	0.24000332	0.253870392	0.196127409	0.22831666	0.175297791	0.165366598	0.230467704	0.278105288	0.189739659	0.153442422	0.217228681	0.356299968	0.253159647	0.13668894	0.363727776	0.362457674	0.267930304	0.388106364	0.259014464	0.315553525	0.183929634	0.110410924	0.069134762	0.162726764	0.17333952	0.100965903	0.290986099	0.166049721	0.212055793	0.171198432	0.221832658	0.116813313	0.139024236	0.160640748	0.137944724	0.180768757	0.163741919	0.143009106	0.077689627	0.182025604	0.113159734	0.258892344	0.216116084	0.251488151	0.175324699
ENSSSCG00025002110	0.647958337	0.676865495	0.675199697	0.221222723	0.323876971	0.392421446	0.721568009	0.507469018	0.378494215	0.374903844	0.822445904	0.766226037	0.231949123	0.217419036	0.501600774	0.780844631	0.629320305	0.581040962	0.020211028	0.363786935	0.210912078	0.597448584	0.764601065	0.56635338	0.477799025	0.438048496	0.740141904	0.175675742	0.15114589	0.31791743	0.526841154	0.482631484	0.590398747	0.673828538	0.878111614	0.461443304	0.367713359	0.455237294	0.260612925	0.236435881	0.337473202	0.324217007	0.272583275	0.214933125	0.160340797	1.076050724	0.888650004	0.950251095	0.611507583
ENSSSCG00025002117	13.34355368	15.04279223	12.29297671	15.42683226	14.62297104	15.55797827	9.771359112	11.38132243	9.996137074	4.070405039	4.651923278	4.619737396	11.26666961	11.90325637	12.26530242	7.725171025	7.902619441	7.729002146	14.65429765	15.76051561	14.48127039	10.13455523	8.917849639	9.218351325	20.28490836	17.68313466	17.71863361	19.27763944	18.54004315	17.33924574	12.10807782	11.21309669	12.13213994	5.001266553	4.989356262	4.306683515	18.4160174	14.14753857	19.88946046	7.960527097	8.536371125	8.2010562	14.89795857	16.47774465	15.73711405	6.597050671	6.71604648	6.368736146	14.51454925
ENSSSCG00025002121	0	0	0.050689724	0	0	0	0	0	0	0	0	0	0	0	0	0	0	0	0	0	0	0	0	0	0	0	0	0	0	0	0	0	0	0	0	0	0	0	0	0	0	0	0	0	0	0	0	0	0
ENSSSCG00025002122	0	0	0	0	0	0	0	0	0	0	0	0	0	0	0	0	0	0	0	0	0	0	0	0	0	0	0	0	0	0	0	0	0	0	0	0	0	0	0	0	0	0	0	0	0	0	0	0	0
ENSSSCG00025002123	0	0	0	0	0	0	0	0	0.017658004	0.015547113	0	0	0	0	0.01701915	0	0	0.016063691	0	0	0	0	0.022829544	0.044500639	0	0	0	0	0	0	0	0	0	0	0	0	0	0	0	0	0	0	0	0	0	0	0.017927981	0	0
ENSSSCG00025002124	0	0	0	0	0	0	0	0	0	0	0	0	0	0	0	0	0	0	0	0	0	0	0	0	0	0	0	0	0	0	0	0	0	0	0	0	0	0	0	0	0	0	0	0	0	0	0	0	0
ENSSSCG00025002125	0	0	0	0	0	0	0	0	0	0	0	0	0	0	0	0	0	0	0	0	0	0	0	0	0	0	0	0	0	0	0	0	0	0	0	0	0	0	0	0	0	0	0	0	0	0	0	0	0
ENSSSCG00025002130	0	0	0	0	0	0	0	0	0	0	0	0.014494954	0	0	0	0	0	0	0	0	0	0	0.060749699	0	0	0	0	0	0	0	0	0	0	0	0	0	0	0	0	0	0	0	0	0	0	0	0	0	0
ENSSSCG00025002131	0	0	0	0	0	0	0	0	0	0	0	0	0	0	0	0	0	0	0	0	0	0	0	0	0	0	0	0	0	0	0	0	0	0	0	0	0	0	0	0	0	0	0	0	0	0	0	0	0
ENSSSCG00025002133	13.8697084	12.69103109	11.79511271	13.33665112	12.09307263	13.17700173	11.05906548	11.48729771	10.21286523	12.68599409	13.32223339	12.46566057	12.4496511	9.555674943	11.01393405	12.0015298	11.80767532	12.10310047	9.244450202	9.038853791	8.859527599	11.66090582	12.49020448	9.599521633	12.26519774	11.92629624	11.48103721	14.14384541	13.52102259	14.19520228	9.087352764	10.58717551	10.67784812	13.14595941	15.04305962	14.5140567	10.72645045	11.1105849	10.94725072	10.11559492	13.97894061	13.99729548	8.905613664	10.98459573	10.97594862	12.89808149	9.472232235	10.44586534	10.70285692
ENSSSCG00025002135	0	0	0	0	0	0	0	0	0	0	0	0	0	0	0	0	0	0	0	0	0	0	0	0	0	0	0	0	0	0	0	0	0	0	0	0	0	0	0	0	0	0	0	0	0	0	0	0	0
ENSSSCG00025002137	0.093145575	0.048650524	0	0.076853142	0	0.408983592	0	0	0	0.13024222	0.050421014	0	0.131857383	0.113297603	0.047524621	0.05612415	0	0.044856577	0.042128069	0.401442947	0	0	0	0.062132244	0	0	0	0	0	0	0.047745781	0	0	0.056181397	0.083197483	0	0.054747529	0.118612645	0	0.054758813	0.117238752	0	0.17482317	0	0.05570266	0.050975702	0.050062458	0.208496092	0
ENSSSCG00025002139	0	0	0	0	0	0	0	0	0	0	0	0	0	0	0	0	0	0	0	0	0	0	0	0	0	0	0	0	0	0	0	0	0	0	0	0	0	0	0	0	0	0	0	0	0	0	0	0	0
ENSSSCG00025002141	6.765003476	7.834939764	9.142349063	5.460370468	6.963795326	7.270489819	14.7616361	14.19579016	11.98922461	10.28181439	9.499949783	8.645721068	8.281193535	7.592582855	6.553098049	7.79794945	9.609943568	9.395846565	5.542915691	4.929777628	6.617246939	5.660324299	6.978596412	8.044125926	9.577639573	10.38887712	10.07762943	7.082376293	8.1798749	7.440170972	11.9610324	12.65387116	12.67587104	11.5314483	9.895673042	10.2561954	8.75920749	8.864332709	7.862098881	7.954077457	8.514849704	9.365942498	6.624577711	7.639381908	6.684016185	7.082618548	6.534171993	7.516492058	10.06243212
ENSSSCG00025002144	182.1728231	184.673779	183.0480696	202.023082	211.6620349	199.0823489	263.1643545	273.1387564	281.1488477	306.0648916	315.1033666	306.6990747	212.0386466	217.4753013	222.0514128	313.8376969	305.4238935	309.9788805	183.797195	180.7963392	183.5272868	299.780329	321.2065181	326.2301426	200.941553	208.525262	201.9254904	240.5398064	231.287161	254.7503824	294.3787582	278.9322474	269.189047	326.3241057	312.934454	314.2120903	198.5067328	219.3845127	212.8966663	304.2783046	322.4736611	306.9972003	205.4473579	204.7028123	210.1169065	302.155884	312.8058334	310.0262576	243.3295566
ENSSSCG00025002147	0	0	0	0	0	0	0	0	0	0	0	0	0	0	0	0	0	0	0	0	0	0	0	0	0	0	0	0	0	0	0	0	0	0	0	0	0	0	0	0	0	0	0	0	0	0	0	0	0
ENSSSCG00025002151	2.652472289	2.901857831	2.104472032	0.961173746	0.779365863	0.769436814	5.443708306	5.637666248	6.451463369	3.257782268	2.794029409	3.125711708	1.606806985	1.584101017	1.737397443	3.714797405	3.957563234	3.607690959	1.313147409	1.785137084	1.471840534	2.047603035	1.471926744	1.721497704	2.386619593	2.509771676	2.479502074	0.863093697	1.192167176	1.360044511	5.475303233	5.264954396	4.752627444	3.048376183	2.625312151	2.912789784	2.928439315	2.586518378	2.508518174	3.961583197	3.744606532	3.575843857	1.967803692	2.310192704	2.379336257	1.883177933	1.753115265	1.805249974	4.210153023
ENSSSCG00025002154	0	0	0	0	0	0	0	0	0	0	0	0.113933457	0	0	0	0	0	0	0.105184275	0	0	0	0.159168566	0	0	0	0	0	0	0.055151267	0	0.062793989	0	0	0	0	0	0	0.113025677	0	0	0	0	0	0	0	0	0	0
ENSSSCG00025002159	38.36541036	42.28082071	40.34360006	48.99720997	45.22982463	43.00001476	47.39904837	45.87534588	46.98907222	52.66170996	47.79540482	54.28056607	49.11153977	43.52936459	46.72425703	44.25616323	47.88945634	40.63928117	39.43954326	40.93499813	42.04221394	33.71440347	42.56839086	41.80108358	38.12725748	34.94199392	36.23700534	44.00334614	43.34304983	44.69404511	45.33958692	48.35590853	44.24334129	46.28072514	49.13364408	52.62123625	44.4565755	45.57142404	42.37972891	38.58597138	43.27329792	42.61282828	39.01007248	42.84375044	38.59687214	38.22934546	43.17192497	44.86228798	45.17600635
ENSSSCG00025002161	0	0	0	0	0.010847447	0.010952643	0	0	0.02376884	0	0.024305085	0.076988458	0	0	0	0.01352712	0.025293006	0	0.030461296	0	0	0.01364321	0	0.029950399	0	0.010479525	0.01093641	0.011032159	0	0	0	0	0	0.027081836	0	0	0.013195325	0	0.01091072	0	0	0.013573544	0	0	0	0	0.012066123	0	0
ENSSSCG00025002162	0	0	0	0	0	0	0	0	0	0	0	0	0	0	0	0	0	0	0	0	0	0	0	0	0	0	0	0	0	0	0	0	0	0	0	0	0	0	0	0	0	0	0	0	0	0	0	0	0
ENSSSCG00025002165	0	0	0	0	0	0	0	0	0	0	0	0	0	0	0	0	0	0	0	0	0	0	0	0	0	0	0	0	0	0	0	0	0	0	0	0	0	0	0	0	0	0	0	0	0	0	0	0	0
ENSSSCG00025002166	0	0	0	0	0	0	0	0	0	0	0	0	0	0	0	0	0	0	0	0	0	0	0	0	0	0	0	0	0	0	0	0	0	0	0	0	0	0	0	0	0	0	0	0	0	0	0	0	0
ENSSSCG00025002167	0	0	0	0	0	0	0	0	0	0	0	0	0	0	0	0	0	0	0	0	0	0	0	0	0	0	0	0	0	0	0	0	0	0	0	0	0	0	0	0	0	0	0	0	0	0	0	0	0
ENSSSCG00025002168	2.400192623	2.698799345	2.719947484	3.651300133	3.906025492	3.455999603	3.062401769	2.73515476	2.797068162	2.835598756	2.535357872	2.580360997	2.737056854	2.513991377	3.070062688	2.982823836	2.920092772	3.475644966	2.834528161	3.049060661	3.162510882	2.532342179	3.319650814	2.612800694	2.794770809	2.583125504	3.101729806	3.186221291	3.025558046	3.067321719	2.486276185	2.745301314	2.697652721	2.935599246	2.575595564	2.701482998	2.429615661	2.384300649	2.535499716	2.959254684	2.507035435	2.982983028	1.916136583	2.220688521	2.262680166	2.389933868	2.463577572	2.201259838	2.043306844
ENSSSCG00025002169	0	0	0	0	0	0	0	0	0	0	0	0	0	0	0	0	0	0	0	0	0	0	0	0	0	0	0	0	0	0	0	0	0.012568305	0	0	0	0	0	0	0	0.016762831	0	0	0	0	0	0	0	0
ENSSSCG00025002170	0	0	0	0	0	0	0	0	0	0	0	0	0	0	0	0	0	0	0	0	0.054530687	0	0	0	0	0	0	0	0	0	0	0	0	0	0	0	0	0	0	0	0	0	0	0	0	0	0	0	0
ENSSSCG00025002175	0	0	0	0	0	0	0	0	0	0	0	0	0	0	0	0	0	0	0	0	0	0	0	0	0	0	0	0	0	0	0	0	0	0	0	0	0	0	0	0	0	0	0	0	0	0	0	0	0
ENSSSCG00025002176	0	0	0	0	0	0	0	0	0	0	0	0	0	0	0	0	0	0	0	0	0	0	0	0	0	0	0	0	0	0	0	0	0	0	0	0	0	0	0	0	0	0	0	0	0	0	0	0	0
ENSSSCG00025002177	14.62231486	15.51274968	15.07733309	9.37399008	10.11495925	9.580082581	15.71617972	17.00350308	14.27468716	10.0676729	10.40183547	9.345203386	13.30322986	12.71027171	13.9371499	10.1627842	10.86414171	10.94256131	8.088343356	8.463104628	7.762029519	15.51351576	12.33556385	13.12193111	15.06523256	14.56779771	13.75095791	7.926484916	6.780164167	6.968480658	14.66705808	15.73575823	15.81780745	10.06740038	10.22612796	8.989336066	11.08829176	11.47577345	10.22508556	11.19364945	11.82834091	11.89373901	4.820859454	5.397023743	6.039295394	11.78282521	12.11828027	12.81353502	14.01553304
ENSSSCG00025002178	0	0	0	0	0	0	0	0	0	0	0	0	0	0	0	0	0	0	0	0	0	0	0	0	0	0	0	0	0	0	0	0	0	0	0	0	0	0	0	0	0	0	0	0	0	0	0	0	0
ENSSSCG00025002179	0.203913285	0.390519072	0.26408996	1.598337648	1.609274302	1.459076598	0.4449508	0.617511011	0.791602451	2.217637793	2.023654192	2.164449235	0.096220252	0.22047101	0.242760902	0.819109217	1.263545431	0.981995341	3.289405168	2.376108257	3.304333412	3.42847616	4.605483926	3.944557894	0.066069004	0.095185181	0.066223367	1.469669468	1.187823664	1.257282506	0.522622739	0.697404012	0.833884555	2.828809282	1.517791917	2.319259214	0.199754496	0.259665521	0	0.879100937	0.898302333	0.904112375	2.232539131	2.484632332	2.845352088	3.347863661	4.639572124	4.107936522	0.348801465
ENSSSCG00025002182	0	0	0	0	0	0	0	0	0	0	0	0	0	0	0	0	0	0	0	0	0	0	0	0	0	0	0	0	0	0	0	0	0	0	0	0	0	0	0	0	0	0	0	0	0	0	0	0	0
ENSSSCG00025002184	0	0	0	0	0	0	0	0	0	0	0	0	0	0	0.020481101	0	0	0	0	0	0	0	0	0	0	0	0	0	0	0	0	0	0	0	0	0	0	0	0	0	0	0	0	0	0	0	0	0	0
ENSSSCG00025002187	0	0	0	0	0	0	0	0	0	0	0	0	0.111173872	0	0	0	0	0	0	0	0	0	0	0	0	0	0	0	0	0	0	0	0	0	0	0	0	0	0.057251568	0	0	0	0	0	0	0	0	0	0
ENSSSCG00025002190	49.68397851	48.74599601	36.86162778	72.4229591	71.36991294	72.07364606	12.84668576	13.66327972	13.40552357	15.78164563	14.98222501	15.76092012	46.88860704	40.7129255	52.78609196	12.3930342	12.43009998	12.90511301	67.7630267	59.68842284	60.57999608	43.35049091	39.23620639	38.54207385	57.53864296	50.10249618	44.71140224	39.12029927	41.2312341	40.38520673	13.11472045	13.07158773	13.37391508	16.89466527	15.05803096	17.2301458	41.31242728	45.4791866	34.85306298	13.18188379	13.76704665	13.49941811	29.71131883	29.42646205	29.29239746	25.11494819	24.20493428	26.51899069	53.5935258
ENSSSCG00025002192	2.856777457	2.441639419	3.049563939	4.585607735	4.115923543	4.409243854	4.578904192	3.834047863	3.629508643	3.728230454	4.217492558	3.511580176	6.323454481	5.896699431	4.823269687	2.941908257	4.447438633	3.702024958	4.886370373	2.885298879	3.334072197	2.65150092	3.91040929	3.534017601	4.140006924	2.327602273	3.289380162	3.879716912	3.747914745	4.385082035	3.088477817	2.300033423	2.303827141	4.699322942	4.778580495	4.150927567	2.564456281	4.541804669	4.796262517	3.419979788	2.745819428	2.952004676	4.143233558	5.096454626	3.416804371	4.434445348	4.969167844	3.429820805	3.080055804
ENSSSCG00025002194	0	0	0	0	0	0	0.010201999	0.013273617	0	0	0	0	0.011030871	0	0	0	0	0.011257779	0	0	0	0	0	0.031187002	0.011361412	0	0.022775914	0	0	0.022174958	0.011982891	0	0	0.014100001	0	0	0.013740138	0.009922848	0.022722412	0.01374297	0	0	0.010968963	0.011243799	0	0	0	0	0
ENSSSCG00025002197	0	0	0	0	0	0	0	0	0	0	0	0	0	0	0	0	0	0	0	0	0	0	0	0	0	0	0	0	0	0	0	0	0	0	0.089769775	0	0	0	0	0	0	0	0	0	0	0	0	0	0
ENSSSCG00025002199	0	0	0	0	0	0	0	0	0	0	0	0	0	0	0	0	0	0	0	0	0	0.012188306	0	0	0	0	0	0	0	0	0	0	0	0	0	0	0	0	0	0	0	0	0	0	0	0	0	0.022446584	0
ENSSSCG00025002201	0.008738042	0	0.015088958	0.028838558	0.00844411	0	0.144908616	0.178614661	0.296042663	0	0.037840205	0	0	0	0.017833253	0.21060161	0.147668565	0.134656719	0.015808238	0	0	0.05310225	0.083725546	0.034971979	0.016987037	0.008157704	0	0	0	0	0.116455571	0.160435191	0.140184946	0	0.031219224	0.054922919	0	0	0	0.164382628	0.142977092	0.116228409	0.008200133	0	0	0.019128245	0.018785557	0.009779572	0.13950305
ENSSSCG00025002202	0	0	0	0	0	0	0	0	0	0	0	0	0	0	0	0	0	0	0	0	0	0	0	0	0	0	0	0	0	0	0	0	0	0	0	0	0	0	0	0	0	0	0	0	0	0	0	0	0
ENSSSCG00025002204	0.117079046	0	0.050543381	0.064400215	0.018856785	0.019039655	0.034063117	0.132956516	0.082637676	0.036379458	0.063376539	0.038238223	0.018415304	0.015823231	0.059735928	0.141090159	0.131905172	0	0.08825458	0.074754443	0.09209802	0	0.160259942	0.130161559	0.075868485	0.018217205	0.076045743	0.421913411	0.198000571	0.277647124	0.160037104	0.231823351	0.092073837	0.11769506	0.087145685	0.105128533	0.045876493	0.049696601	0.132767441	0.137657845	0.098241928	0.070787185	0.201431496	0.075083098	0.116692148	0.213579177	0.146826993	0.240229484	0.066756061
ENSSSCG00025002205	80.2793881	73.76367959	82.72836694	91.71541968	84.75693892	92.16188862	77.14749324	72.74889534	70.91515966	86.83835536	84.73552276	78.40392003	94.15993438	89.00746653	90.36035532	50.34568567	54.99813993	46.48637524	96.64775432	86.67266421	91.42627388	62.84141254	60.73803724	61.79336835	76.2357437	77.70327383	73.56967168	83.61801737	87.25599964	88.70487493	56.72972122	66.9462272	69.05676938	80.44744727	85.0324939	80.82268344	78.50864565	76.55105024	74.56338489	52.01936092	54.33952882	50.20468915	88.30460422	89.26906329	85.19319187	67.77441259	66.94374712	64.58185222	71.49937164
ENSSSCG00025002208	0	0	0	0	0	0	0	0	0	0	0	0	0	0	0	0	0	0	0	0	0	0.0360106	0	0	0	0	0	0	0	0	0	0	0	0	0	0	0	0	0	0	0	0	0	0	0	0	0	0	0
ENSSSCG00025002211	34.26497659	32.12307217	33.64540432	29.15392543	27.52333299	28.14162032	41.23204159	36.45808999	36.38175381	36.13200422	36.75362191	37.2724509	29.99937741	29.73221767	31.66917982	57.16470652	56.66438125	57.9222074	21.42001879	21.27882573	21.60088717	39.17960501	37.29796521	36.2497445	30.15582022	31.87720014	31.4489357	33.76200579	35.11322899	35.21511377	38.10379282	36.72440854	37.66032498	36.67433186	35.26446622	37.10714354	28.36232455	31.29377414	28.39453639	54.42685593	56.34111141	58.1262314	25.85764347	26.71547176	24.34127547	36.54880664	38.21657919	37.61639792	31.34660271
ENSSSCG00025002212	0	0	0	0	0	0	0	0	0	0	0	0	0	0	0	0	0	0	0	0	0	0	0	0	0	0	0	0	0	0	0	0	0	0	0	0	0	0	0	0	0	0	0	0	0	0	0	0	0
ENSSSCG00025002213	0	0	0	0	0	0	0	0	0	0	0	0	0	0	0	0	0	0.017313327	0	0	0.050904976	0	0	0	0	0	0	0	0	0	0	0	0	0	0	0	0	0	0	0	0	0	0	0	0	0	0	0	0
ENSSSCG00025002214	0	0	0	0	0	0	0	0	0	0	0	0	0	0	0	0	0	0	0	0	0	0	0	0	0	0	0	0	0	0	0	0	0	0	0	0	0	0	0	0	0	0	0	0	0	0	0	0	0
ENSSSCG00025002217	0	0	0	0	0	0	0	0	0	0	0	0	0	0	0	0	0	0	0	0	0	0	0	0	0	0	0	0	0	0	0	0	0	0	0	0	0	0	0	0	0	0	0	0	0	0	0	0	0
ENSSSCG00025002219	0	0	0	0	0	0	0	0	0	0	0	0	0	0	0	0	0	0	0	0	0	0	0	0	0	0	0	0	0	0	0	0	0	0	0	0	0	0	0	0	0	0	0	0	0	0	0	0	0
ENSSSCG00025002220	0	0	0	0	0	0	0	0	0	0	0	0	0	0	0	0.133251816	0	0	0	0	0	0	0	0	0	0	0	0	0	0	0	0	0	0	0	0	0	0	0	0	0	0	0	0	0	0	0	0	0
ENSSSCG00025002221	0	0	0	0	0	0	0	0	0	0	0	0	0	0	0	0	0	0	0	0	0	0	0	0	0	0	0	0	0	0	0	0	0	0	0	0	0	0	0	0	0	0	0	0	0	0	0	0	0
ENSSSCG00025002223	0	0	0	0	0	0	0	0	0	0	0	0	0	0	0	0	0	0	0	0	0	0	0	0	0	0	0	0	0	0	0	0	0	0	0	0	0	0	0	0	0	0	0	0	0	0	0	0	0
ENSSSCG00025002224	0.028669674	0	0	0	0	0.111895829	0	0	0	0	0	0	0	0	0	0	0	0	0	0	0	0	0	0	0	0	0	0	0	0	0	0	0	0	0	0	0	0	0	0	0	0	0	0	0	0	0	0	0
ENSSSCG00025002228	28.17784822	28.4362824	30.12086111	19.33196229	18.91537273	18.32410722	28.42698256	28.98139289	29.85022923	23.20052235	24.69961815	24.27479137	30.03313669	32.0601319	29.49779317	37.41289326	35.85356775	37.53334114	21.48728459	21.61764859	23.01956486	17.76411402	19.54024289	19.99561599	27.16882381	27.27456199	29.47403216	23.50538268	21.9588059	22.82488995	32.04374325	29.9954672	30.50629427	23.72942624	23.28693057	22.63910553	28.24760834	30.33153186	29.94028845	37.68394164	35.26242693	36.44405137	20.26959924	19.09407402	17.0349484	21.01636379	21.3539712	21.6167399	30.1003017
ENSSSCG00025002230	0.027232942	0	0.011756544	0.1572867	0.171059674	0.119574402	0.023769553	0	0.028832662	0.545797224	0.722337204	0.440269175	0.012850367	0	0	0.131271998	0.061363088	0.013114703	0.07390182	0.117369746	0.141387044	1.274336315	1.230139331	1.762061689	0	0	0.013266353	0.294415024	0.41449981	0.297075197	0	0.014706223	0	0.361366218	0.377028532	0.660236836	0	0	0	0.04802945	0	0.016465314	0.08944774	0.170279429	0.162857689	1.66921996	1.346580526	1.280116653	0
ENSSSCG00025002233	0	0	0	0	0	0	0	0	0	0	0	0	0	0	0	0	0	0	0	0	0	0	0	0	0	0	0	0	0	0	0	0	0	0	0	0	0	0	0	0	0	0	0	0	0	0	0	0	0
ENSSSCG00025002237	0	0	0	0	0	0	0	0	0	0	0	0	0	0	0	0	0	0	0	0	0	0	0	0	0	0	0	0	0	0	0	0	0	0	0	0	0	0	0	0	0	0	0	0	0	0	0	0	0
ENSSSCG00025002240	3.004586786	3.452492402	2.474447227	4.033213157	3.774573017	4.566648378	10.98413209	10.77419955	11.6109511	6.668073185	5.842619804	6.34072925	2.104842866	2.670690121	2.087233824	10.2774486	10.31143807	10.38453252	4.494891187	3.785180585	4.177943336	6.755931732	6.659464476	6.937591598	5.650057719	5.038277688	6.237465569	5.792343466	5.967231568	6.018077062	11.46804886	10.68370135	11.32001677	6.189487386	6.275711131	6.163668567	3.341787272	3.227637927	4.346983479	10.12253925	10.05074871	10.18695519	5.064482267	4.457691889	4.284664316	6.083975617	5.415989742	5.820088879	9.883577888
ENSSSCG00025002241	203.7343562	203.2904005	176.5986281	109.828468	110.4140438	112.774993	168.3852571	185.1497387	180.7913151	116.3467966	120.7586356	117.2595426	119.8619884	121.8310889	123.8209176	122.63764	127.369593	121.67945	150.3202719	151.1635172	148.8873489	129.7454826	121.7019188	118.7716321	262.307492	247.8253218	257.1461727	144.6202598	147.7467579	144.3306258	204.1211892	185.1280587	203.808465	116.6530787	117.007414	114.1710784	192.7534848	169.6409969	199.0393277	123.3465687	124.9248918	123.8436998	183.4371905	184.2856326	193.6734783	114.9024819	112.5520905	115.2578576	316.527607
ENSSSCG00025002246	0	0	0	0	0	0	0	0	0	0	0	0	0	0	0	0	0	0	0	0	0	0	0	0	0	0	0	0	0	0	0	0	0	0	0	0	0	0	0	0	0	0	0	0	0	0	0	0	0
ENSSSCG00025002248	2.421089823	1.88839551	1.969605984	0.852312818	1.019046931	0.839942422	3.615893043	4.105803062	4.397500196	2.447465137	2.492995521	2.013731337	1.360768189	1.352468993	1.504303216	2.787946212	2.460974272	2.922613556	1.060948258	1.432492237	1.096994641	2.694166151	3.107825639	3.057685396	2.426553458	2.240201387	2.180613571	1.427693156	1.14038697	1.132988125	3.894088897	3.556201659	3.513522949	2.7518487	2.537349381	2.347881022	1.555843049	1.214947557	1.652536614	2.909899647	2.695196431	3.500145728	1.746953143	1.293876028	1.338460094	1.625318407	2.197667187	2.3002098	2.699557521
ENSSSCG00025002249	0	0	0	0	0	0	0	0	0	0	0	0	0	0	0	0	0	0	0	0	0	0	0	0	0	0	0	0	0	0	0	0	0	0	0	0	0	0	0	0	0	0	0	0	0	0	0	0	0
ENSSSCG00025002250	0	0	0	0	0	0	0	0	0	0	0	0	0	0	0	0	0	0	0	0	0	0	0	0	0	0	0	0	0	0	0	0	0	0	0	0	0	0	0	0	0	0	0	0	0	0	0	0	0
ENSSSCG00025002251	0	0	0	0	0	0	0	0	0	0	0	0	0	0	0	0	0	0	0	0	0	0	0	0	0	0	0	0	0	0	0	0	0	0	0	0	0	0	0	0	0	0	0	0	0	0	0	0	0
ENSSSCG00025002256	5.627173221	5.684215957	5.748465455	3.662224465	4.136740814	4.258402057	5.478867758	5.599414711	6.016712515	6.111117933	6.685265294	5.704597117	4.232683123	4.14893369	4.027105644	5.539115304	5.691139239	6.001144473	5.946894581	4.980291693	5.083911949	2.200802357	2.033683891	2.428055127	5.830739951	5.972974995	5.771986815	4.070288977	3.988766782	4.245596274	5.492831105	5.836832284	5.152681492	5.880811657	5.507236159	6.019997147	5.206769205	4.564295261	4.828776024	5.568133354	5.984068875	5.939895363	5.65547551	4.457306259	5.319819258	2.937287697	3.164148526	2.660500369	6.618189499
ENSSSCG00025002263	0	0	0	0.069060757	0	0	0	0	0	0	0	0	0	0	0	0	0	0	0	0	0	0	0	0	0	0	0	0	0	0	0	0	0	0	0	0	0	0	0	0	0	0	0	0	0	0	0	0	0
ENSSSCG00025002267	0	0	0	0	0	0	0	0	0	0	0	0	0	0	0	0	0	0	0	0	0	0	0	0	0	0	0	0	0	0	0	0	0	0	0	0.050733397	0	0	0	0	0	0	0	0	0	0	0	0	0
ENSSSCG00025002271	3.660004523	4.287996069	4.748834795	3.653815089	3.419643411	3.216042628	7.006804756	5.603034885	5.930249902	6.12610889	5.998365855	5.646608589	3.492248204	3.70577222	2.538017377	5.2147605	3.804540134	3.155091537	2.908301945	2.885615144	2.557762478	4.030655368	5.480422533	5.287421468	5.424823638	4.021022149	4.235732242	4.233069274	3.191736952	3.663619903	5.141117151	5.328800278	5.495837039	6.439724399	5.653212954	5.846559135	4.159808944	3.381791129	3.341316292	4.160666323	3.665004412	4.083428737	3.188005766	3.656917528	4.184011352	6.484875625	5.651403733	6.449909267	6.825528416
ENSSSCG00025002274	25.36977102	25.86508357	25.13610185	22.18583644	20.95286033	21.35680834	8.011936172	8.033799727	8.880738322	8.180557082	7.376248202	8.373683891	19.45412593	20.5915947	19.01649062	12.04408818	10.90340485	10.9827453	19.38389335	18.7879177	19.93673195	10.94520909	10.4634755	10.81030127	18.39872377	17.36099877	16.82266386	17.5843499	17.29031123	16.9868002	8.136857956	8.478153421	8.916525745	7.693932616	8.35446159	8.086055527	16.18581478	14.1948247	18.00611679	10.82067955	10.87638645	11.01371453	17.71120794	18.76394808	17.53768045	8.955803408	9.620454131	8.927282121	8.635877793
ENSSSCG00025002275	0.153610813	0	0	0	0	0	0.938525958	0	0.162634233	5.154927851	1.995640797	1.956612917	0	0	0	0.925570145	0.692252335	1.47950245	0	0	0	2.987242919	4.415571151	3.893679486	0	0	0.149661047	0.150971341	0.346375999	0.437136466	0.472439078	0.165904573	0.579855912	3.150148413	2.744098795	1.931039912	0	0	0	0.541832228	0.773376089	1.114495962	0.43246385	0	0	3.026392662	4.128019444	3.782249425	0.875857215
ENSSSCG00025002277	61.85698472	64.64873817	59.67845218	43.8007141	48.20759095	45.73237299	51.51903903	58.60790591	58.42021581	57.48952358	57.2727328	58.13524344	40.28284316	41.10110734	46.25746918	62.52703074	59.84338229	59.63683228	49.27257704	45.33129406	45.55028656	54.01180026	51.98208011	56.73950507	70.44612265	72.11410615	69.86112923	50.45003362	50.65724339	50.44410511	53.03507341	53.74514987	57.47471078	54.57205781	52.61173002	57.14584395	42.5072338	43.60402023	41.63873659	60.64409155	61.20103096	60.35996801	37.65971676	39.6098385	43.98496976	51.09862958	51.37408303	53.21411827	89.13903456
ENSSSCG00025002279	0	0	0	0.024294744	0	0.009576853	0	0	0.020783173	0.009149345	0	0	0	0	0.020031253	0.023655886	0.022115885	0	0	0	0	0	0.013434994	0.013094125	0.009540369	0.009163165	0	0	0	0.018620686	0	0.021201093	0.009262538	0.023680015	0.017533541	0	0	0	0	0.011540204	0	0.023737071	0	0	0	0.021485856	0	0	0
ENSSSCG00025002281	0	0	0	0	0	0	0	0.303228401	0	0	0	0	0	0.216524307	0	0.16088923	0	0	0	0.255734026	0	0.162269986	0	0	0	0	0	0	0	0	0	0	0	0	0	0	0	0	0	0.470925788	0	0	0	0	0	0	0	0	0
ENSSSCG00025002282	32.09993556	30.74205312	27.58475279	22.76398311	23.76425894	23.94555097	31.95411611	36.56756476	33.85217157	33.58683446	31.17886516	33.87104697	33.09976676	30.64737106	34.76144783	39.83695309	37.7829131	39.62915565	24.86559211	24.17973556	22.88032405	34.42150182	40.17967908	39.53000468	30.68734374	28.5331256	25.162025	29.1710961	27.58353806	25.64533932	38.61701469	33.14504329	32.95613509	34.49776037	36.23335669	35.95009626	37.49736297	41.49673903	33.18483384	37.35696718	35.80450195	38.81589666	34.78196987	34.75666944	33.57094969	44.04236503	42.54914685	40.57898918	35.16880981
ENSSSCG00025002283	0	0.020636923	0	0	0.038182062	0	0.01724313	0	0	0.018415688	0	0	0	0	0	0.023807139	0	0	0	0	0	0	0	0	0	0.036887011	0.019247603	0	0.066820068	0	0	0	0.018643522	0.023831422	0.017645648	0.035478159	0	0.05031395	0	0.02322798	0.024865581	0	0	0	0	0.0648697	0	0	0.022528443
ENSSSCG00025002285	0.098618302	0.161885316	0.060819745	0	0	0	0.172152755	0.079994465	0.238654507	0.170726578	0.289796023	0.276076381	0	0.045696897	0.01437626	0.135821028	0.047617149	0.135691731	0	0	0	0.205479972	0.327834162	0.413491867	0.013694084	0.052610604	0.096082548	0.166155014	0.079419197	0.040091724	0.259976898	0.121726753	0.053181157	0.169949459	0.151004082	0.303607258	0.016561199	0.02392032	0.013693835	0.066258449	0.177324377	0.119251262	0.118989533	0.013552323	0	0.292984108	0.166583547	0.425724792	0.112460249
ENSSSCG00025002286	16.41769245	15.83656557	16.46853119	11.83819034	13.83787702	13.76528483	21.31580968	21.13110538	21.8996535	19.98632713	20.83350957	19.38089376	13.79391192	13.71983047	14.15085642	19.36756133	18.32162386	19.31000051	11.02950713	10.95397975	11.37646633	15.23205078	14.58220299	14.90021976	14.34458297	14.84585799	14.26109047	14.7747568	14.45601634	15.06420768	21.48077327	20.35627865	21.26027233	18.59478005	19.16323145	20.5460513	13.16247464	13.22397724	11.67321631	19.26187378	18.93932768	19.59633559	10.60724852	11.11086879	10.24897649	16.21456889	15.65070563	16.57192536	15.98303244
ENSSSCG00025002288	0	0	0	0	0	0	0.072162765	0	0	0	0	0	0	0	0	0	0	0	0	0	0	0	0	0	0	0	0	0	0	0	0	0	0	0	0	0	0	0	0	0	0	0	0	0	0	0	0	0	0
ENSSSCG00025002290	0	0	0	0	0	0	0	0	0	0	0	0	0	0	0	0	0	0	0	0	0	0	0	0	0	0	0	0	0	0	0	0	0	0	0	0	0	0	0	0	0	0	0	0	0	0	0	0	0
ENSSSCG00025002294	0.280063913	0.370573865	0.257929482	0.246482039	0.198471569	0.364356929	0.423707062	0.46646496	0.355818543	0.574351998	0.565982841	0.274408101	0.387649778	0.484488091	0.438207858	0.585001241	0.673129342	1.078974162	0.287113846	0.411284953	0.299617503	0.748873743	0.638927686	0.747260384	0.362968873	0.4183415	0.527534518	0.348652046	0.547312352	0.212530436	0.631658878	0.42346913	0.370018552	0.69821294	0.550335836	0.486189212	0.395066938	0.459664959	0.235925489	0.548817174	0.399506433	0.36123626	0.56068978	0.484935442	0.714594345	0.490465109	0.381328647	0.647788576	0.766496038
ENSSSCG00025002298	41.80955114	39.12533028	39.14540663	25.61438093	26.41744454	26.21600028	31.46296544	28.55870459	30.64536801	22.60985566	23.88943872	25.77832699	33.89273928	36.23964914	32.65895495	19.94368542	21.31256508	20.7152343	27.37463127	28.85563947	24.91951031	29.88723585	28.12569701	28.63372567	32.10785767	31.56816592	30.9425605	23.31132196	25.28129883	26.24913293	28.16291111	30.48971075	31.74190184	23.19706927	21.00612728	22.581328	30.24505846	27.15127233	25.76831373	22.97732703	21.36447452	21.06540076	27.8968062	25.26569517	27.80763754	28.06354512	25.83222834	30.7954154	26.92068887
ENSSSCG00025002310	0	0	0	0	0	0	0	0	0	0	0	0	0	0	0	0	0	0	0	0	0	0	0	0	0	0.009865131	0	0	0	0	0	0	0	0	0	0	0	0	0	0	0	0	0	0	0	0	0	0	0
ENSSSCG00025002311	52.44369807	53.62432482	61.75735074	61.33558868	59.18574733	60.98667091	45.51584946	43.67982298	43.77730879	50.54164252	43.64383612	47.90582348	62.54693728	61.00076214	55.62896678	47.42160537	50.33460481	50.93860145	64.03218669	56.46176985	57.60409902	61.1342737	54.47222997	53.58357854	50.76042723	56.00434755	57.50915099	49.87052199	55.2912757	46.02829711	42.31399636	46.89448213	45.51273984	46.22076616	49.48537339	51.20859721	53.64935756	59.15282401	64.70758661	40.35402377	48.59891111	42.57547367	63.6536304	68.87739289	68.65189005	59.42567406	66.63018679	68.96008255	27.41397137
ENSSSCG00025002314	0.26900998	1.124044946	0.464529713	2.552499326	2.859570471	3.412266088	1.760986872	0.916473898	1.851279227	3.259943318	2.475521254	3.953661002	3.55424527	3.926522883	1.647047316	2.431348441	1.060764772	1.554581679	3.041709456	5.024028529	1.396636696	1.961771469	3.682257866	1.973857943	1.699633349	1.883577399	0.917325421	1.454131918	2.274708051	3.827662585	1.516819329	1.888505783	2.030938121	2.271573219	3.243770516	3.140170092	2.371711965	1.941175608	2.222557155	3.162934399	3.555221423	1.463815593	1.388474319	0.258775206	0.64349043	1.913871313	1.590417044	2.70967123	0.9203037
ENSSSCG00025002315	0	0	0	0	0	0	0	0	0	0	0	0	0	0	0	0	0	0	0	0	0	0	0	0	0	0	0	0	0	0	0	0	0	0	0	0	0	0	0	0	0	0	0	0	0	0	0	0.006644997	0
ENSSSCG00025002318	12.36700959	12.45528266	10.18296776	7.427915317	8.288888279	7.88226736	14.92474002	14.9888131	15.50079383	13.73394187	14.66972239	13.92851117	6.856178183	6.3558212	6.960675351	10.84888455	11.24643794	10.91422635	6.939465143	6.957932687	6.543682422	10.73977659	11.81683758	11.22108334	10.83501174	11.42484677	10.75226359	9.392946482	9.191220347	8.872849022	13.64500969	15.03384698	16.36363297	14.98539379	12.89548184	13.62771883	7.562234008	8.976605009	8.229428522	12.17162037	11.54062206	12.56262389	7.077917759	7.024088017	7.91526228	9.489479806	9.259860314	9.268773976	10.96183963
ENSSSCG00025002319	0	0	0	0	0	0	0	0	0	0	0	0	0	0	0	0	0	0	0	0	0	0	0	0	0.386455094	0	0	0	0	0.377137343	0	0	0	0	0	0	0	0	0	0	0	0	0	0	0	0	0.427371425	0	0
ENSSSCG00025002320	0	0	0	0	0	0	0	0	0	0	0	0	0	0	0	0	0	0	0	0	0	0	0	0	0	0	0	0	0	0	0.008463031	0	0	0	0	0	0	0	0	0	0	0	0	0	0	0	0	0	0
ENSSSCG00025002321	363.3710696	385.7570456	359.4312846	728.4726736	718.7611041	713.2458173	216.7606101	219.079107	222.0677889	243.2020924	233.4399218	244.5894877	313.7861437	344.4814699	288.0865819	177.8808918	172.9215171	172.6125518	708.9061655	668.4241932	687.687579	220.4450801	224.610389	231.6687238	354.2165378	311.4494624	307.1741492	447.3489563	425.2454795	459.6700305	194.6388239	204.7887637	196.1352369	234.2285196	216.3542783	220.9656063	270.4343424	328.0226227	276.0337796	167.6662372	162.4616975	159.9904944	351.2811616	350.5497075	326.8058222	187.8244809	194.0282759	185.0505056	417.0301473
ENSSSCG00025002323	20.07749228	19.84745351	19.68142756	17.3581879	18.3833392	15.65850741	13.76163935	15.67019473	14.83269301	19.08703114	16.53695643	16.64203494	17.75395671	16.10985876	16.63888875	14.25730927	12.37895943	13.96732365	15.44882651	15.19030196	14.57358596	25.74102564	24.91698383	26.47261645	23.04531521	21.52174884	20.4742537	16.18663955	18.14602026	16.77836325	14.17044307	14.32127376	13.59696793	16.30665061	16.46839741	14.62025266	17.15730141	14.85685055	16.66883879	13.55237905	12.88602724	13.68299722	12.4877372	14.19787881	14.06617663	21.10374178	19.64279062	22.024884	19.47590712
ENSSSCG00025002329	59.74249169	57.84931003	57.0679149	62.8268074	62.01852346	61.77393966	45.94138841	44.72917835	45.43360873	48.01870402	46.5663509	52.25484319	63.66527824	60.47867127	62.37044319	48.76732741	45.44844037	46.32849564	77.32620346	76.29062298	76.85627254	51.27629171	45.45091034	46.32679123	53.74611013	49.7234724	49.30159065	54.97198301	57.13200753	55.80760223	46.83522236	46.37791677	48.58595007	47.53105729	46.49328608	46.39485106	67.52196629	66.00681468	64.54942763	47.26341941	48.41285523	46.94086675	67.05630153	67.28706365	71.30107403	47.74762934	45.97545845	45.00518875	36.5520727
ENSSSCG00025002331	0	0	0	0	0	0	0	0	0	0	0	0	0	0	0	0	0	0	0	0	0	0	0	0	0	0	0	0	0	0	0	0	0	0	0	0	0	0	0	0	0	0	0	0	0	0	0	0	0
ENSSSCG00025002333	0	0.035368352	0.014616542	0	0	0	0.01477597	0	0	0	0	0	0.047929374	0	0.017274917	0.020400795	0.019072701	0	0	0	0.031960378	0	0	0	0.016455195	0.079022972	0	0	0.038172934	0	0.017355307	0	0	0	0	0	0	0	0.09872938	0	0.042615589	0.040941617	0.031773591	0.016284852	0.020247586	0	0.018197406	0	0.019305056
ENSSSCG00025002335	0.612035767	0.516390261	0.467462095	0.330180772	0.432211961	0.321560456	0.575291488	1.309875406	0.971982041	1.119107831	0.917456109	1.1762873	0.466523704	0.190884511	0.096083735	0.709187399	0.609977678	0.430775463	0.042586581	0.067635359	0.133323612	1.373325434	1.417757447	1.381786492	0.709314182	0.593363782	0.527494921	0.670925314	0.504258311	0.55823551	0.844645109	1.271188716	0.622013482	1.363028697	1.282570512	1.479595231	0.691792345	0.41966259	0.274568253	0.802644519	1.007375384	0.74008613	0.331361069	0.679327161	0.675706973	0.927549166	1.163968495	1.106517899	1.154286008
ENSSSCG00025002336	1.101506414	1.082962417	1.510486971	0.775185275	1.346220795	0.885110086	1.300745725	1.066931566	1.44061384	1.207998538	1.823857057	1.555406719	0.4586172	1.129649733	1.223196614	0.663704224	0.51099753	0.936102209	0.293053853	0.248225957	0.305816195	1.260047343	0.39911351	0.605091372	0.976210112	0.998104165	0.852234025	0.700492548	0.803575714	0.829747348	1.428168143	1.154671969	1.467532279	1.406924918	1.504732904	1.221796373	0.952095277	0.962617305	0.818742022	0.457099926	0.856320559	0.313403298	0.425640474	0.560963867	0.581223381	0.886500746	0.661670319	0.942729635	0.923612162
ENSSSCG00025002337	0	0	0	0	0	0	0	0	0	0	0	0	0	0	0	0	0	0	0	0	0	0	0	0	0	0	0	0	0	0	0	0	0	0	0	0	0	0	0	0	0	0	0	0	0	0	0	0	0
ENSSSCG00025002339	9.970659773	9.992514073	9.089418839	2.491660401	2.885688232	2.798443111	1.987909673	1.590175147	1.857633072	1.682745732	2.027396703	1.785253729	8.215558333	6.881318132	8.297932298	3.720532072	3.953506004	3.916042179	2.029679099	2.068214025	2.627681522	3.957514332	2.817358109	2.81339843	6.526689962	6.252889266	6.081701942	2.453979084	2.910206831	2.40049978	1.850644352	2.058976688	1.942381614	2.767805907	2.049383736	2.348061903	6.564425117	7.576516885	5.017916873	3.29280715	3.801004728	3.631297921	1.963201471	2.061077901	2.360836885	2.492878823	3.282425895	2.681207705	5.463818661
ENSSSCG00025002343	26.36039442	25.9957525	27.31525728	17.35340557	17.71514543	18.25177659	20.84134389	20.75885556	20.57426137	18.09538766	18.51966926	19.17259781	19.81948673	20.48288336	21.03813464	18.53672007	19.44795573	19.13679296	21.41134423	24.15227593	22.32418863	16.76436595	17.01767568	15.43584073	24.26991438	23.96969829	24.68079122	17.25121612	16.3588474	17.42858442	20.24161571	21.45911594	20.86768438	19.14449645	19.73221037	19.09059907	20.78031519	19.95364988	19.09050579	19.95419125	19.97526746	19.341336	21.48219457	21.3310599	23.03104904	18.08678806	17.52830323	17.86651515	22.05370108
ENSSSCG00025002344	0	0	0	0	0	0	0	0	0	0	0	0	0	0	0	0	0	0	0	0	0	0	0	0	0	0	0	0	0	0	0	0	0	0	0	0	0	0	0	0	0	0	0	0	0	0	0	0	0
ENSSSCG00025002349	3.08686421	3.224577496	4.012470111	3.470541334	3.802540498	4.468286859	2.250174442	3.004700496	2.011195732	3.762888921	3.562273074	2.525977644	3.681501139	3.053277988	2.665344136	1.798648733	2.445900346	2.025637482	5.584532764	5.490500438	5.443489894	3.339565171	3.157409066	3.348826628	3.791817861	3.705235441	4.032022578	2.867129501	2.141707555	4.27958611	2.503867838	3.333911715	2.657006012	2.250604225	2.545091379	3.685555294	2.910926781	4.233221322	4.220381615	2.073964262	1.622440176	2.173989615	3.565339782	3.099945139	4.016567145	2.301965477	2.297188436	2.695505237	4.100374454
ENSSSCG00025002350	26.42222129	25.19858038	26.25492961	35.63156472	32.3736155	35.52996634	49.35789876	50.23151855	52.10690143	62.69500993	66.67225901	65.57285038	30.0240382	30.37735748	30.06522973	56.50701966	54.6709226	55.49952101	29.00893833	26.43148934	29.04207484	67.67601657	72.82413214	69.51056587	33.3330303	29.70106026	32.81339667	42.06649455	43.30158326	46.15191499	57.50241485	50.9192182	53.80054421	67.66181113	65.41433543	65.37062901	34.18403601	32.30137366	32.98469567	52.63864246	51.46094202	54.78516637	34.62762848	31.93097704	31.84639002	71.54516843	69.10975645	68.23778547	47.55656323
ENSSSCG00025002355	10.84385963	11.55999498	13.26776167	13.71891821	12.71821304	12.95007216	18.36328374	17.9138129	16.68157781	16.44990042	18.34229009	16.87265833	13.55753359	12.77656715	11.67077288	13.33582534	14.11748609	14.40772657	15.44283294	14.02504312	14.12062509	11.8056004	12.83879734	13.15601818	11.2791364	12.28683948	11.2332493	10.85792921	11.28542164	13.01169084	14.44256682	14.71471754	17.26567196	16.41286465	17.18594174	19.0412508	8.345629173	8.466185966	7.72949166	13.49088567	15.07195197	11.92463558	12.14199956	12.41056433	11.17383519	14.851492	15.46214285	15.41425477	11.49922155
ENSSSCG00025002357	0.006236564	0.006514793	0.005384687	0.092622662	0.138615857	0.127789683	0.28850124	0.354116212	0.297131055	0.627866645	0.560406012	0.598840557	0.011771351	0.020228915	0.012728047	0.225467606	0.27402653	0.198222612	0.028206856	0.011946053	0.04120935	1.174913305	0.793915182	1.006735851	0.048496326	0.029111808	0.024304816	0.171623245	0.161722035	0.165644637	0.24295829	0.330048682	0.335473732	0.692139265	0.618324268	0.621598216	0	0.005294474	0.006061931	0.249313653	0.180543622	0.196075876	0.052673798	0.083990015	0.096968887	0.901052856	0.703905876	0.816651779	0.021335761
ENSSSCG00025002360	1.030713744	0.779676882	1.186566038	0.527851764	0.595335642	0.612668891	1.282233035	1.331939387	1.179062554	0.938719942	0.846529488	0.893818454	0.49195169	0.384278459	0.483576556	0.88517278	0.920980758	0.821571211	0.460814984	0.476559573	0.335499931	2.347119437	2.189265276	2.038887842	1.209153975	0.929077441	0.773358047	0.582185713	0.68121625	0.584381089	1.457480768	1.25395358	1.039776684	1.028991099	0.952377846	0.659556389	0.445657358	0.35201759	0.58729271	1.002935728	0.924526718	0.902536608	0.433600916	0.364689334	0.595129953	0.803973043	1.235294443	0.609933299	1.053792099
ENSSSCG00025002363	0	0	0	0	0	0	0	0	0	0	0	0	0	0	0	0	0	0	0	0	0	0	0	0	0	0	0	0	0	0	0	0	0	0	0	0	0	0	0	0	0	0	0	0	0	0	0	0	0
ENSSSCG00025002369	0.032631868	0.204525982	0.140872771	0.161544656	0.189205135	0.063680004	0	0.111171547	0.069097465	0.060837343	0	0.255783017	0.123183602	0.079383534	0.133195136	0	0.257349088	0.031429382	0.147588075	0	0	0.079323288	0.312669693	0.304736723	0.222030929	0.213252336	0.22254968	0.12828464	0.110372074	0.09286182	0.167268714	0.035243458	0.030795003	0.078728549	0.058293469	0.205107438	0.076719228	0.166215186	0.063436258	0.076735041	0.082144956	0.118377362	0	0.031390354	0.07805768	0.500035641	0.105230864	0.182607094	0.186060193
ENSSSCG00025002373	0	0	0	0	0	0	0	0	0	0	0	0	0	0	0	0	0	0	0	0	0	0	0	0	0	0	0	0	0	0	0	0	0	0	0	0	0	0	0	0	0	0	0	0	0	0	0	0	0
ENSSSCG00025002374	0	0	0	0	0	0	0	0	0	0	0	0	0	0	0	0	0	0	0	0	0	0	0	0	0	0	0	0	0	0	0	0	0	0	0	0	0	0	0	0	0	0	0	0	0	0	0	0	0
ENSSSCG00025002376	0	0	0	0	0	0	0	0	0	0	0	0.057585932	0.055466095	0	0	0.070826237	0.264861763	0	0	0	0	0	0	0	0	0	0	0	0	0	0	0	0	0	0.104991606	0	0	0	0	0	0	0.142138616	0	0.282683784	0	0.064329119	0	0	0
ENSSSCG00025002378	19.29278433	19.76972196	18.87786779	14.73330276	14.87846928	14.99017069	7.685980748	7.496896116	7.331231104	8.291658936	7.834098797	9.369777709	19.1003441	17.73887757	19.38035849	8.586058977	8.81727372	9.37133971	16.69629829	15.75868134	15.74202242	10.14813839	10.05740845	10.30719823	23.27610199	22.10638103	20.54297383	13.35933178	13.70613464	12.96787181	6.414095685	7.322345367	8.152604599	9.14542233	8.253200575	9.316519276	22.37817911	23.55168	21.34956603	8.796044371	9.023835641	7.834743698	13.68593306	13.58977412	14.28695815	9.711485176	8.843429623	9.75582063	15.06914412
ENSSSCG00025002380	263.4722053	253.8700073	266.1108824	247.5626249	265.2628092	245.4967027	288.2323282	296.4204816	311.0001627	250.4146925	235.733903	245.378191	317.9254319	334.0255319	317.6642569	281.7982676	274.6905059	257.218284	239.6465428	234.7135579	251.1566963	289.0375042	302.6804049	273.8348978	260.8617742	242.8697297	233.1702963	309.0485945	303.3969773	284.3119225	284.9679132	311.1746971	298.0446879	237.7569467	246.4561861	255.3031766	320.0035567	335.9294372	332.3503571	269.3535485	253.2502179	263.8978962	290.6604933	280.4088965	266.6361946	286.8481928	297.1960251	300.0666146	229.0811631
ENSSSCG00025002381	27.98782214	28.32071417	25.53410634	25.95919048	26.32245442	26.71768949	18.86386786	20.24468553	21.40549346	19.32948104	19.29148849	18.84914438	22.04354216	21.71952612	22.01350956	17.75697797	17.57963837	17.9760965	25.07168358	26.92726643	24.85461289	27.04324378	24.28206202	23.91051141	29.42002606	29.68529086	28.68904109	29.64511962	31.12350433	28.00009929	19.59961851	20.49323703	20.85464394	21.08208388	20.10144376	18.87690617	26.27724028	23.54351752	27.43650416	17.64357996	19.43915279	19.00321015	28.50849293	28.58651748	28.71821441	22.47812077	20.75620499	20.52281427	20.17479328
ENSSSCG00025002383	0	0	0	0	0	0	0	0	0	0	0	0	0	0	0	0	0	0	0	0	0	0	0	0	0	0	0	0	0	0	0	0	0	0	0	0	0	0	0	0	0	0	0	0	0	0	0	0	0
ENSSSCG00025002387	4.412322452	4.441561875	4.594639961	3.044821154	3.772905091	3.104998575	3.220986076	3.947817829	3.340838524	2.891609161	3.155652246	4.323216853	3.558388625	3.556267181	4.256908642	4.318228744	4.127494635	4.68757888	3.3864967	4.225871977	4.215529537	4.030266411	4.392485644	3.888611967	3.924946494	3.32038738	4.038331705	3.36407751	3.979726608	2.89175933	3.947740192	3.436899477	3.230216121	4.354891854	4.012735567	3.649793679	4.935319122	5.107911031	4.392741259	4.213178788	3.6014388	4.268376228	4.692795992	3.447008599	4.669601916	4.214798089	4.426739427	4.609031941	4.086294076
ENSSSCG00025002390	0.021138001	0.011040512	0	0.026161014	0.04085391	0	0	0	0.067139073	0.019704355	0.034326894	0.0828445	0	0	0.032355015	0	0.023814779	0.020359064	0	0	0	0.02569169	0.130203371	0.239699786	0	0.009867059	0.010297242	0	0.023831969	0.030076629	0.010835194	0	0.019948131	0.025499063	0.009440215	0.037960798	0	0	0.030819159	0	0.013302794	0.012780251	0	0	0	0.011568176	0.045443717	0.035486312	0
ENSSSCG00025002391	8.19789049	8.24305703	7.895686937	8.312084189	8.066166379	8.640582486	7.545601732	7.597058883	7.667622582	4.675034653	5.173284288	5.704247468	9.201237795	10.13147322	9.689589778	6.825595797	6.094783977	7.15266383	11.48413756	12.2432613	12.51395703	5.211084697	5.580707498	5.91869322	7.550882602	7.538829939	8.098150258	7.945004506	7.186557773	7.884475977	7.622354204	8.011197425	8.274253329	5.394124735	4.737986698	5.290554622	10.35830875	8.65660744	11.33464082	7.309009538	6.797984599	6.106866801	12.16929572	11.90911442	10.98994422	5.518096993	5.174194918	5.191010076	7.928758862
ENSSSCG00025002392	0.100737785	0.026307992	0.086977617	0.062338029	0.121686426	0.073719912	0.087926312	0.171598746	0.186646833	0.164334501	0.27265392	0.172730974	0.118837464	0.142954451	0.051398309	0.242795112	0.226989122	0.121281989	0.136685668	0.072360699	0.095092171	0.306098483	0.31025638	0.167991467	0.024479689	0.117559092	0.049073767	0.272268762	0.08518236	0.167226246	0.103274992	0.027200004	0.095067201	0.182282075	0.337420625	0.203524334	0.177629848	0.128280653	0.171354718	0.059222153	0.348685633	0.243628368	0.023634106	0.193810215	0.150607332	0.220522738	0.297786517	0.197304115	0.201035135
ENSSSCG00025002398	0	0	0	0	0	0	0	0	0	0	0	0	0	0	0	0	0	0	0	0	0	0	0	0	0	0	0	0	0	0	0	0	0	0	0	0	0	0	0	0	0	0	0	0	0	0	0	0	0
ENSSSCG00025002399	21.05689769	20.83707691	23.25878109	21.01332101	21.98397336	21.87233338	8.8141504	7.277714991	8.312453431	8.611824055	7.62896581	8.480998419	22.69983363	24.20650656	23.21415586	12.20289915	13.03380795	11.94411665	17.11497653	17.24433299	16.2366589	5.395123179	6.11398393	5.403688158	15.55972506	17.74177214	18.97477849	12.73333651	12.54275653	12.9476726	8.5325067	8.179972202	7.514028179	8.768275956	8.400405874	9.042752906	14.44736436	12.95366936	15.64034124	12.36270803	11.62802099	10.33258032	11.351307	9.847664558	10.28627211	7.105578667	6.143272364	7.048296518	8.826699369
ENSSSCG00025002400	33.32282931	30.81621502	31.52881997	25.58517959	26.12607566	24.48993748	23.81673314	25.01845861	24.81601719	30.24224339	30.22235551	30.75249473	27.00966626	25.36959917	28.9481972	24.12440466	22.49723496	24.19832919	21.08846876	19.19700175	19.58539367	31.66755378	30.22500017	33.51786056	26.10782767	26.74259388	26.07081512	23.45659275	23.8461348	23.90384186	23.59119044	23.35936384	25.20512286	30.33795462	29.89867941	29.06336961	24.80391529	26.13273805	23.02727316	25.90310871	26.46313121	23.96390946	21.87824562	21.65226308	23.19124544	35.45462014	32.9270799	33.77636696	23.17281913
ENSSSCG00025002401	0	0	0	0	0	0	0	0.050084626	0	0	0	0	0	0	0.090009927	0	0	0	0	0	0	0	0	0	0	0	0	0	0	0.04183579	0	0	0	0	0	0	0	0.037441349	0	0	0	0	0	0	0	0	0	0	0
ENSSSCG00025002404	0	0	0	0	0	0	0	0.103898056	0	0.255856543	0.099050417	0	0	0	0	0	0	0	0	0	0	0	0.125234151	0	0	0	0	0	0	0	0	0	0	0	0	0	0	0	0	0	0.11515583	0	0	0	0	0	0.098346047	0	0
ENSSSCG00025002409	45.32285705	44.18526853	37.74593752	16.41322202	17.40239463	17.77547576	40.79761031	39.68521267	37.51616251	25.83083181	27.45580396	26.26156375	25.99746454	24.05502132	28.11036349	33.58943441	34.39100069	31.79835283	21.86669746	21.97122817	20.6007737	28.13715469	24.61804868	25.1419036	38.17457961	36.14393754	33.00476866	23.50683539	26.23157305	22.86451939	40.19120283	36.4864418	38.42418696	24.78274094	25.95605738	25.63387823	35.00826474	33.65700165	30.68836803	33.97595823	34.37996149	32.52307667	22.86029221	25.06689943	25.51769052	27.2485306	27.98584032	27.49779961	41.49603449
ENSSSCG00025002411	0	0	0	0	0	0	0	0	0	0	0	0	0	0	0	0	0	0	0	0	0	0	0	0	0	0	0	0	0	0	0	0	0	0	0	0	0	0	0	0	0	0	0	0	0	0	0	0	0
ENSSSCG00025002414	0	0	0	0	0	0	0	0	0	0	0	0	0	0	0	0	0	0	0	0	0	0	0	0	0	0	0	0	0	0	0	0	0	0	0	0	0	0	0	0	0	0	0	0	0	0	0	0	0
ENSSSCG00025002415	4.126092742	3.708749897	3.686766655	4.394028969	5.053668584	3.932339132	5.192645583	6.374657396	4.825633315	7.87139136	6.700536624	6.769285067	2.852542011	3.034606416	2.741668825	6.128637666	5.891822891	4.805823042	2.300147708	2.021819139	1.811560706	9.33016422	10.04795707	7.680802387	4.197169787	4.479137028	3.646045872	4.573882392	4.219210036	4.414548206	4.328385948	5.129940151	5.07103804	7.929054599	6.856594681	6.548254497	2.143169002	3.339887925	2.51825621	4.907740358	5.253742091	5.105387006	2.746484411	2.076860457	1.95102644	8.192116428	9.283098917	10.09494789	5.197633587
ENSSSCG00025002420	0	0	0	0	0	0	0	0	0	1.542971602	0	0	0	0	0	0	0	0	0	0	0	0	0	0	0	0	0	0	0	0	0	0	0	0	0	0	0	0	0	0	0	0	0	0	0	0	0	0	0
ENSSSCG00025002421	0	0	0	0	0	0	0	0	0	0	0	0	0	0	0	0	0	0	0	0	0	0	0	0	0	0	0	0	0	0	0	0	0	0	0	0	0	0	0	0.011180968	0	0	0	0	0	0	0	0	0
ENSSSCG00025002422	0.559355235	0.292154786	0.160983573	0.230758185	0.090089916	0.045481796	0.650957906	0.264671341	0.296106465	0.260708995	0.30278688	0.411044411	0.263942106	0.113395273	0.095131181	0.112345066	0.210062778	0.269371481	0.084328773	0.133929673	0.176002493	0.793164499	1.403702093	0.808415487	0.362468226	0.304619931	0.13624316	0.229059965	0.367875199	0.088432205	0.334508589	0.553778022	0.483879761	0.337378978	0.832692048	0.334840418	0.383563073	0.197858163	0.090615413	0.109612037	0.11733982	0.169095939	0.13123041	0.13451849	0.613257474	0.969373282	0.85179546	0.573858534	0.90364303
ENSSSCG00025002425	27.42820888	31.50745059	28.04108508	33.79026506	34.13491795	34.88396268	38.38944736	40.71574897	41.66381632	49.73815481	49.64920392	48.90143898	31.1217003	34.17702009	30.69501508	51.60201098	51.10418031	52.52057865	32.45949832	33.79140899	34.3834034	44.90387942	45.61436004	48.1311809	40.35288127	42.8331399	42.43473677	42.54560916	42.14796722	46.03679475	49.3677596	41.02540603	42.05590687	47.48339159	48.36902487	48.33204464	41.2594664	41.43488093	42.3945434	53.12906389	48.83780277	51.64342883	38.94942987	38.56145975	37.12378955	42.67055702	44.89939519	45.35559922	69.66304918
ENSSSCG00025002428	0	0	0	0	0	0	0	0	0	0	0	0	0.071619378	0	0	0	0	0	0	0	0	0	0	0	0	0.070848946	0	0	0	0	0.038900247	0	0.035808646	0	0	0	0	0	0	0.089228044	0.095518731	0	0	0	0	0	0	0	0
ENSSSCG00025002432	0.033470137	0	0.10114412	0	0	0	0.014606762	0	0	0	0.018117857	0.016397108	0.031587005	0	0	0	0	0	0.015137941	0	0	0	0.068721804	0.022326071	0	0.046870821	0.016304763	0	0	0	0	0	0	0	0	0	0.01967251	0	0	0	0	0	0	0	0	0	0	0.018729802	0
ENSSSCG00025002433	0.020856704	0.010893589	0	0.008604291	0	0	0	0.02368515	0.055204677	0.019442137	0	0	0	0	0.010641482	0.012567047	0	0	0	0	0	0.025349795	0	0.0278247	0.010136527	0	0.01016021	0	0	0	0	0	0.009841335	0	0	0	0.024517601	0.017706111	0	0.024522654	0	0.025220352	0	0	0.012472669	0.011414231	0.022419485	0	0
ENSSSCG00025002438	9.173481594	10.36370701	8.182128465	9.869597704	9.977895862	10.4295401	1.728346756	1.743903247	1.690034659	2.542789523	1.750038765	2.138168237	6.006754198	6.029667925	6.659893679	1.339240509	1.411408348	1.10929511	7.603455243	6.773224619	7.019053073	1.841909872	1.963733259	1.644345172	12.60918056	13.95930754	13.38672203	5.898037309	5.467459711	6.708422094	1.843618765	1.59308068	1.868713523	1.901223838	1.78674056	2.013922471	7.22078166	8.73119385	7.011519995	1.282903212	0.915566311	1.270536503	1.232532747	2.040900865	1.860856013	1.658710477	2.280591908	1.583004244	13.7099802
ENSSSCG00025002444	0	0	0	0	0	0	0	0	0	0	0	0	0	0	0	0	0	0	0	0	0	0	0	0	0	0	0	0	0	0	0	0	0	0	0	0	0	0	0	0	0	0	0	0	0	0	0	0	0
ENSSSCG00025002445	0.381269914	0.144828868	0.568602236	0	0.100484906	0.033819797	1.391631164	1.417009642	1.394484294	1.324713653	0.863072003	1.12071083	0.196264643	0.056213041	0.035369285	1.837850052	1.601055401	1.268578511	0	0.165981219	0.065436824	1.011066834	1.708001148	1.017296017	0.471673397	0.355947832	0.371466393	0.681306563	0.586174767	0.591815523	1.492422935	1.048176583	1.144843724	0.836238493	0.83589471	1.338288467	0.855640701	0.823901684	0.269522768	1.752387308	0.872526869	1.341205398	0.422853543	0.13336876	0.580378868	1.327819003	1.453062844	1.202561356	0.711465553
ENSSSCG00025002446	11.44870791	10.70850275	10.52907982	8.473620361	7.797833808	8.252752046	15.42684942	16.20534991	16.72809252	10.34492324	10.30402289	10.14858568	9.384472176	9.837934044	9.891260153	14.18200132	14.19117287	14.88560628	13.39032172	13.30682824	13.26324907	7.597656098	8.238966579	8.272500563	10.26902242	11.44343162	10.65953169	9.699138376	9.557150005	9.991690644	18.87827991	16.82069219	16.69156662	10.03660731	10.11396413	9.520083065	11.89574158	10.70930249	12.13977552	15.03860878	14.53631383	13.69996057	12.4502518	11.6826023	12.53821403	8.262532347	8.006672816	8.083768716	11.53271582
ENSSSCG00025002449	0	0	0	0	0	0	0	0	0	0	0	0	0	0	0	0	0	0	0	0	0	0	0	0	0	0	0	0	0	0	0	0	0	0	0	0	0	0	0	0	0	0	0	0	0	0	0	0	0
ENSSSCG00025002452	13.53485537	15.57994563	15.05308438	13.59471635	12.88122415	14.47475901	15.55565636	15.61639053	15.5975215	15.01908123	15.46796969	15.71942931	15.95860837	16.15336626	15.4753676	16.43431575	16.91886896	17.28627949	11.0879354	11.75071423	12.04440509	11.94645186	11.36266194	11.43946075	12.51325621	13.49820342	14.20889931	11.6324978	11.90446537	12.10338874	16.63453146	15.73875316	15.74292905	14.71793855	15.23640313	14.23177695	10.87066327	11.76133677	12.70144517	17.65673777	18.54275997	18.29697463	10.82904559	10.84809455	10.51479917	11.51955188	11.7053987	11.03887222	13.91323751
ENSSSCG00025002453	0.022361872	0.116797474	0.115844259	0.018450475	0.021609657	0.043638448	0.078071875	0.203155504	0.118377275	0.16676175	0.07262878	0.306743922	0.021103725	0.018133239	0.045637788	0.161687688	0.025193633	0.129227013	0.141594217	0.107084657	0.063325959	0.054358432	0.214265377	0.089498183	0.152152709	0.104383528	0	0.285709204	0.252118179	0.254544311	0.206325751	0.338121478	0.126618661	0.161852612	0.139815125	0.361428243	0.052573929	0.094919549	0.021735707	0.105169531	0.168876168	0.081121294	0.1678823	0.172088722	0.24071013	0.122379632	0.120187167	0.100109166	0.051001115
ENSSSCG00025002454	0	0	0	0	0	0	0	0	0	0.028703724	0	0.030170306	0	0	0	0	0	0	0	0	0	0	0.042148851	0.041079462	0	0	0	0.030263048	0	0	0	0	0.029058838	0	0	0	0	0	0	0	0	0.074468979	0	0.029620624	0	0	0	0	0
ENSSSCG00025002455	0	0	0	0	0	0	0.205491066	0	0.498524673	0.365774594	0.254885907	0.307570725	0	0	0	0	0.088415393	0.151171223	0.070987936	0	0	0.381534654	0.429685824	0.52347994	0.152562824	0.07326542	0	0.077129045	0.17695842	0.148884408	0.160908133	0.169516428	0.074059971	0.66267956	0.210287977	0.493269992	0.092252367	0.066622778	0	0	0	0	0	0	0.093861812	0.257689941	0.16871557	0.26349488	0.268477567
ENSSSCG00025002456	0	0	0	0	0	0	0	0	0	0	0	0	0	0	0	0	0	0	0	0	0	0	0	0	0	0	0	0	0	0	0	0	0	0	0	0	0	0	0	0	0	0	0	0	0	0	0	0	0
ENSSSCG00025002458	0	0	0	0	0	0.031162955	0	0	0	0	0.051865443	0	0	0	0.016295359	0.019243986	0	0	0	0	0.045222141	0	0	0	0	0	0	0	0	0	0	0	0	0	0	0	0	0	0	0	0	0	0	0	0	0	0	0	0
ENSSSCG00025002459	13.34901398	15.27633207	14.82790442	13.98418071	14.09576066	12.87872881	11.09495002	12.73212316	14.80806119	13.98161969	13.03117458	13.63053419	13.48264598	15.38568872	14.19578888	14.05326143	16.56028887	14.73510568	13.12651614	12.38988792	15.50335411	8.385824783	9.752110117	7.403647219	10.67923896	8.436650283	10.19272682	13.67243365	12.00642019	13.5162676	12.87795102	13.28341078	15.57005612	10.62985546	15.70796747	12.96287542	12.6065866	11.01419588	13.30324759	11.94786405	12.83739949	13.82943672	12.87914535	15.11358463	11.88471489	9.357611707	8.948126254	9.820209326	9.321744692
ENSSSCG00025002463	0	0	0	0	0	0	0	0	0	0	0	0	0	0	0	0	0	0	0	0	0	0	0	0	0	0	0	0	0	0	0	0	0	0	0	0	0	0	0	0	0	0	0	0	0	0	0	0	0
ENSSSCG00025002464	1.188373759	1.092423462	1.446729297	2.539523409	2.164731983	2.585765052	2.88352892	2.968972583	2.862362498	2.941141253	2.566701086	2.485940387	1.323384448	1.479206029	1.52188982	3.093316451	3.353848456	3.651216947	2.445534403	2.816938397	2.832479677	1.971580327	1.895067941	1.942110578	1.403469005	1.813947132	2.078282104	2.236632117	2.512177573	2.417989136	3.149316968	3.086773079	3.061639217	2.988955298	2.462572351	3.041160502	1.990674285	1.684794871	2.275542228	3.674773651	3.178490739	3.082377405	7.611363766	6.378837255	6.801092779	1.860030538	2.280190925	2.121384733	1.734620777
ENSSSCG00025002465	0.018774655	0.039224485	0	0	0	0	0.016386961	0	0	0.017501298	0	0	0.017718336	0.015224365	0.019158363	0	0	0	0	0.017981299	0	0	0	0	0.018249268	0	0.054875717	0	0.021167422	0	0.019247518	0	0	0	0	0	0	0	0.036497875	0	0	0	0	0.036120706	0	0	0	0	0.021409843
ENSSSCG00025002466	3.988356776	3.731004235	3.220852992	1.277003093	1.399782402	1.393996184	4.156575251	4.686965226	4.180624859	5.345570851	5.97203137	5.346510383	2.228413961	1.721666211	2.308283927	3.921564281	3.822757115	3.879608332	1.076932581	1.159249378	1.161293512	4.606383393	4.780313918	4.261952754	3.79959812	4.334785537	3.982466722	1.872155429	2.349001268	1.769293135	4.393943487	4.200399369	4.363069954	5.529300977	5.636026471	6.859620678	1.866036864	2.341478913	1.600816882	3.546200798	2.672333671	3.911028767	1.266232994	1.412485287	1.732465151	5.625079841	4.71378919	5.707379683	5.679540304
ENSSSCG00025002467	0	0	0	0	0	0	0	0.014012723	0	0	0.026717844	0	0	0	0	0	0.013901918	0.011884639	0	0	0	0.074987841	0	0	0.023988084	0	0.012022065	0.024254638	0.013911952	0.011704856	0.012650126	0	0	0.014885122	0.022042966	0	0	0	0	0.014508211	0	0	0	0	0	0	0.039791771	0.01381013	0
ENSSSCG00025002468	0	0.181423743	0	0.047765791	0	0.056487027	0.050529388	0	0	0	0	0	0	0	0	0	0	0.055758551	0	0.055445546	0.10929491	0	0	0	0.168815501	0.270234873	0	0	0	0	0	0	0.10926621	0	0	0	0.204160216	0	0	0	0	0.140008058	0	0.055689311	0	0.126729743	0	0	0.198052509
ENSSSCG00025002470	1.531756545	2.011544619	1.341421194	1.949911332	1.945446346	2.071069075	4.908528198	5.069350561	5.096881825	5.283111452	6.206865535	6.517860566	1.36297097	1.685708765	0.93783714	4.614740666	5.399063943	4.425933675	1.642892395	1.341284085	1.44591283	4.228804424	3.145044608	2.890092286	2.105718893	2.36975533	2.686267399	2.817317062	2.837171272	3.134315044	5.720508792	4.986671156	5.410424085	5.648924695	6.625815884	6.719844735	1.363326457	1.337524384	1.233631124	4.270921455	4.737280648	5.397931072	2.854389757	2.399666152	2.067580844	4.215366658	4.351543929	4.408287473	3.618272136
ENSSSCG00025002472	56.7833627	51.78551957	54.22786718	42.63689668	39.90680048	39.19395005	28.48064526	28.33506432	29.2389863	25.41530552	25.32231988	25.93155167	58.86319723	60.59436262	58.45909211	25.48391073	26.56324791	24.16758417	46.85017264	45.24118179	45.3880044	24.91769273	24.33360739	21.66415764	40.37998364	40.6250628	40.61160564	36.53578569	34.31356343	36.02042448	26.83166706	28.88850751	29.03183043	27.20962069	25.83135501	24.96651596	53.36161361	51.59487806	49.58955557	26.31355365	26.43955362	26.52266439	41.79500943	42.17580677	45.44509675	25.1510792	25.86167877	26.44042856	30.94398785
ENSSSCG00025002474	1.79461237	2.43013405	1.965543134	3.49612124	3.693298957	3.712902363	4.031978054	4.170322374	3.97599216	6.025523807	5.792714364	5.242549629	1.003639721	1.630420048	1.356511004	5.967339025	5.653748635	5.281469102	0.916887514	1.336827222	1.160729408	6.099336803	4.935741897	5.364720237	2.519677712	2.326976382	2.849354999	3.413232818	3.390950773	3.735676348	4.395106263	3.912370404	4.296707362	6.153831268	5.53609704	5.416203262	1.230608015	1.904400019	1.421330886	4.376397	5.333300379	5.425204685	1.902451095	1.470581162	1.888053128	5.547249815	5.822968497	5.690809215	2.482331155
ENSSSCG00025002476	0	0	0	0	0	0	0	0	0	0	0	0	0	0	0	0	0	0	0.007460447	0	0	0	0	0	0	0	0	0	0	0	0	0	0	0	0	0	0	0	0	0	0	0	0	0	0	0	0	0	0
ENSSSCG00025002477	22.54421545	24.63501429	26.5004398	29.75423674	28.04877387	30.40487596	41.35898744	37.34730319	35.06703839	39.27564077	41.0531821	40.13564957	32.25197331	30.68994791	25.3039676	29.97084279	32.94791471	28.27963254	33.74519874	27.64449531	30.50567015	33.62426405	36.96664102	38.80017453	27.90005023	25.77259816	26.72518691	27.01668087	26.687446	26.21431059	27.23648782	33.93933545	35.12270097	40.8019223	40.7302664	42.48287806	23.13060863	23.2620386	23.07898087	28.77731166	30.89821612	28.67615802	30.76671392	31.08726198	28.678415	42.6737378	45.05438365	42.50527926	30.36305011
ENSSSCG00025002478	0.983953071	0.911489494	0.62514136	0.405923125	0.4754273	0.498152547	0.907429733	1.022517401	0.874679012	1.003748279	1.115503251	1.273316402	0.341652099	0.308616834	0.312585546	1.017952374	1.098096408	0.697359987	0.453420971	0.560090444	0.525741352	1.252334285	1.473914582	1.238378296	1.560946859	1.412569873	1.076223506	1.240738201	1.203545101	1.241542607	0.942120572	0.8220892	1.086246818	1.231746999	0.936903637	1.075225755	0.785657581	0.890480618	0.658653494	0.742162873	0.94637335	0.864300388	0.932092616	1.142964548	1.53211481	1.026173695	1.087614421	1.288237401	1.312597964
ENSSSCG00025002481	0.07164886	0	0.041241375	0.078821995	0	0.139820362	0.041691209	0	0	0	0	0	0.135235354	0.058100051	0.097484249	0.02878098	0	0.023002865	0.172829286	0.045747474	0.270533867	0.087083937	0.032691424	0.095585957	0.092858468	0.044593529	0.046537711	0.046945152	0	0.045309787	0	0	0	0.028810337	0.06399665	0.021445168	0.112300143	0.101376091	0.069642588	0	0	0.028879754	0.201714587	0.091897202	0.142824179	0.026140808	0	0.053459356	0
ENSSSCG00025002482	0	0	0	0	0	0	0	0	0	0	0	0	0	0	0	0	0	0	0	0	0	0	0	0	0	0	0	0	0	0	0	0	0	0	0	0	0	0	0	0	0	0	0	0	0	0	0	0	0
ENSSSCG00025002487	0	0	0	0	0	0	0	0	0	0	0	0	0	0	0	0	0	0	0	0	0	0	0	0	0	0	0	0	0	0	0	0	0	0	0	0	0	0	0	0	0	0	0	0	0	0	0	0	0
ENSSSCG00025002488	0.498759596	0.438933586	0.631200439	0.211397124	0.267401078	0.216662081	0.1878475	0.182333605	0.126589193	0.060504867	0.066571793	0.056901944	0.461025993	0.426605416	0.456663327	0.082335277	0.080824003	0.059224965	0.157596986	0.14395945	0.19670736	0.303102864	0.26653796	0.287120214	0.351979823	0.401848886	0.379428764	0.161158186	0.177170842	0.236556706	0.217136519	0.210305114	0.219222756	0.090661186	0.045769654	0.058281865	0.140552554	0.174007179	0.189268737	0.084348914	0.073096451	0.078486953	0.12502872	0.154450933	0.167519732	0.115912717	0.194623024	0.141463966	0.144139049
ENSSSCG00025002490	0.290704334	0.303673433	0.250995893	1.0793528	0.421388317	0.992774687	0.888067573	0	0.153890457	0.67746961	0.629449427	0.427250463	1.097393701	0.117866054	0.296645619	0.175161662	0.655034468	0.139995931	0.262960688	0	0.274412489	0.353329808	2.387528487	0.775650922	0	0	0	0.999982213	0	0.689390842	0.149013043	0	0.274340432	0.876701646	0.77896998	0.783094527	0.512595812	0	0	0.341800975	0.365898365	0.703051216	0.95483058	0.139822087	0.34769241	1.272748168	0.781216583	1.626773946	0
ENSSSCG00025002493	12.43986544	12.53952951	11.53399953	10.84714291	9.699092141	10.28740754	11.0120379	12.86937007	13.18308131	18.3825401	17.42134996	18.07520783	17.09854146	16.68829255	16.56484646	19.6048259	19.08505	18.76640877	14.00188325	13.82091978	14.57829798	20.40306438	19.47890344	18.23033147	14.80552405	15.6718564	15.82716108	14.95846409	14.79561303	14.24741073	13.55025268	12.64662726	13.82962667	17.40797124	18.35042833	17.72830467	24.44155106	26.85180977	25.6945039	18.47691181	18.08924987	18.3473392	21.18136961	22.32401267	22.3177622	18.92817766	19.66541697	18.61624815	15.98601613
ENSSSCG00025002495	7.149493794	7.009180947	7.241642841	5.804075437	5.000362242	5.46464291	5.094922287	5.200192586	5.421086842	4.741507596	4.562130391	4.586128064	8.196270741	8.73193722	9.186811266	5.673186914	5.684886327	5.706874399	5.953227355	6.057047925	5.625078417	3.905014825	3.833067376	4.087740517	5.943499509	6.510476659	6.669108919	4.553691476	4.598472854	4.998178466	5.394891011	4.879927147	4.787401828	4.259230232	4.682200095	4.057123206	7.625199345	8.073523877	7.337195998	6.290694308	5.252843147	5.70083599	5.604898845	4.87344864	4.732600836	4.175518322	3.860777435	4.057614595	5.029090173
ENSSSCG00025002499	0.012069421	0	0	0	0	0.011776536	0	0.013706194	0	0.011250835	0	0	0	0.009787092	0.01231609	0	0.027195627	0.011624662	0	0.011559406	0	0	0	0.016101682	0	0.011267829	0.011759082	0	0	0.011448812	0	0.026070719	0	0	0	0.021674938	0	0	0.01173146	0.014190844	0	0.01459459	0	0.011610227	0.043306331	0	0.025947551	0	0
ENSSSCG00025002500	0	0	0	0	0.829399227	0	0.749118225	0	0	3.200237396	0.929187249	0.84093742	0	0.695970987	0	0	0	0	0	0	0	0	2.34963121	0	0	0.801267846	0	2.530567234	0	0	0	0	0	2.070685792	0	0	0	0	0	1.009126689	0	1.03783751	2.416305957	0	0	0	0	0	0
ENSSSCG00025002503	0	0	0	0	0	0	0	0	0	0	0	0	0	0	0	0	0	0	0	0	0	0	0	0	0	0	0	0	0	0	0	0	0	0	0	0	0	0	0	0	0	0	0	0	0	0	0	0	0
ENSSSCG00025002505	4.305933527	4.225858807	4.238730549	4.299526921	4.81043138	3.947215468	2.429742069	2.304781935	2.5262545	2.9017623	3.310715614	2.861917127	5.073114983	5.059601407	5.709318468	2.346624303	2.564651816	2.32457864	4.837729734	4.68872738	5.39791566	4.383511928	4.993040808	5.433490773	4.132119392	3.943140067	3.393582263	4.151080109	4.004363055	3.837370073	2.038489353	2.680728414	2.614131042	2.878374036	3.233624306	3.07835789	5.239059401	4.901141894	4.998440888	2.321784764	2.74437693	2.669740265	4.015124685	3.495729477	4.247967065	2.79178263	3.036580735	2.885368063	2.830464868
ENSSSCG00025002508	0.350352091	0.515086111	0.212867648	0.417546608	0.589357118	0.329189097	0.815454828	0.898879007	0.810556215	1.451511562	1.671734295	1.44939106	0.330640219	0.336711666	0.211859218	0.750584745	0.964867186	0.83735507	0.117376261	0.099421436	0.244975872	1.21439633	1.438705071	1.194468914	0.29009636	0.484568028	0.4930518	0.599392815	0.512041313	0.800070581	0.891288955	0.868898823	0.955155023	2.050560336	1.309686509	1.433136275	0.518623456	0.374539282	0.302703757	1.00694715	1.012608577	1.082668504	0.438379483	0.312057933	0.403513437	1.604908868	1.729587643	1.466790274	0.488310891
ENSSSCG00025002509	0	0	0	0	0	0	0.01432305	0	0	0	0	0	0	0	0	0	0	0	0	0	0	0	0	0	0	0	0	0	0	0	0	0	0	0	0	0	0	0	0	0	0	0	0	0	0	0	0	0	0
ENSSSCG00025002511	9.932641535	9.823860995	10.34843036	12.75375965	13.0411567	13.93352978	21.06753842	19.88507854	20.42489823	17.91288658	17.5845185	17.61531474	15.07216022	14.37057682	14.77215679	18.9004421	17.97614271	18.56622751	14.37826759	13.86457523	13.42276967	13.9621499	12.37688902	12.74756955	11.04860225	10.75269238	10.48613368	10.05868684	9.479601314	8.763231526	20.84535216	20.47694094	20.35679528	16.97129913	17.00207454	18.47464714	11.42765247	11.1746225	10.47617393	18.28091314	18.88574909	19.03832076	13.0043401	11.3988961	11.15760667	15.4648496	15.25269764	15.79632926	11.56777046
ENSSSCG00025002518	0.069366268	0.072460883	0.044918444	0.243240935	0.150824042	0.169207451	0.36326708	0.334786328	0.293763951	0.420300582	0.112646819	0.305844462	0.098195267	0.070311373	0.070783945	0.35526695	0.351676619	0.467670819	0.109805906	0.149478917	0.163696995	0.063232211	0.332324363	0.231351943	0.084281419	0.09713895	0.236539332	0.153392305	0.156413536	0.180948513	0.266675041	0.505695016	0.343673421	0.251032466	0.123915686	0.327000986	0	0.147219672	0.067423913	0.468962339	0.349234616	0.524244413	0.227836418	0.133454307	0.041482225	0.151848082	0.149127681	0.213494515	0.059326826
ENSSSCG00025002520	32.23810816	26.63949013	32.04092406	31.26401215	26.21325945	28.99097706	43.93965863	38.79569595	40.88179585	40.36784435	41.80412401	37.59804076	24.29402607	21.36220625	19.14898615	30.87677294	28.39235606	29.02260468	31.4464713	26.67072628	27.42232387	26.60938965	31.03787033	29.2072692	41.97615908	36.89129857	38.03088632	38.54118639	36.61799212	35.88635914	27.80891678	34.55834695	35.75885626	37.29307414	39.96921831	40.61290234	27.78622815	27.31719152	22.85846881	29.77204358	30.88686885	32.14641079	37.02673067	40.09518878	37.26303479	31.66509667	29.09358309	34.53248419	40.46674669
ENSSSCG00025002523	0	0	0	0	0	0	0	0	0	0	0	0	0	0	0	0	0	0	0	0	0	0	0	0	0	0	0	0	0	0	0	0	0	0	0	0	0	0	0	0	0	0	0	0	0	0	0	0	0
ENSSSCG00025002526	0	0	0	0	0	0	0	0	0	0	0	0	0	0	0	0	0	0	0	0	0	0	0	0	0	0	0	0	0	0	0	0	0	0	0	0	0	0	0	0	0	0	0	0	0	0	0	0	0
ENSSSCG00025002528	0	0	0	0	0.022159521	0	0.020014609	0	0	0	0	0.022467794	0	0	0	0.027633646	0	0.044171744	0	0	0	0	0	0	0	0	0	0	0	0	0	0	0.04328017	0	0	0	0	0	0	0.0269614	0	0	0	0.022058446	0	0	0	0	0
ENSSSCG00025002531	0	0	0	0	0	0	0	0	0	0	0	0	0	0	0	0	0	0	0	0	0	0	0	0	0	0	0	0	0	0	0	0	0	0	0	0	0	0	0	0	0	0	0	0	0	0	0	0	0
ENSSSCG00025002537	0.148197746	0.154809244	0.091396312	0.227083883	0.081835789	0.144601481	0.388051453	0.384675027	0.201732674	0.19735215	0.137522623	0.10371781	0.219779514	0.274682363	0.194434129	0.127564875	0.238520773	0.0815638	0.057451865	0.10138242	0.079938485	0.12865964	0.115917593	0.056488282	0.10289329	0.158120201	0.082506951	0.208073265	0.167085055	0.261072366	0.260451927	0.274385636	0.259731857	0.025538999	0.245829994	0.323172134	0.223984701	0.179730203	0.24693942	0.298707822	0.319767091	0.153603202	0.03973565	0.020365629	0.075964121	0.046345176	0.227574447	0.165862152	0.313854551
ENSSSCG00025002538	0	0	0	0	0	0	0	0	0	0	0	0	0	0	0	0	0	0	0	0	0	0	0	0	0	0	0	0	0	0	0	0	0	0	0	0	0	0	0	0	0	0	0	0	0	0	0	0	0
ENSSSCG00025002539	6.287326284	6.179301788	7.385839855	5.713652274	7.308112878	6.808712755	10.54261829	8.688640845	10.33188167	9.113286578	7.784720426	8.15596364	7.13701298	7.381897317	6.813424199	7.171243511	7.043605155	7.829683977	5.831474108	6.259117505	5.71763093	5.87663969	7.563765322	6.450377091	7.557456578	7.705083992	7.160984508	7.780686088	5.79070782	8.383245542	9.895481252	10.00405117	9.125750696	8.845009305	9.349170659	8.333172282	6.745512393	6.149480957	7.28188193	7.267497056	7.53465391	7.17443847	5.800558913	6.133302941	7.265666671	7.308192521	6.891696687	7.631397465	5.715649676
ENSSSCG00025002540	0.093255106	0.070847612	0.036598649	0.020984595	0.032770242	0.041360053	0.044397411	0.028882291	0.053854421	0.0474165	0.045891186	0.033226126	0.040003768	0.041247575	0.060557008	0.020432781	0.028653907	0.032661327	0.007668656	0.032477981	0.048015732	0.020608136	0	0.022620112	0.06592398	0.063317497	0.082597505	0.074988587	0.047790981	0.056292686	0.052147556	0	0.064004165	0.071587679	0.037861507	0.045674375	0.019931603	0.043182591	0.032961392	0	0.021341203	0.061508714	0	0.008155192	0	0.027837625	0.036451874	0.009488239	0.04833831
ENSSSCG00025002544	0	0	0	0	0	0	0	0	0	0	0	0	0	0	0	0	0	0	0	0	0	0	0	0	0	0	0	0	0	0	0	0	0	0	0	0	0	0	0	0	0	0	0	0	0	0	0	0	0
ENSSSCG00025002545	11.07948464	10.73542865	10.72095508	14.36526388	14.33675807	14.50842103	11.28541741	10.96179107	11.14026056	15.31542182	14.40843605	13.93553438	11.37129261	12.17497298	12.59120309	14.09049371	13.27366382	13.89189058	11.68573231	12.13787702	12.55237733	16.2841995	17.22554309	16.84798227	13.34803626	12.4040425	12.86881381	14.77807445	13.69795333	16.00785147	10.59291974	10.50954681	10.2138792	13.87628401	13.97810325	14.12217592	11.87117376	13.4368982	11.40846374	11.82119836	12.24775194	12.21143875	11.57944024	12.58796544	11.33171922	15.11595065	16.01933641	16.92850949	13.75314295
ENSSSCG00025002546	0.008858291	0.009253483	0.022944906	0.021926564	0.034241253	0.00864333	0.007731725	0	0	0.008257493	0	0	0.016719793	0	0	0	0.009980047	0.017063724	0.024038674	0.008483968	0.008361848	0.010766603	0	0	0.017220804	0.06615973	0.017261038	0.00870608	0	0.008402798	0	0	0	0	0	0	0.093718369	0.052641163	0.051661474	0	0	0.010711626	0	0.03408507	0.063568927	0	0.009522037	0.049570766	0
ENSSSCG00025002551	35.77134994	36.48465483	35.52454691	40.30528222	39.80960779	37.92044741	42.50449987	48.08681262	47.51521746	57.05073207	53.56299898	53.34328845	37.4423872	36.40602485	37.55422292	55.26394222	49.93389156	52.82711448	30.01893479	32.62526834	32.6979631	61.6734971	63.46647601	61.92384897	37.34895256	39.0745777	39.24711289	46.16703598	45.55017571	44.55877707	48.72894134	50.55112331	48.71514483	52.09974869	54.06149035	55.48567324	34.68095114	37.28191899	35.29526988	53.32351566	49.02237683	54.32982068	35.74169568	33.67894607	36.59962419	61.06924126	62.64517188	59.98647589	47.72896306
ENSSSCG00025002561	0.163356514	0.170644286	0.235071683	0.044927743	0.052620495	0.531307989	0	0.123673215	0.057650806	0.304554314	0.235805828	0.10670505	0.15416558	0.132465777	0	0	0	0	0.344788335	0.052151199	0.051400527	0.330913113	0.074535129	0.290576176	0.105856783	0.101671449	0.212208211	0.160549583	0.061391919	0.154956733	0.223294469	0	0.051387029	0.065686407	0.145909785	0.342258836	0.320049752	0.138680042	0.264637159	0	0.068536854	0.065844676	0.153300378	0.261902398	0.13025335	0.297999949	0.117064479	0	0
ENSSSCG00025002565	0	0	0	0	0	0	0	0	0	0	0	0	0	0	0	0	0	0	0	0	0	0	0	0	0	0	0	0	0	0	0	0	0	0	0	0	0	0	0	0	0	0	0	0	0	0	0	0	0
ENSSSCG00025002567	0	0	0	0	0	0	0	0	0	0	0	0	0	0	0	0	0	0	0	0	0	0	0	0	0	0	0	0	0	0	0	0	0	0	0	0	0	0	0	0	0	0	0	0	0	0	0	0	0
ENSSSCG00025002568	0.243478725	0.39129379	0.323416946	0.200890973	0.144792938	0.328943506	0.506764078	0.106345257	0.337098458	0.384094997	0.08110675	0.146807225	0.265130622	0.197436868	0.248454834	0.225701899	0.105504339	0.126272741	0.440484201	0.322878602	0.247513031	0.250402766	0.179457458	0.02498633	0.30948534	0.192337588	0.27371331	0.349738942	0.274509278	0.213192984	0.288012739	0.566385684	0.229773178	0.045186424	0.200745987	0.269078549	0.308232189	0.254398857	0.291275039	0.24223235	0.282883668	0.181181193	0.298795021	0.306281565	0.112003443	0.163998032	0.060397486	0.230577035	0.170863451
ENSSSCG00025002570	0	0	0.148207099	0	0	0	0	0.194932543	0	0	0	0	0	0	0.525486525	0	0	0	0	0	0.162034041	0	0.234963121	0	0	0	0	0	0	0	0	0.185391777	0	0.621205737	0	0.154132891	0	0.437172322	0	0	0	0	0	0	0	0	0	0	0
ENSSSCG00025002571	9.570089566	10.90980985	11.26265606	9.664201321	8.484189249	7.998076199	11.04048653	11.19868336	10.57278953	13.28455606	13.33396216	13.29062926	13.88124918	12.70341195	13.99039634	14.0649625	13.99313916	12.98455524	10.18110128	10.14203362	11.52785854	12.92134856	11.59039897	12.8506168	11.38518416	11.10984536	9.992912428	9.875930533	9.405860902	11.50537347	10.2803519	9.931549459	10.17012386	13.32640473	15.27488499	13.37557992	11.44554065	10.36749367	9.7672189	11.17882513	12.4906636	12.05033572	9.215246114	9.906440585	8.932979206	12.79750977	13.97713394	12.82966946	8.991639808
ENSSSCG00025002573	0	0	0	0	0	0	0	0	0	0	0	0	0	0	0	0	0	0	0	0	0	0	0	0	0	0	0	0	0	0	0	0	0	0	0	0	0	0	0	0	0	0	0	0	0	0	0	0	0
ENSSSCG00025002576	16.69306227	15.19625456	13.77262147	10.76602188	10.09364581	11.03826068	7.050935937	7.149138229	7.333394436	7.383331477	7.464678774	7.621440127	12.7460341	13.53640215	12.20410636	6.997061821	7.981404805	7.59826178	10.24740999	10.60807425	10.63410451	9.147396322	9.740308076	9.808917321	13.69541822	13.5811042	13.29699314	9.676262922	10.3530745	9.264350766	7.262722639	8.230648333	8.174496304	7.384861904	7.187344844	7.225400913	11.0727875	11.63985658	11.18004351	7.902813564	7.328003606	6.925680192	9.091289471	9.592276603	10.02048104	7.926729073	7.869520394	9.076515691	9.08621993
ENSSSCG00025002577	0.09189498	0.095994661	0.071408417	1.895532337	1.696152431	1.327041933	0.248645121	0.302635755	0.243232707	3.032447927	3.004540551	3.250414638	0.043362345	0.067065865	0.065641162	0.786262715	0.859315271	1.079805459	1.221935952	0.906521489	0.893472885	8.477393315	7.182468006	6.264659886	0.080391066	0.025737529	0.071625681	1.652782101	1.533378996	2.048489035	0.442784507	0.30767347	0.398921946	2.970892157	3.258594	3.003548143	0.054012475	0.031205366	0.07145743	0.680697456	0.751820399	0.6667277	0.79338938	0.671830394	0.835312696	8.811033973	7.645619589	7.045114497	0.06287595
ENSSSCG00025002583	8.317786445	9.184727799	8.178299555	6.480136738	5.702698878	5.484313294	4.077253801	4.349228184	3.689317984	5.822778307	5.069001949	5.401496079	12.06487159	10.57662055	13.08945834	6.79943182	6.526950588	6.982590333	6.977482434	6.509431034	5.71305777	5.218734837	3.809946696	4.159451283	7.613134509	8.389811512	7.935738183	5.078806027	4.658522211	4.717678143	3.660868708	4.777204297	3.838248154	5.465916405	5.492577635	4.862935763	9.676319823	10.41337144	8.305087055	6.190062037	6.816572646	6.170494805	4.525511577	4.732302523	4.490310113	5.313698209	5.635981982	5.348879475	5.240883522
ENSSSCG00025002585	0	0	0	0	0	0	0	0	0	0	0	0	0	0	0	0	0	0	0	0	0	0	0	0	0	0	0	0	0	0	0	0	0	0	0	0	0	0	0	0	0	0	0	0	0	0	0	0	0
ENSSSCG00025002586	0	0	0	0	0	0	0	0	0	0	0	0	0	0	0	0	0	0	0	0	0	0	0	0	0	0	0	0	0	0	0	0	0	0	0	0	0	0	0	0	0	0	0	0	0	0	0	0	0
ENSSSCG00025002593	17.40483027	19.92671182	17.87263119	11.87133667	12.82756676	12.45381367	23.21237665	19.97598428	23.1937356	19.20966533	18.9434561	22.10113469	16.90739874	13.73721275	16.48178336	22.20478529	21.3344445	20.60788168	9.782137611	8.934776125	10.77769771	19.51836318	23.63345795	22.35272824	16.0606093	16.37887767	16.3242305	13.68461251	12.50640344	12.10724174	21.60215858	20.80286694	19.62252316	22.39539998	22.30328126	21.21278718	13.96724588	15.05148655	10.82718073	20.02748342	22.6662259	20.20442466	9.146703238	9.286586949	8.82631358	22.96190644	23.69802064	25.24529745	14.55501775
ENSSSCG00025002595	0	0	0	0.191473172	0.274093307	0.050318439	0	0	0	1.370058714	1.144535367	0.581076929	0	0	0	0	0.02905017	0.024834757	0.163268868	0.074086038	0.073019632	1.28492757	0.776487567	0.550390354	0	0	0.025121931	0.15205125	0.232569102	0.293508891	0	0	0	1.430817221	1.266708456	1.227109497	0	0	0	0	0.032454504	0	0.09679051	0.223235263	0.215877691	1.016013559	0.498905698	1.385201506	0
ENSSSCG00025002596	0.244349285	0.437572048	0.030138952	0.115205291	0.101198485	0.306539671	0.152338438	0.594613471	0.517405745	0.748409294	0.944783678	0.478829441	0	0.11322446	0.035620455	0.126197814	0.275292084	0.268965713	0.221029578	0.234023874	0.461310601	0.042426949	0.143344189	0.1862764	0.339302084	0.228120801	0.340094825	0.651837525	0.354202442	0.662242461	0.357862181	0.490109312	0.230594733	0.589523844	0.748293952	0.62688006	0.369307247	0.118536072	0.067859186	0.369383365	0.175744599	0.168841222	0.425856376	0.235052753	0.250500148	0.305656758	0.187613021	0.03906778	0.358258961
ENSSSCG00025002597	0	0	0	0	0.153682798	0.258621977	0.694036002	0.240799024	0.505122794	4.645050456	3.099112767	3.635817667	0	0	0	2.555299538	3.643147583	3.216612385	0	0	0	5.669904208	2.612237051	5.021199057	0	0	0	0.989898359	0.59766839	0.703989707	0.217383733	0.229013371	0.750401769	3.964754266	4.214074855	5.521584152	0	0.090006066	0.051526412	3.241077484	3.069241576	1.987153585	0.646717183	0.305963625	0.253610934	3.771452293	3.248022828	4.449705206	0.181353964
ENSSSCG00025002599	0	0	0	0	0	0	0	0	0	0	0	0	0	0	0	0	0	0	0	0	0	0	0	0	0	0	0	0	0	0	0	0	0	0	0	0	0	0	0	0	0	0	0	0	0	0	0	0	0
ENSSSCG00025002604	0	0	0	0	0	0	0	0	0	0	0	0	0	0	0	0	0	0	0	0	0	0	0	0	0	0	0	0	0	0	0.057502958	0	0	0	0	0	0	0	0	0	0	0	0	0	0	0	0	0	0
ENSSSCG00025002606	0	0	0	0.096565474	0.565499473	0	0	0	0	0.872792017	0.253414704	1.146732845	0	0	0	0.28207852	0.131857588	0	0	0	0	0.284499326	0.80101064	0.780687616	0	0	0	0.230051567	0	0.111018785	0	0	0	0.282366244	1.149908066	0.315271822	0	0	0	0	0	0	0	0	0.139980061	0.38430383	0.503225227	0.392960979	0
ENSSSCG00025002608	14.81654938	15.53111092	16.20113443	11.84422542	12.81531904	12.4560322	19.36105996	19.19352399	19.97502021	17.93761381	17.61344326	17.83271055	12.91848119	13.12336443	14.29974392	22.07701269	22.83470029	21.89139908	17.08164042	14.51779595	17.27705885	16.76217155	17.24015908	15.84519512	16.72749622	15.82681268	16.65002795	17.75316084	17.1672878	17.06987503	17.92282157	19.52766035	19.43360333	14.67804707	16.790693	17.33995023	16.45296469	14.52243897	15.66409426	22.98665573	21.44529852	23.49599832	23.02974793	23.34374816	22.07473174	16.7971382	14.97150718	15.93230731	17.81212326
ENSSSCG00025002609	0	0	0.149632167	0	0.055824948	0	0	0.328011491	0	0	0	0	0	0	0	0	0	0.111278817	0.209020034	0	0	0	0	0	0.056151595	0.161794469	0.056282787	0	0	0	0	0	0	0	0	0.103743292	0.135815984	0	0	0.135843977	0.072710572	0	0	0.055570317	0	0.063229476	0	0	0.06587644
ENSSSCG00025002611	0	0	0	0	0	0	0	0	0	0	0	0	0	0	0	0	0	0	0	0	0	0	0	0	0	0	0	0	0	0	0	0	0	0	0	0	0	0	0	0	0	0	0	0	0	0	0	0	0
ENSSSCG00025002615	0	0	0	0	0	0	0	0	0	0	0	0	0	0	0	0	0	0	0	0	0	0	0	0	0	0	0	0	0	0	0	0	0	0	0	0	0	0	0	0	0	0	0	0	0	0	0	0	0
ENSSSCG00025002618	0.37290349	0.055648531	0.229976533	0	0.102959904	0.051979195	0.27898196	0.060496307	0.056401231	0.446929705	0	0.36537281	0	0.086396398	0.054360675	0.06419718	0.480143492	0.256544267	0	0	0	0.582733102	0.218758768	0.284277973	0.10356235	0.099467733	0.051902156	0.15706969	0	0	0.109227294	0.287676895	0.301639332	0.449838637	0.713736041	0.621846491	0.062622543	0.135674169	0.051780236	0.187906349	0.134102652	0.128835001	0	0.102490278	0.063715062	0.932930677	0.400844923	0.596216658	0.121498223
ENSSSCG00025002621	0	0	0	0	0	0	0	0	0	0	0	0	0	0	0	0	0	0	0	0	0	0	0	0	0	0	0	0	0	0	0	0	0	0	0	0	0	0	0	0	0	0	0	0	0	0	0	0	0
ENSSSCG00025002638	0	0	0	0	0	0	0	0	0	0	0	0	0	0	0	0	0	0	0	0	0	0	0	0	0	0	0	0	0	0	0	0	0	0	0	0	0	0	0	0	0	0	0	0	0	0	0	0	0
ENSSSCG00025002640	0	0	0	0	0	0	0	0	0	0	0	0	0	0	0	0	0	0	0	0	0	0	0	0	0	0	0	0	0	0	0	0	0	0	0	0	0	0	0	0	0	0	0	0	0	0	0	0	0
ENSSSCG00025002648	0	0	0	0	0	0	0	0	0	0	0	0	0	0	0	0	0	0	0	0	0	0	0	0	0	0	0	0	0	0	0	0	0	0	0	0	0	0	0	0	0	0	0	0	0	0	0	0	0
ENSSSCG00025002649	0	0	0	0	0	0	0	0	0	0	0	0	0	0	0	0	0	0	0	0	0	0	0	0	0	0	0	0	0	0	0	0	0	0	0	0	0	0	0	0	0	0	0	0	0	0	0	0	0
ENSSSCG00025002651	0	0	0	0.016621926	0	0	0.017583625	0	0	0.018779336	0	0	0	0	0	0	0.022696798	0	0.018223058	0	0	0	0.027575776	0	0.019581927	0	0	0.01979952	0	0	0	0	0	0.024302013	0	0	0	0	0	0	0	0	0	0	0	0	0	0	0
ENSSSCG00025002655	42.13050197	41.44464626	41.85951091	36.89239705	34.24827773	37.63769987	21.91566778	19.04141383	22.77337743	32.01051865	32.40949825	34.06092886	41.59826796	41.5800427	45.36796347	31.73814093	35.77811599	31.85066386	35.12224037	37.4709425	37.13142644	30.15781967	25.27003526	26.5494924	44.32642954	42.45527408	41.33598263	31.87682422	42.20091103	40.32563927	20.70592822	20.30453709	23.93528962	34.06902414	34.60529913	35.13071201	46.68836654	47.12525917	40.86847394	34.35139951	32.29647617	34.20231306	37.03362584	39.14273883	39.85584205	29.84629339	30.0853419	29.19173871	34.57228591
ENSSSCG00025002657	0	0.032129271	0	0	0	0	0	0	0	0	0	0.060271965	0	0	0	0	0	0	0	0	0	0	0.042100901	0.041032728	0	0	0	0	0	0	0	0	0	0.037102732	0	0	0	0	0	0	0	0	0	0	0	0	0	0	0
ENSSSCG00025002659	0	0	0	0	0	0	0	0	0	0	0	0	0	0	0	0	0	0	0	0	0	0	0	0	0	0	0	0	0	0	0	0	0	0	0	0	0	0	0	0	0	0	0	0	0	0	0	0	0
ENSSSCG00025002664	0	0	0	0	0	0	0	0	0	0	0	0	0	0	0	0	0	0	0	0	0	0	0	0	0	0	0	0	0	0	0	0	0	0	0	0	0	0	0	0	0	0	0	0	0	0	0	0	0
ENSSSCG00025002666	0	0	0	0	0	0	0	0	0	0	0	0	0	0	0	0	0	0	0	0	0	0	0	0	0	0	0	0	0	0	0	0	0	0	0	0	0	0	0	0	0	0	0	0	0	0	0	0	0
ENSSSCG00025002667	0.625459873	0.424686155	0.513024573	0.490255484	0.362652294	0.183084615	0.300253863	0.319626235	0.165550173	0.174911761	0.033857025	0.398338778	1.091998764	0.862215069	1.148836937	0.339179435	0.140932806	0.240964656	0.537480089	0.658932958	0.088561115	0.456120376	0.984562066	0.625814364	0.303978559	0.408743921	0.396095402	0.430298882	0.599396754	0.148324692	0.320606431	0.101327489	0.147563101	0.301800358	0.251396905	0.53353693	1.323439968	0.584076381	0.668740703	0.036769798	0.432983259	0.113447825	0.792391832	0.54149722	0.224421474	0.308065418	0.907639024	0.420006877	0.320961904
ENSSSCG00025002668	9.116004585	9.342103144	9.151041131	8.629690212	8.623018578	8.65474058	11.02093668	10.38245915	11.34807759	9.941908182	9.063003572	9.53779391	8.935688797	8.761685909	9.153042154	10.29645568	10.73484856	10.46436873	8.143761882	8.246809099	8.259910394	7.81488021	8.482596292	7.539990824	12.06659934	12.57651566	11.9393149	8.599945411	8.321202055	8.306667949	11.0156774	11.04485415	11.17556043	8.85516098	9.30051074	8.806442997	12.31062003	13.3836984	12.5575669	11.00757179	10.42783342	10.64536429	7.319338988	7.259675545	7.228940784	8.238430656	7.547635827	7.955188659	15.70321945
ENSSSCG00025002673	0	0	0	0	0	0	0	0	0	0	0	0	0	0	0	0	0	0	0	0	0	0	0	0	0	0	0	0.013813858	0	0	0	0	0	0	0	0	0	0	0	0	0	0	0	0	0	0	0.01510853	0	0
ENSSSCG00025002676	496.8094268	479.3409149	500.5720221	235.2228815	246.8003968	238.1139397	249.4651906	271.6066481	264.1575754	282.768768	273.4874369	279.0369001	374.3447915	372.0398628	409.2090943	269.7847135	258.120221	270.7842783	211.1623359	221.9502811	211.225445	221.9022149	232.5235627	226.0813111	415.8039375	423.6214247	398.3707801	248.8821567	243.4897501	249.3562532	320.4660749	249.1245206	255.4203647	267.755523	268.1802276	265.5978952	387.3386572	433.3089884	360.0760703	253.759216	251.3014385	243.2481315	250.6081565	236.7079531	231.3086025	260.5823851	257.7962592	259.3655582	377.7074502
ENSSSCG00025002677	4.987885339	4.135888279	4.943339797	2.482072365	1.819260114	2.613325881	6.623485007	6.479792835	7.027480074	7.670920794	6.870849434	7.321226529	1.556873152	0.72394972	1.029847963	6.735864969	6.712810153	5.888271057	1.84336764	1.784447043	2.033567926	4.694238873	3.984927303	4.453450161	5.263335279	5.580689622	5.559268629	4.46346281	3.063425918	3.902951856	6.506296683	6.435144202	6.20899554	8.545480936	8.078248627	7.650490604	1.756735395	1.911255879	1.0564209	6.663278741	6.864337375	6.923262787	2.385950355	2.147016826	2.739107324	4.800901114	4.756616346	4.518063922	5.466656833
ENSSSCG00025002684	0	0	0	0	0	0	0	0	0	0	0	0	0	0	0	0	0	0	0	0	0	0	0	0	0	0	0	0	0	0	0	0	0	0	0	0	0	0	0	0	0	0	0	0	0	0	0	0	0
ENSSSCG00025002686	0	0	0	0	0	0.038425989	0	0	0	0	0	0	0	0	0	0	0	0	0	0	0	0	0.053906324	0	0	0	0	0	0	0	0	0	0	0	0	0	0	0	0	0	0	0	0	0	0	0	0.042332494	0	0
ENSSSCG00025002687	0	0	0	0	0	0	0	0	0	0	0	0	0	0	0	0.104927759	0	0	0	0	0	0	0	0	0	0	0	0	0	0	0.089263852	0	0	0.210069573	0	0	0	0	0	0	0	0	0	0.083758158	0	0	0	0	0
ENSSSCG00025002689	0	0	0	0	0	0	0	0	0	0	0	0	0	0	0	0	0	0	0	0	0	0	0	0	0	0	0	0	0	0	0	0	0	0	0	0	0	0	0	0	0	0	0	0	0	0	0	0	0
ENSSSCG00025002690	0.108794781	0	0.062622718	0.777964102	0.490630529	0.636928169	0.158264414	0.164731727	0.076790409	0.202831948	0.471137197	0.177662835	0.17112276	0.088221674	0.185030466	0.087404612	0	0.034928562	1.180942166	1.250369583	0.992743772	0.440773603	0.099280192	0.387045128	0	0	0.141329815	1.247462721	1.022169279	1.788809718	0.074356609	0.195836384	0.136894219	0.087493766	0.129567106	0.162816434	1.023128864	0.708096014	0.246746196	0.170556624	0.091290538	0	2.518403392	2.37219283	3.122935445	0.635093653	0.155928944	0.081175038	0
ENSSSCG00025002691	0.035020082	0.036582421	0.15118276	0.260051322	0.135368268	0.034170261	0	0	0	0	0	0	0	0	0.178679032	0	0	0	0.09503372	0.100620739	0.165287315	0	0	0	0	0	0	0	0	0	0	0	0	0	0	0	0	0	0	0	0	0	0	0	0	0	0	0	0
ENSSSCG00025002693	0	0	0	0	0	0	0	0	0	0	0	0	0	0	0	0	0	0	0	0	0	0	0	0	0	0	0	0	0	0	0	0	0	0	0	0	0	0	0	0	0	0	0	0	0	0	0	0	0
ENSSSCG00025002695	0	0	0	0	0	0	0	0	0	0	0	0	0	0	0	0	0	0	0	0	0	0	0	0.117293554	0	0	0	0	0	0	0	0	0.082971252	0	0	0	0	0	0	0	0	0	0	0.169150622	0	0.096232179	0.094508152	0	0
ENSSSCG00025002696	0	0	0	0	0	0	0	0	0	0	0	0.010453642	0	0	0	0	0.024040334	0	0	0	0	0	0	0	0	0	0	0	0	0	0	0	0	0	0	0	0	0	0	0	0	0	0	0	0	0	0	0	0
ENSSSCG00025002699	0	0	0	0	0	0	0	0	0	0	0	0	0	0	0	0	0	0	0	0	0	0	0	0	0	0	0	0	0	0	0	0	0	0	0	0	0	0	0	0	0	0	0	0	0	0	0	0	0
ENSSSCG00025002700	1.380605441	1.713670506	1.374332576	0.911294965	0.878978815	0.744868584	0.708838212	0.977590511	1.100577951	1.302109208	1.142992426	1.352724506	1.410228373	1.093190836	1.209929172	0.939527376	0.878364032	0.907345209	0.705230708	0.482238014	0.398635865	1.638541776	1.623002994	1.581824605	1.515637641	1.349567081	1.281807078	0.941836228	0.897310488	0.508438689	1.148953673	1.034997346	1.072968585	1.097233324	1.392739358	1.458451807	0.534614797	0.896275487	0.710442262	0.61111427	1.001741573	0.805267134	0.548731542	0.437484787	0.505088763	1.724460983	1.309458856	1.745129203	1.315075008
ENSSSCG00025002702	0	0	0	0	0	0	0	0	0	0	0	0	0	0	0	0	0	0	0	0	0	0	0	0	0	0	0	0.124746272	0	0	0	0	0	0	0	0	0	0	0	0	0	0	0	0	0	0	0	0	0
ENSSSCG00025002710	6.252141916	6.335202263	5.989867085	4.955842209	5.348301032	5.147823606	6.822681792	7.041276738	7.488758992	6.466963044	6.530754194	5.847144566	6.38241447	6.453980386	6.274358116	7.472028284	7.546485817	7.902379413	6.000522055	6.210869144	6.353389039	4.856457579	5.973817242	5.882630082	5.178489017	5.969699353	5.883506278	5.210614345	5.605633525	5.777331015	8.471025311	7.436841591	6.357822281	6.528119842	6.427550218	6.455777716	6.931535952	7.442854859	7.509929816	8.210089672	7.315954698	7.732218311	6.213110524	5.665979514	5.575467927	5.696776972	5.587767676	5.23174236	5.006262853
ENSSSCG00025002717	0	0	0	0	0	0	0	0	0	0	0	0	0	0	0	0	0	0	0	0	0	0	0	0	0	0	0	0	0	0	0	0	0	0	0	0	0	0	0	0	0	0	0	0	0	0	0	0	0
ENSSSCG00025002718	9.851091969	10.494855	10.95372404	14.33997292	16.84257861	16.74355159	20.14084949	18.09911652	20.00548111	25.13350999	25.93490993	25.93866148	10.63484632	8.800949572	9.154440882	16.02491645	17.12980281	15.32689627	10.76831152	10.23080618	9.483606288	15.8356286	14.2204737	14.34884075	10.35951232	10.15530925	10.59805893	12.54072243	14.79958788	15.04866656	17.91794262	18.71811592	20.48474702	27.48245636	27.75062947	25.57093926	7.988337625	7.47066626	7.056695804	16.41108245	18.06035951	17.73519796	10.00167149	8.535721214	8.975556949	17.68527309	17.23705653	17.75536982	17.25486228
ENSSSCG00025002720	28.93069565	25.84169683	26.52843464	24.24050358	23.77136498	23.26221438	17.05481775	18.11366737	17.47720049	23.00256472	23.38202009	24.13237752	25.88671673	24.07462216	26.19087988	17.18959869	16.00083337	15.67569886	21.42554032	22.96667163	20.97123836	20.0636739	18.65687854	20.78411574	22.97810019	21.92516429	21.64505539	20.51171364	21.87312401	21.86641235	16.68536771	16.75925746	18.26471464	23.42185581	22.30328126	22.26856441	21.89656776	22.62976555	20.22577511	16.84418678	16.45443375	16.61252694	19.35326257	20.95435004	20.18764804	19.64292881	20.93740911	21.69571859	18.10114935
ENSSSCG00025002723	0	0	0	0	0	0	0	0	0	0	0	0	0	0	0	0	0	0	0	0	0	0	0	0	0	0	0	0	0	0	0	0	0	0	0	0	0	0	0	0	0	0	0	0.100219299	0	0	0	0	0
ENSSSCG00025002728	0	0	0	0	0	0	0	0	0	0	0	0	0	0	0	0	0	0	0	0	0	0	0	0	0	0	0	0	0	0	0	0	0	0	0	0	0	0	0	0	0	0	0	0	0	0	0	0	0
ENSSSCG00025002734	13.90255436	13.52693649	12.20932531	20.31971675	18.16589944	19.1366014	0.710733655	0.405975214	0.420549127	1.814349466	1.838408492	1.556776711	8.031531253	7.190933291	8.613346617	0.77785289	0.850281656	0.860801425	12.0278074	11.59362809	11.06116676	3.584691503	2.963253906	2.782086778	36.81465621	38.57608025	38.98080693	18.96322036	19.45863388	21.62780499	0.223971119	0.525532061	0.421713391	1.689063534	1.286123071	1.640687302	33.58448681	36.89951176	35.56883804	0.875688449	0.912427547	0.744498313	6.802933026	6.53396701	6.449263174	2.445569828	2.102871481	2.478432681	40.69922689
ENSSSCG00025002745	0.7369132	0.904501926	0.98619579	0.744820854	0.640912248	0.539273084	0.482396404	0.502109038	0.487625638	0.704106746	0.957363626	0.884488523	1.32135923	1.404272636	1.052763463	0.754836354	0.705696418	0.798477642	0.666585186	0.617551928	0.78256645	1.030013572	0.50435014	0.958530117	0.859549865	0.722369581	1.238489779	0.742357202	0.664664267	0.664070115	0.717699615	0.656609035	0.660660365	1.044514588	0.87212789	0.72786435	1.299391087	1.360670923	1.343022312	0.584846507	0.556514583	0.735149637	0.708837966	0.425325926	0.550858502	0.927566723	1.009965316	0.701037031	0.798328184
ENSSSCG00025002746	0	0	0	0	0	0	0	0	0	0	0	0	0	0	0	0	0	0	0	0	0	0	0	0	0	0	0	0	0	0	0	0	0	0	0	0	0	0	0	0	0	0	0	0	0	0	0	0	0
ENSSSCG00025002747	23.68963272	22.57814013	23.32381867	22.70784437	21.15335415	22.02417815	25.884096	26.35828137	27.0176283	15.1414185	15.49510162	15.033252	26.93225094	27.36707392	25.16621975	17.96495623	18.39811575	18.06319576	24.94773351	26.83147668	26.21232292	16.72535257	16.59091943	15.1436212	21.82739869	20.89663522	21.21370004	19.57334313	20.94807651	20.54381007	25.74465335	26.07155843	26.82187735	15.00649618	14.50828975	15.44535701	21.63663482	19.17455408	25.14267563	19.64424258	20.68204898	19.16753539	26.83559126	26.75395224	26.71901826	15.41135735	15.69697956	15.10869032	15.95720145
ENSSSCG00025002748	0	0.522993135	0	0	0	0	0	0	0	0	0	0	0	0	0	0	0	0	0	0	0	0	0	0	0	0	0	0	0	0	0	0	0	0	0	0	0	0	0	0	0	0	0	0	0	0	0	0	0
ENSSSCG00025002752	0	0	0	0	0	0	0	0	0	0	0.020547138	0	0	0	0	0.022871231	0	0	0	0	0	0	0	0.025319598	0	0	0	0	0	0	0	0	0	0	0.033903923	0	0	0	0	0	0	0	0	0.018256868	0.068098408	0	0.020401023	0	0
ENSSSCG00025002753	0	0	0	0	0	0	0	0	0	0	0	0	0	0	0	0	0	0	0	0	0	0	0	0	0	0	0	0	0	0	0	0	0	0	0	0	0	0	0	0	0	0	0	0	0	0	0	0	0
ENSSSCG00025002756	25.33396787	25.7781526	25.70523126	64.87557862	62.79104677	64.15728767	21.67783265	22.73543381	25.01011619	33.65196265	36.17469255	34.68890069	34.08806951	34.0828545	34.15759114	27.93947774	31.81558101	33.6392136	55.08527989	54.16864576	54.68514698	62.6232544	57.80507874	61.88735143	24.85715577	27.0514159	26.0398103	61.23935451	62.15135329	59.01165308	23.91141052	27.01759325	26.1615963	40.33150243	42.85682393	42.13665344	27.51150963	24.10883874	26.34617298	39.0528686	36.54593405	35.4232239	40.63876225	42.19302583	44.51025907	34.91719253	35.91744594	34.99102744	23.14816153
ENSSSCG00025002760	0	0	0.436310619	0	0	0.493073676	0	0	0	0	0	0	0	0	0	0	0	0.486714825	0	0	0	0	0	0	0	0	0	0	0	0	0.518064036	1.091559058	0	0	0.451365783	0	0	0	0.491186353	0	0	0	0	0	0	0	0	0	0.576264934
ENSSSCG00025002764	0	0	0.030119507	0.057565483	0.033711065	0	0	0	0	0.130074165	0.075533931	0.102540111	0.032921811	0	0	0	0	0	0.031555283	0.267283304	0.032929499	0.084799154	0.095501139	0.186156221	0.033908318	0	0.135950164	0.171425522	0.235982616	0.066181521	0	0	0.032920852	0.042081679	0.093476398	0.156618905	0	0.029614899	0.033907703	0	0.043907804	0.042183073	0.065474097	0	0	0.190912225	0.037498396	0	0
ENSSSCG00025002767	0.027226086	0	0.070521505	0.112319358	0.026310247	0	0	0	0	0	0	0	0.07708279	0	0.02778252	0	0.092021458	0	0	0.026075599	0	0	0	0	0.079392587	0.152507173	0.079578079	0	0.122783838	0.025826122	0.055823617	0	0	0	0	0	0.096014925	0	0.052927432	0	0	0	0	0.02619024	0.065126675	0	0.02926612	0	0.155237533
ENSSSCG00025002768	0.279849939	0.250572681	0.465989418	1.302937774	1.120378845	1.930916618	1.203850988	1.089604457	0.634904805	1.453416503	1.211893758	1.527677072	0.679126453	0.697000149	0.73432128	0.987639803	0.900823741	0.885623056	0.976405603	1.072097543	1.151010757	1.069002272	1.094467772	1.333374043	0.446887813	0.746467642	0.350555413	1.66989372	2.253684872	1.478991842	1.1271005	1.27375459	1.188436665	1.3985741	1.553332375	1.543608139	0.963414827	0.610909936	1.437786893	1.034121694	0.855431149	0.966857865	1.050490132	1.230641126	1.004130537	0.940798508	0.945430908	0.536925612	0.387514201
ENSSSCG00025002769	0	0	0	0	0	0	0	0	0	0	0	0	0	0	0	0	0	0	0	0	0	0	0	0	0	0	0	0	0	0	0	0	0	0	0	0	0	0	0	0	0	0	0	0	0	0	0	0	0
ENSSSCG00025002771	0	0	0	0	0	0	0	0	0	0	0	0	0	0	0	0	0	0	0	0	0	0	0	0	0	0	0	0	0	0	0	0	0	0	0	0	0	0	0	0	0	0	0	0	0	0	0	0	0
ENSSSCG00025002775	0	0.011392347	0.056496857	0.08998235	0.04215583	0.010641162	0.028556544	0	0.0577322	0	0.04722775	0.106855703	0.010292216	0.00884352	0.066772188	0	0	0.01050393	0.029595011	0	0.051473097	0.066276063	0.119424579	0.145493214	0.031801871	0.030544498	0.085003128	0.021436834	0.061478596	0.062070204	0.011180486	0.117786223	0.010291916	0.039467488	0.097410526	0.039170521	0.051280259	0.027775168	0	0.051290828	0.013726724	0.013187528	0.09211009	0.083927094	0.0521749	0.083557791	0.175844636	0.024411453	0
ENSSSCG00025002776	0	0	0	0	0	0	0	0	0	0	0	0	0	0	0	0	0	0	0	0	0	0	0	0	0	0	0	0	0	0	0	0	0	0	0	0	0	0	0	0	0	0	0	0	0	0	0	0	0
ENSSSCG00025002778	0	0	0	0.2197697	0.360359664	0.181927184	0	0	0.028200616	0	0	0	0	0.043198199	0	0.096295771	0	0	2.144360215	1.326541523	2.162316339	0.064748122	0	0	0	0	0	0.130891409	0.300306285	0.378995162	0	0	0	0	0	0	0	0	0	0	0	0	1.224817158	0.999280215	1.465446432	0	0.05726356	0	0
ENSSSCG00025002781	0	0	0	0	0	0	0	0	0	0	0	0	0	0	0	0	0	0	0	0	0	0	0	0	0	0	0	0	0	0	0	0	0	0	0	0	0	0	0	0	0	0	0	0	0	0	0	0	0
ENSSSCG00025002786	0	0	0.010434787	0	0	0	0	0	0	0	0	0	0	0	0	0	0.01361605	0	0	0.011574908	0	0	0	0	0.023494811	0	0	0	0	0	0	0.013052841	0	0	0	0.010852003	0	0	0	0	0	0	0	0	0	0	0	0	0
ENSSSCG00025002788	0	0	0	0	0	0	0	0	0	0	0	0	0	0	0	0	0	0	0	0	0	0	0	0	0	0	0	0	0	0	0	0	0	0	0	0	0	0	0	0	0	0	0	0	0	0	0	0	0
ENSSSCG00025002789	0.685021191	0.715581823	0.729456815	0.433321254	0.353055077	0.200519405	0.458392022	0.233375743	0.483507179	1.447404667	1.409084211	1.633222632	0.474085201	0.53696748	0.675720637	0.577855955	0.591688651	0.417859476	0.185893662	0.502990382	0.237097953	0.471802725	0.56260173	0.700640761	1.154142916	1.151145782	1.023357968	0.516158773	0.283185783	0.30323881	0.444773727	0.320599377	0.581814885	0.964075627	1.040161773	1.250702491	0.536840208	0.639696831	0.421698419	0.644341028	0.977171139	0.635061889	0.557138114	0.461271175	0.245792692	0.499854644	0.51544459	1.073341053	1.015520933
ENSSSCG00025002790	0	0.053035924	0.029223935	0	0	0	0	0	0	0	0.018322002	0.033163729	0	0	0	0.020394409	0.057200193	0	0	0	0	0.020569435	0	0.112888162	0.049350134	0	0.016488478	0	0	0	0	0.018278062	0	0.040830424	0.015116162	0	0	0.014367166	0	0	0	0	0.031763646	0	0	0.018523565	0.127341971	0.056822527	0
ENSSSCG00025002791	0	0	0	0	0	0	0	0	0	0	0	0	0.008941442	0	0	0	0	0.00912537	0	0	0	0	0	0	0	0	0	0.018623414	0.010682	0	0	0	0	0.022858455	0	0	0	0	0	0	0	0	0	0	0	0	0	0	0
ENSSSCG00025002792	0	0	0	0	0	0	0	0	0	0	0	0	0	0	0	0	0	0	0	0	0	0	0	0	0	0	0	0	0	0	0	0	0	0	0	0	0	0	0	0	0	0	0	0	0	0	0	0	0
ENSSSCG00025002793	12.60993563	11.9253982	11.51025142	10.36324323	13.65189602	11.79430419	7.272373566	7.597796256	8.005135229	9.992645586	10.55529361	10.86874867	12.81588255	13.91621841	14.13665106	7.942703139	7.145419687	8.264525185	9.989119364	9.790296059	8.264183283	10.70130996	11.81354367	9.323866396	10.08125174	9.79876125	10.32289479	10.53549404	9.842559198	9.67303507	9.893259669	8.13924476	8.215069963	11.07112065	10.5967149	12.12679868	10.20381617	10.2405706	8.461328854	8.451319976	8.201913112	8.24063988	8.472631239	6.962290962	6.57416936	11.05253573	11.95067326	10.57777208	8.338611908
ENSSSCG00025002796	1.168616922	1.079896049	1.125413009	0.333764956	0.521218467	0.482417055	0.902304495	0.816674995	0.808980257	0.921764138	0.729910183	0.616547634	0.381761649	0.656052452	0.642115704	0.649976441	0.860855772	0.606067171	0.121971791	0.086094996	0.424278661	0.710184102	0.861336129	1.199260777	0.830091407	0.923156471	0.919613015	0.088348981	0.253375627	0.468992074	0.599024999	0.728159721	0.975584677	0.867519234	0.963513991	0.605384796	0.581197579	0.572357778	0.61163521	1.32117584	0.735446588	0.815258892	0.295259331	0.562077816	0.322547572	0.688744021	0.773034265	0.754563476	0.768832268
ENSSSCG00025002803	0	0	0	0	0	0	0	0	0	0	0	0	0	0	0	0	0	0	0	0	0	0	0	0	0	0	0	0	0	0	0	0	0	0	0	0	0	0	0	0	0	0	0	0	0	0	0	0	0
ENSSSCG00025002805	3.890354715	4.732659187	5.229766895	17.18707137	15.84696393	15.90454498	8.166616712	8.612183677	8.342040067	23.8706232	26.070557	24.89726196	5.437495837	5.870115949	5.075395806	11.80953325	12.59420095	14.18166428	14.78902408	14.85667957	16.59520772	13.40722505	13.95334272	13.99350557	3.446419199	4.643412846	5.085749521	13.30967739	14.87965675	16.95675441	9.390264522	9.041648117	6.970945394	26.31637967	23.48828608	24.40858568	2.604995109	3.09365113	3.446356708	13.78036938	12.21060827	11.85006272	8.133576338	9.474283484	9.070401985	15.73895686	16.56862187	19.23504626	3.650202746
ENSSSCG00025002809	40.98697918	37.78639383	35.51323448	32.05235302	33.12562855	33.5033016	37.04890369	35.52880147	36.23108039	27.31774838	25.73202721	28.14689495	34.68321594	33.11910065	34.56619449	21.58647359	21.8588855	22.83655546	34.32902571	33.56406522	34.18636654	28.64238799	25.82552539	27.4655088	37.77422882	35.14694992	34.80587731	35.11060544	35.42000213	35.76633419	34.20829468	37.44368616	38.54336358	28.02651073	25.51689044	26.69054157	39.68368753	41.30051086	43.32434369	24.83503953	23.54702727	23.8808076	32.73836144	35.45005824	36.45080788	28.02479166	26.10850886	26.76295422	33.10534188
ENSSSCG00025002810	0.36704968	0.431352844	0.475369397	0.946399005	0.443378458	0.42529435	0.340392711	0.416826482	0.291458209	0.491848111	0.769920534	0.651842455	0.714446599	0.669691217	0.515008007	0.995233337	1.111363104	0.861714452	0.747044875	0.59322265	0.931162955	0.836478713	1.53867449	0.52028176	0.512868703	0.535425056	0.625820652	0.36074272	0.465557558	0.609308019	0.493886249	0.322095598	0.238141927	0.63649209	0.512262821	0.720965262	0.539345615	0.486880503	0.379069994	0.701293813	1.010606005	0.970908659	0.279869124	0.551695124	0.192064284	0.652843672	0.715126389	0.487825127	0.784815629
ENSSSCG00025002812	0.052700786	0.055051909	0.091004359	0.086965398	0.050928023	0	0	0	0.05579654	0.049126451	0.057055357	0	0	0	0.053777861	0.127017813	0	0	0.143013708	0	0	0	0	0.140615079	0	0.049200657	0	0.051795236	0.118834651	0	0.054028121	0	0.04973423	0.317868433	0.14121678	0	0.247804603	0	0	0	0	0.063726865	0	0.101391455	0	0.057683031	0.056649624	0.058982447	0
ENSSSCG00025002814	18.90228006	19.25876793	18.4452576	17.17003311	18.39309501	18.82012955	43.68632328	46.88382293	46.77067944	39.78135123	39.63547937	39.53810077	14.25178372	13.83994447	14.48873767	46.09294452	48.29322323	49.84835445	9.431740546	9.721233433	10.16553045	39.52364548	36.4585181	37.05858724	18.70596696	19.67940158	20.75729792	20.71718758	21.72177715	20.20269796	44.77326225	48.11223673	47.57785694	42.32790158	40.59581178	40.47731878	12.30837388	12.4122559	14.27516127	50.49356859	51.47814533	50.89121343	13.06484202	13.0629905	13.20238552	35.75992162	35.84717386	35.82390191	30.26554917
ENSSSCG00025002818	0	0	0	0	0	0	0	0	0	0	0	0	0	0	0	0	0	0	0	0	0	0.017675994	0	0	0	0	0	0	0	0.013795234	0	0.031413884	0	0	0	0	0	0	0	0	0	0	0	0	0	0	0	0	0
ENSSSCG00025002820	6.333465286	6.408769388	6.114013432	7.529981076	8.509593936	7.773112366	6.35386728	5.823217722	6.026876724	6.99933378	7.071579167	6.669110814	6.438012071	7.202504154	7.366155306	7.797882755	7.255851741	6.937918573	8.821317998	8.8137292	9.133451401	5.954250493	5.034497693	4.927123808	4.672801644	5.015217543	5.263608159	8.564502315	8.276264902	8.468825008	6.665084643	5.554689256	5.588089266	6.351447316	6.924763902	6.180324344	7.158111879	6.801897895	8.94491524	7.572295274	7.299378044	7.898461931	7.762459613	7.34036358	7.867092776	6.364279686	6.82443289	6.200198889	5.012187468
ENSSSCG00025002822	0.893301363	1.427176601	0.907390402	0.476915199	1.066370435	0.461447959	0.366915049	0.954771641	0.778874149	0.979664509	0.455112122	1.184177183	0.694269484	1.363534995	0.750695035	0.506589996	0.828819122	1.164047797	0.808048296	1.358820006	1.835283525	0.638671956	0.431564916	0.630923053	0.970456718	1.079258731	0.972724082	1.39439419	0.829417357	1.046748544	0.538706043	0.624278431	0.59507079	0.063388341	0.469350231	0.660569533	1.173640168	0.624531888	0.919363378	1.1120988	0.992085945	0.698951792	0.788997864	0.70767097	1.256963813	0.862722884	0.39539125	1.176209734	0.778993705
ENSSSCG00025002824	13.46324445	14.0069371	13.55377825	12.18769204	12.45729213	13.00357559	13.63025141	12.90592955	15.29286415	15.1668509	15.81491685	14.12596844	17.30967095	17.21581055	18.38275819	17.43953296	15.41377982	15.27705594	16.04881952	14.72146325	14.63819119	8.08241935	8.729401031	9.016941968	12.55667398	12.18742933	11.57700613	12.96405512	12.29076124	11.91784418	13.96997275	15.01168795	14.37715324	13.84092723	15.67677086	15.4416452	15.37787436	14.80744961	15.49687993	18.52134035	17.5631215	17.10391788	15.47337056	13.89481989	13.13625385	12.58827485	12.01120496	11.43825431	9.976296211
ENSSSCG00025002825	0	0	0	0	0	0	0	0	0	0	0	0	0	0	0	0	0	0	0	0	0	0	0	0	0	0	0	0	0	0	0	0	0	0	0	0	0	0	0	0	0	0	0	0	0	0	0	0	0
ENSSSCG00025002827	0	0	0	0	0	0.008163219	0	0	0	0	0	0	0.015791059	0.020352548	0	0	0.009425686	0.008057943	0	0	0.015794746	0	0.022903724	0	0	0.007810595	0	0	0	0	0	0	0	0	0	0	0	0	0.008131973	0.00983676	0	0	0	0	0	0	0	0	0
ENSSSCG00025002828	0.042458583	0.110881937	0.0183295	0	0.020515175	0	0	0	0.022476345	0	0	0	0.040069735	0	0.043326333	0	0	0	0.057609762	0	0	0	0	0	0.020635215	0.039638692	0.041366854	0.020864512	0	0	0	0	0	0	0	0.019062372	0.024955587	0.036044832	0	0	0	0	0.059767285	0.0204216	0	0	0	0	0
ENSSSCG00025002829	0	0	0	0	0	0	0	0	0	0	0	0	0	0	0	0	0	0	0	0	0	0	0	0	0	0	0	0	0	0	0	0	0	0	0	0	0	0	0	0	0	0	0	0	0	0	0	0	0
ENSSSCG00025002833	0.229114432	0.405029885	0.243469289	0.450785763	0.289532781	0.464305688	0.369187339	0.300213907	0.410508311	0.246432883	0.324367518	0.069073087	0.582140889	0.257246121	0.449609559	0.297340918	0.178703993	0.288570491	0.446381768	0.590780609	0.44918498	0.449839058	0.91672378	0.517269161	0.548191841	0.378434521	0.56664365	0.381069773	0.457017615	0.3176411	0.397497634	0.399728358	0.332642244	0.361425111	0.283354139	0.269029215	0.476506928	0.493742534	0.513920533	0.269385514	0.199645979	0.426230529	0.16539252	0.322119462	0.505899256	0.327935928	0.303116108	0.177524093	0.884307467
ENSSSCG00025002834	0	0	0	0	0	0	0	0	0	0	0	0	0	0	0	0	0	0	0	0	0	0	0	0	0	0	0	0	0	0	0	0	0	0	0	0	0	0	0	0	0	0	0	0	0	0	0	0	0
ENSSSCG00025002836	0	0	0	0	0	0.010613334	0	0	0	0	0	0	0	0	0	0	0	0	0	0	0	0	0	0	0	0	0.021195208	0	0	0	0	0	0	0	0	0	0	0	0	0	0	0	0	0	0	0	0	0	0
ENSSSCG00025002841	1.189562133	0.948918744	0.933704724	0.678121386	0.606124955	0.88634924	1.415833445	1.400005526	1.419731799	0.604844868	0.632219004	1.101964395	0.591934162	0.754154162	0.595901719	0.834049769	1.267098674	1.416534826	0.313028404	0.600719227	0.612488675	1.104084983	0.651317771	0.577084286	0.925018913	0.767294089	0.737529638	0.701473237	0.438927666	0.820650858	1.529946711	1.144608828	1.224655687	0.939263075	0.792056676	1.145823911	0.661043559	1.101674251	0.693751605	0.813759762	1.007245018	0.810758663	0.588612131	0.603360269	0.543234621	0.662847246	0.92996022	0.944049457	0.764588314
ENSSSCG00025002842	0	0	0	0	0	0	0	0	0	0	0	0	0	0	0	0	0	0	0	0	0	0	0	0	0	0	0	0	0	0	0	0	0	0	0	0	0	0	0	0	0	0	0	0	0	0	0	0	0
ENSSSCG00025002843	0	0	0	0	0	0	0	0	0	0	0	0	0	0	0	0	0	0	0	0	0	0	0	0	0	0	0	0	0	0	0	0	0	0	0	0	0	0	0	0	0	0	0	0	0	0	0	0	0
ENSSSCG00025002845	0.576977199	1.004529497	0.640498667	2.788328068	3.133005008	2.519987315	7.985645954	7.207452498	6.4868581	6.505360622	6.543971176	6.918504959	0.907524516	1.537289574	1.177538401	5.926658912	5.324152106	4.710350889	4.225008623	4.552338546	3.812493021	9.851222839	10.53035938	9.310175853	0.854599883	0.87211165	0.829827917	5.211579776	4.863344307	4.248160883	6.365764492	6.973387325	6.222843937	6.860724951	6.380587441	5.180838788	1.065824219	1.236211367	1.415405391	4.264175583	3.94233177	4.186155566	6.033398107	6.581016395	6.867985127	10.04423364	9.509882843	10.17824845	1.503910925
ENSSSCG00025002846	6.774461172	6.512289611	6.566793407	5.404341318	5.534470755	5.896342536	4.012072226	4.266640357	4.373848306	2.835936736	2.699713914	3.005268592	7.224831872	6.672976245	7.260680837	4.627822268	4.916534648	4.667449266	6.646740698	6.352857786	6.653732977	4.071467444	4.050540259	4.679661197	6.641443177	6.324534598	6.252035584	6.01267443	6.897488297	5.96091515	4.882863046	4.488732483	4.408509454	3.21871474	3.415253473	3.284061289	8.012412321	7.607000017	7.764368815	4.769345262	4.603400793	4.774371635	6.880064403	7.116417606	6.273215579	3.475453607	3.422124946	3.12580675	3.820003107
ENSSSCG00025002847	0	0	0	0	0	0	0	0	0	0	0	0	0	0	0	0	0	0	0	0	0	0	0	0	0	0	0	0	0	0	0	0	0	0	0	0	0	0	0	0	0	0	0	0	0	0	0	0	0
ENSSSCG00025002851	0	0	0	0	0	0	0	0	0	0	0	0	0	0	0	0	0	0	0	0	0	0	0	0	0	0	0	0	0	0	0	0	0	0	0	0	0	0	0	0	0	0	0	0	0	0	0	0	0
ENSSSCG00025002853	0.163851533	0.855806948	0.424411238	0.135191664	0.316679705	0.159875404	0	0.186071973	0	0	0	0.321085197	0.154632749	0	0.501600774	0	0	0	0.148214206	1.098493884	0	0	0	0	0.637065367	0.458907948	0.3192769	0.161036097	0.369467732	0	0.167978339	0	0.154628243	0.395312742	0	0	0	0	0	0.192651459	0	0.990663078	0	0	0.391944171	0	0.528386489	0	0.186849539
ENSSSCG00025002864	84.95093581	87.17997478	81.51774401	140.5304504	137.2634234	138.7160739	134.5598759	140.7125109	139.1137836	124.4569007	125.3849126	126.8660849	98.12102227	103.9989807	98.32905666	145.4192722	150.6121091	147.3758199	207.2157475	210.20045	210.759692	157.6583232	140.7404746	138.7892691	90.22892129	84.85966204	83.03956531	159.1044979	160.6355086	156.1752443	135.7259176	141.5581483	137.6151306	121.5159962	117.0701741	118.9758174	105.5156493	100.8308891	114.1910713	150.7023523	150.826592	153.1079197	271.2981589	276.9279064	297.4781794	140.7678159	137.1751556	137.0929325	110.6833419
ENSSSCG00025002865	0.008659674	0	0.014953631	0	0.008368378	0	0	0	0	0.008072348	0	0	0.016344909	0.007022129	0	0	0	0	0	0	0.008174363	0.052625996	0.023707041	0.011552776	0.02525203	0	0.00843701	0	0	0	0	0	0.040861083	0	0	0	0	0	0	0	0	0	0	0	0	0.009478346	0	0.009691863	0
ENSSSCG00025002866	69.71968847	66.9511543	70.92419572	80.06581484	77.64956926	76.7178993	77.15357541	76.28311608	76.68447306	87.28974119	89.7721078	88.10926912	84.31922529	83.81991568	84.84940006	80.92341336	77.30505503	77.4651695	66.71346679	69.73545924	71.01138569	101.7401327	94.6108828	99.2957021	64.33774385	68.74159116	69.51338214	84.69626462	85.45546709	83.85010095	78.2983431	76.6921717	77.84038268	87.26760471	88.31517052	90.86302134	86.27356317	86.18426462	81.02351187	76.41075474	76.39230198	76.64224458	88.75822338	89.22661135	84.38047868	91.15441417	93.42125142	94.32080054	66.74470967
ENSSSCG00025002867	0.107461423	0.074837043	0.123710464	0.029554984	0.051923304	0.017475616	0.15632477	0.244069233	0.246510185	0.200346097	0.038780256	0.10529127	0.033805106	0.058093637	0	0.021583352	0.121069637	0.155252195	0	0.068613634	0	0.217685804	0.098063442	0.28672621	0.034818081	0.05016218	0.034899429	0	0.100964186	0.067957176	0.073445315	0.077374508	0.354943268	0.086421467	0.047992188	0.128656802	0.063161856	0	0	0.147408039	0.202886341	0.064972272	0.067230772	0	0.021421261	0.117620649	0.231026885	0.140315315	0.163392774
ENSSSCG00025002871	11.44254929	10.64027134	14.27683064	11.43299778	11.15351732	11.81024545	15.41396655	14.94721282	16.10625993	15.75309518	14.50043588	13.80371772	12.26563987	10.96824736	13.09377432	14.70586605	15.23886608	15.6713243	9.303500909	9.248656236	10.05205674	11.37527487	14.03311851	13.67707406	12.47245407	14.5110342	14.177066	11.44094984	11.74500634	11.35610133	14.23963167	14.35850805	11.7347232	14.24213888	15.36023986	15.47126569	8.669296262	10.72475953	12.31150333	16.17565276	14.06929565	16.67585885	9.74502843	11.10264336	9.651175728	13.93600862	16.10366895	12.51033938	10.89898505
ENSSSCG00025002872	0	0	0	0	0	0	0	0	0	0	0	0	0	0	0	0	0	0	0	0	0	0	0	0	0	0	0	0	0	0	0	0	0	0	0	0	0	0	0	0	0	0	0	0	0	0	0	0	0
ENSSSCG00025002881	7.355852599	6.938552574	8.199538944	6.884481077	5.304786937	5.838292676	7.330711237	9.662519217	7.322998472	10.54128958	11.05402659	11.07988409	8.288943283	6.63256818	7.562204556	12.63511309	13.35871308	13.05927523	5.362796254	5.73064902	4.819073329	10.07474211	7.964891988	8.934553666	8.96418882	9.122251397	9.680410769	9.980968228	7.983878858	6.977615165	8.216443017	9.308172901	8.962158791	11.52226277	9.855354209	10.20328442	8.001698683	8.714597502	8.003594893	12.5213669	12.98957768	10.22243606	4.584848563	5.967067254	6.696873497	9.493279994	9.913281537	11.98032305	12.01907289
ENSSSCG00025002882	0	0	0	0	0	0	0	0	0	0	0	0	0	0	0	0	0	0	0	0	0	0	0	0	0	0	0	0	0	0	0	0	0	0	0	0	0	0	0	0	0	0	0	0	0	0	0	0	0
ENSSSCG00025002884	9.008813277	8.823733989	8.326029384	10.82802291	10.84280311	10.73571646	9.160437641	8.522009044	9.403671632	10.56062248	7.888902539	9.59057694	12.47066724	13.09652679	13.55818652	13.34657876	12.00801369	13.72232323	9.182026588	8.871175882	10.43742573	7.292357673	7.517953429	8.536320522	9.320524734	8.681252269	8.953774401	9.709132415	10.30001227	10.19623615	10.90817433	8.437718585	8.60433862	9.511757311	10.10284633	10.09123486	11.84726975	11.78738513	11.71651524	13.29895689	11.04245202	14.04994709	9.321773033	8.317328323	7.913120243	8.49153002	8.475793996	8.23650428	9.281091591
ENSSSCG00025002885	0.227773955	0.132186423	0.196661421	0.187933181	0.122284464	0.074082214	0.45283697	0.560436765	0.428717996	0.330284271	0.342492375	0.285166937	0.10747935	0.287314023	0.284080008	0.548973783	0.413439728	0.585014589	0.125910969	0.254507125	0.131394325	0.430643959	0.502314091	0.52333293	0.122999983	0.1535779	0.197259774	0.149240099	0.256802987	0.180051528	0.544858361	0.533006781	0.453788479	0.24423722	0.293868385	0.363599237	0.178502824	0.290049972	0.258295281	0.34220093	0.493744435	0.413143366	0.201877189	0.304316735	0.393503509	0.650969137	0.571295478	0.524009281	0.317464932
ENSSSCG00025002886	0	0	0	0	0.01699257	0	0.030695576	0.139780897	0.074467967	0.196697518	0.152296056	0.241205465	0.08297367	0	0	0.042380578	0.039621597	0.152424838	0	0.067364085	0	0.106860722	0	0.023458711	0.017091998	0.032832439	0.017131931	0	0	0	0.072107775	0.037982705	0.149348254	0.254542839	0.10994243	0.236838345	0	0.014927835	0	0.165398326	0.066397167	0.170104099	0.016501602	0.016915062	0	0.288696536	0.056704891	0	0.040104291
ENSSSCG00025002890	0	0	0	0	0	0	0	0	0	0	0	0	0	0	0	0	0	0	0	0	0	0	0	0	0.006310986	0	0	0	0	0	0	0	0	0	0	0	0	0	0	0	0	0	0	0	0	0	0	0	0
ENSSSCG00025002892	0	0	0.142768306	0.409295863	0	0	0	0	0	0	0	0	0	0.134086153	0	0	0	0.159261426	0.14957397	0	0	0	0	0	0	0	0	0	0	0	0	0	0.156046851	0	0	0	0	0	0	0	0	0	0	0.318127317	0.593309983	0	0	0	0
ENSSSCG00025002894	0	0	0	0	0	0	0	0	0	0.061095441	0	0	0	0	0	0	0	0	0	0	0	0	0	0	0	0	0	0	0	0	0	0	0	0	0	0	0	0	0	0	0	0	0	0	0	0	0	0	0
ENSSSCG00025002895	0.906278979	1.35733194	1.14073376	5.441519072	5.539656592	5.486838637	1.705938251	1.748370136	1.95371269	2.727827554	2.84891963	2.696026347	1.020163954	0.894277745	0.724241828	1.710585211	2.177407587	1.903514945	2.093914755	1.955575166	1.772819939	1.871249502	1.913108448	1.733467034	0.817237024	0.815506855	1.117017828	1.963846906	2.425191565	1.760786625	1.81343336	1.639212224	1.885702668	2.5026362	2.808822288	2.706040698	0.192533968	0.203931354	0.222878783	2.002765973	2.116476728	2.072950487	0.778760967	0.903309411	0.796631276	1.709034521	1.654942335	1.454241298	0.47316099
ENSSSCG00025002897	2.755784119	2.690574941	2.146090138	18.0711895	15.31708633	17.87334589	5.895375769	4.643121756	5.434865502	9.18415897	8.735969661	8.806312345	3.892603872	3.6222021	3.749474137	4.905460105	4.870209633	4.649245274	24.34129512	25.77231629	24.67024947	16.98807832	15.33521795	14.60972876	2.941281142	2.101926812	1.89524129	26.23461474	26.39934327	26.12373339	4.874841069	5.797043991	5.762245695	9.495011747	9.926288352	9.056976003	14.63066607	13.08895679	8.648610346	4.934367312	3.990022939	4.922295292	47.64919933	47.23173328	43.45135901	16.63899887	15.58581732	15.28018689	2.44423098
ENSSSCG00025002905	27.86292411	28.50293973	24.75480495	15.01926464	14.50415588	15.71501259	20.12062238	20.82483091	20.3930595	23.60545214	20.39483344	21.96462701	21.15607127	20.79962546	24.36780128	21.24081374	22.1343373	21.77659122	18.36326544	20.34587146	20.32546937	18.96739792	19.57008671	19.3302699	28.39248443	26.31779924	24.25936329	18.07959708	19.52525203	18.58146294	20.20044139	20.32514042	19.52112787	21.09999346	22.41215836	21.28679442	26.51050681	28.12993862	25.71736378	20.83720921	22.3304777	21.87214852	21.77770985	22.10124437	22.87642827	19.83992456	19.2362768	18.60705198	24.57636643
ENSSSCG00025002908	4.951147475	5.960985383	6.062076711	1.96178281	2.108467565	2.647496992	2.27060718	2.700113217	2.665417742	1.929579247	2.786119657	2.411876386	5.068562318	5.398545775	6.565183431	3.606898494	2.77330682	3.152189803	5.743779715	5.090205196	4.80569662	1.767928557	1.569864825	1.455398807	5.954567263	6.946532108	6.8133327	3.40900004	3.626823701	3.502519183	2.208137399	2.386691339	2.877381226	2.598266108	2.698387475	1.908919508	8.253508561	9.213864662	7.069221079	2.861367503	3.133513465	2.807476637	5.827634958	5.435484169	5.821374621	1.990109332	1.683838992	2.06624697	5.518489493
ENSSSCG00025002909	64.27166225	62.57786704	68.21601863	71.13584895	72.11269753	67.57838174	81.95374238	85.31979624	83.07127917	89.12321409	90.08006273	89.47246316	56.99667315	54.57497799	59.90052538	70.89822208	72.60143947	72.5074643	60.11264863	60.33004223	59.31951749	63.24886418	55.13005215	57.59795301	62.87555778	67.94489173	68.72510277	78.96373894	79.69854932	79.3729054	84.1236457	86.48981304	87.24197606	87.36232724	91.78451715	91.49313384	55.61941107	53.02901786	49.4470617	81.32198284	81.7016789	77.26344443	55.72305994	54.45790446	51.54754784	56.17524117	55.29022977	55.71346874	56.91724423
ENSSSCG00025002910	0.036039329	0.03764714	0.062233152	0.574887458	0.847457686	0.832232997	0.461354303	0.436551886	0.292532048	2.74359388	2.588140534	2.248167067	0.079360509	0.097414291	0.061293141	0.839655191	0.514306112	0.717366396	1.075796071	0.874416054	0.601012733	4.55552886	6.31440549	5.352870238	0.058384684	0.100937318	0.046816875	1.889070408	1.665929265	1.697914045	0.344838892	0.259490822	0.238074589	2.941790779	2.081637619	2.35154535	0.338921381	0.336547899	0.373655204	0.621483933	0.58969712	0.726324852	2.265991434	1.918305601	2.83051439	4.536339145	4.700421021	5.633459264	0.205488829
ENSSSCG00025002914	0	0	0	0	0	0	0	0.102169303	0	0	0	0	0	0	0	0	0	0	0	0.086166623	0	0	0	0.12002585	0	0	0	0	0	0	0	0	0	0	0	0	0	0	0	0	0	0	0	0	0	0	0	0	0
ENSSSCG00025002917	0	0	0	0	0	0	0	0	0	0	0	0	0	0	0	0	0	0	0	0	0	0	0	0	0	0	0	0	0	0	0	0	0	0	0	0	0	0	0	0	0	0	0	0	0	0	0	0	0
ENSSSCG00025002922	1.653700834	1.518085726	1.485504889	2.1500361	1.856347668	1.972142381	3.615762479	3.528297101	3.165665042	3.472361382	3.815781929	3.469743644	3.231666807	3.670779322	3.630678445	2.85843053	2.597069001	3.088992696	2.100273599	1.90378458	2.270578961	3.715366078	3.155343487	3.409557297	1.948392689	2.183250665	2.13196484	2.068545227	1.8644595	1.822189695	3.031082724	3.572099197	3.042407419	3.002398444	3.864287904	3.509773059	2.945406889	2.878692629	3.409625381	3.358455923	3.258835296	2.605655065	2.210281724	1.783606306	2.017840471	3.546945081	3.052464424	3.271639911	1.676277608
ENSSSCG00025002923	21.16227306	19.91521789	21.67241352	36.57517231	33.04047672	36.63558668	13.9549101	14.23931816	13.89232833	16.77227866	16.45142045	17.46938747	27.36199828	28.17872532	23.85414369	13.9869607	11.47467922	12.12171662	65.18614115	61.38443346	61.86487619	14.50357942	11.89956547	14.14727102	19.14285319	17.71147314	16.87144462	30.76275332	28.0636223	28.78468258	11.39718549	13.64307673	15.30819608	18.04977533	16.07095653	17.68375959	26.54804412	22.97133271	28.77039377	12.52317522	12.11533645	11.78035043	71.82677761	69.34428185	68.8242138	15.68854127	15.40747671	15.44201145	9.51482955
ENSSSCG00025002924	6.230610212	6.892458181	6.980430743	13.89254096	13.81768351	12.81077613	16.69374209	16.19981572	18.12741156	16.64553506	15.19079062	14.09174187	4.776561183	5.445215082	4.892040909	15.25838269	15.73296873	15.60584852	7.464281711	8.591027897	8.120473367	10.33399636	10.76932451	12.03373164	7.842280573	9.684276164	10.18786252	13.31420777	11.69524595	12.64441197	19.17973249	17.51771879	15.54307624	13.92387466	13.87562838	14.5190612	4.791195206	4.09823729	5.569054788	16.85119989	15.62138468	15.63393039	8.417881459	7.600412457	7.172324052	11.11619902	11.38389674	11.3666118	9.143332407
ENSSSCG00025002925	0	0	0	0	0	0	0	0	0	0	0	0	0	0	0	0	0	0	0	0	0	0	0	0	0	0	0	0	0	0	0	0	0	0	0	0	0	0	0	0	0	0	0	0	0	0	0	0	0
ENSSSCG00025002926	98.465497	98.2401787	99.80337227	100.5009728	93.54001475	99.87687981	61.73864916	63.33468673	62.6152025	73.91972013	75.44107934	76.2122976	108.476332	98.84817436	113.3807032	67.28371046	68.68536377	68.48514485	83.89483372	83.70464175	83.3752689	75.56409448	69.48540597	71.22817052	104.0039262	107.7712125	99.03607981	84.92375289	86.51121799	80.90965258	54.73558328	61.10296716	63.66015601	77.45892124	77.31800377	74.67381654	95.83343586	104.7713839	83.80863641	64.73816003	66.26714361	68.82304627	89.53180325	90.25839483	83.08476903	73.39478053	74.073804	73.31811579	95.22275571
ENSSSCG00025002929	0.267899287	0.396455572	0.289132346	0.313140064	0.25888762	0.392097399	0.194857342	0.076057495	0.047272708	0.124864754	0.072508832	0.087496379	0.337101946	0.398272415	0.569530193	0.349744755	0.251520254	0.344036243	0.14136037	0.235197169	0.168590332	0.43414926	0.305587874	0.446751873	0.390603662	0.562740135	0.478519878	0.855712042	0.302042159	0.571778829	0.091548888	0.144669883	0.210682578	0.026930885	0.179465421	0.240554223	0.393653266	0.49276649	0.36889677	0.209991681	0.337194529	0.053991547	0.335210075	0.128853385	0.373819585	0.464274569	0.455956962	0.299831499	0.330959753
ENSSSCG00025002934	0.442298618	0.382063885	0.315788132	0.456168191	0.353443843	0.348572141	0.452864769	0.405687832	0.351210122	0.467802517	0.589347647	0.650049784	0.208706777	0.137946114	0.182271164	0.481756567	0.364148468	0.294922999	0.392393439	0.366584287	0.345249502	0.661638828	0.419141386	0.612760568	0.372047377	0.357337477	0.372916624	0.484856204	0.479488562	0.564786457	0.497038313	0.468510129	0.385293593	0.63615689	0.59259066	0.420064863	0.269965515	0.202184462	0.322435213	0.280021941	0.385410642	0.503980556	0.470945899	0.605477805	0.508658079	0.409633908	0.731445824	0.418861664	0.290987956
ENSSSCG00025002935	0	0	0	0	0	0	0	0	0	0	0	0	0	0	0	0	0	0	0	0	0	0	0	0	0	0	0	0	0	0	0	0	0	0	0	0.026684177	0	0	0	0	0	0	0	0	0	0	0	0	0
ENSSSCG00025002936	19.9042685	21.7587845	21.39415248	17.59579315	17.25018852	17.87988868	19.67748485	18.47750609	16.91613229	19.14332324	17.88413989	19.0379668	17.463949	14.85938724	16.90285745	16.07247149	17.26354822	16.75814394	13.47289404	14.63239438	13.76139691	16.84126768	14.518485	15.17375209	24.39247779	22.01647272	23.63595162	15.39252374	16.43637961	15.43429854	15.8710085	16.74445217	16.82453382	17.91281486	19.79416039	19.25052905	14.35182698	15.82468926	15.53018087	15.97334675	17.55395877	15.90932133	14.88811555	14.84868546	16.81548457	15.98132931	16.08314968	14.52282751	20.02159878
ENSSSCG00025002938	0	0	0	0	0	0	0	0	0	0	0	0	0	0	0	0	0	0	0	0	0	0	0	0	0	0	0	0	0	0	0	0	0	0	0	0	0	0	0	0	0	0	0	0	0	0	0	0	0
ENSSSCG00025002939	3.774922069	4.624194448	4.173767976	6.094828604	5.353811587	5.591222696	5.309671716	5.088708659	6.555687087	6.075789733	6.115554854	6.14674147	4.869650099	4.954991835	5.237709735	5.596375506	5.538018681	6.199197006	5.797550166	6.086367058	5.998758994	5.875461212	5.576096165	5.434620975	5.385138186	5.2736383	5.7152329	5.044611427	6.09315569	7.599573178	6.431435851	5.602258279	5.715264904	4.946869396	5.215303787	5.901331128	5.299483772	5.371883905	5.93938295	5.651819041	4.990625811	7.224725208	5.912728591	5.851880893	6.333904417	5.112727198	5.283864888	5.227900763	6.84426765
ENSSSCG00025002941	1.642057524	1.674611742	1.864718102	1.221651663	1.01664161	1.021069598	0.359521223	0.41087542	0.459675262	0.996244378	0.813541029	0.774451941	1.812326379	1.773887757	1.919859663	0.456134383	0.570677033	0.487867227	2.155010756	1.812568219	1.996651709	0.818616497	0.792401878	0.779723209	0.746653202	1.195220413	1.035825766	1.159778189	1.192383508	1.08241601	0.479345229	0.619213114	0.430743284	0.778905279	0.845207288	0.78970496	1.2497755	0.836405971	1.228168142	0.595565504	0.553480602	0.592317393	2.073784514	2.077554121	2.063819676	0.560512319	0.490636826	0.629206822	0.590324517
ENSSSCG00025002943	0	0	0	0	0	0	0	0	0	0	0	0	0	0	0	0	0	0	0	0	0	0	0	0	0	0	0	0	0	0	0	0	0	0	0	0	0	0	0	0	0	0	0	0	0	0	0	0	0
ENSSSCG00025002944	0	0	0	0	0	0	0	0	0	0	0	0	0	0	0	0	0	0	0	0	0	0	0	0	0	0	0	0	0	0	0	0	0	0	0	0	0	0	0	0	0	0	0	0	0	0.01866082	0.018326506	0	0
ENSSSCG00025002945	0	0	0	0	0	0	0	0	0	0	0	0	0	0	0	0	0	0	0	0	0	0	0	0	0	0	0	0	0	0	0	0	0	0	0	0	0	0	0	0	0	0	0	0	0	0	0	0	0
ENSSSCG00025002946	0.016155066	0.033751574	0.013948382	0.026658649	0.062446551	0.063052146	0	0.073383629	0	0.045178135	0.104939582	0	0	0	0	0	0.018200838	0	0.131519627	0.123779242	0.076248466	0.117811791	0	0.043104593	0.015702986	0.075410628	0.047219022	0.015877476	0.109283853	0.030648747	0	0.052343958	0	0	0.04328904	0	0	0	0	0.037989233	0.02033376	0.097675176	0.136445123	0.202025579	0.173898146	0.035364679	0.034731111	0.018080667	0.073690287
ENSSSCG00025002951	0	0	0	0	0	0	0	0	0	0	0	0	0	0	0	0	0	0	0	0	0	0	0	0	0	0	0	0	0	0	0	0	0	0	0	0	0	0	0	0	0	0	0	0	0	0	0	0	0
ENSSSCG00025002953	605.1793369	622.6642509	653.2218061	746.413975	723.8378257	751.3592699	601.3849574	611.0243301	612.712609	870.5674972	850.2876678	897.3415682	937.6035722	892.2754193	797.5651876	783.1315284	798.5617282	766.6726754	817.3404105	755.5007195	734.1334745	762.7453333	933.1183286	953.5475926	615.7080463	658.7824445	624.9718277	735.2472481	740.035537	781.5366139	642.2564905	611.3244655	612.8015718	880.5591329	867.0245817	868.2025691	693.3640166	751.4957424	710.6339539	807.0818595	784.3715685	768.9963017	685.4938225	693.4945564	671.4097213	900.536005	932.5811295	929.2495246	752.2726002
ENSSSCG00025002954	0	0	0	0.00945196	0.022140742	0	0	0	0	0.010678758	0	0	0	0	0.046759394	0	0	0	0.020724868	0	0	0.04177077	0.015680802	0	0	0	0	0	0.038747146	0.010866669	0	0	0	0	0	0.030859233	0	0.009725232	0	0	0	0	0.032251541	0.033059629	0	0.012538727	0.06157046	0.051284738	0
ENSSSCG00025002956	126.0566941	123.0706022	125.3408609	132.9967153	132.3220894	135.2137469	159.4076019	160.3088106	157.4768141	158.8816272	165.7640555	164.5300735	151.6978823	151.5338735	154.4902579	132.0933414	133.6087122	134.0998058	192.1183237	181.205824	182.8155497	139.9992581	128.9686464	133.1663065	123.4428512	121.5129048	120.4793673	152.6106102	152.3363213	147.3201654	138.0863206	156.4794876	160.4872862	158.1773869	159.0888684	158.2431014	153.0834007	153.0218781	141.9924579	137.6416768	142.818733	141.541268	183.4219131	194.8454072	196.7986343	141.2543633	137.3764932	137.7581197	131.1816523
ENSSSCG00025002957	0	0	0	0.019102226	0	0	0	0	0.012255887	0	0.062661953	0	0.0218492	0.009386892	0.023624956	0.013949933	0	0.033447968	0	0.02217347	0.010927151	0	0.015845297	0.046329824	0.045007829	0	0	0.011376988	0	0	0	0.025004671	0.010924282	0.027928325	0.010339572	0.020788637	0.013607767	0.019654504	0.011251753	0	0.014570134	0	0.010863289	0.011135478	0.02769034	0	0.03732981	0.012955682	0.013200674
ENSSSCG00025002962	4.474705932	4.386049607	4.28898269	5.302194386	4.857564195	4.789267939	6.572467808	6.40228685	6.699368296	7.239910012	6.359665118	5.813596896	2.678872848	2.397712661	2.373597536	4.347176556	3.486751098	3.81617781	4.529097618	3.756996684	4.707729818	6.01369136	6.313937895	6.469318919	6.47632802	5.907415112	5.396745699	8.931250964	9.467694816	8.040463658	6.284949664	6.85537291	6.901617144	7.490477494	6.461787435	6.336699275	4.680823877	5.355082032	4.502690795	4.125536526	3.72167859	4.076056688	7.23306169	7.888351291	7.638838997	5.803926528	6.992500746	6.99364531	6.833665974
ENSSSCG00025002967	0	0	0	0	0	0	0	0	0	0	0	0	0	0	0	0	0	0	0	0	0	0	0	0	0	0	0	0	0	0	0	0	0	0	0	0	0	0	0	0	0	0	0	0	0	0	0	0	0
ENSSSCG00025002973	8.147685842	13.15363556	7.6742854	18.94535235	16.46300658	13.73176416	12.28348651	8.411472761	15.68417807	15.19016791	16.83992782	10.16036718	6.291222792	10.81138492	11.33755173	12.49646486	15.85542335	8.560847053	14.74020736	20.57257625	13.28457171	6.301854926	3.041645881	12.84605431	8.639653608	13.83010255	15.15471859	5.095799773	8.350982983	11.24179258	9.112249621	7.999782137	12.58207897	8.935151018	8.60068225	12.63678565	14.8020818	8.174523553	19.43886814	9.57979172	16.78120171	17.01769177	17.37754284	15.6753967	21.26162899	8.917954633	13.53537992	9.11884793	20.27189521
ENSSSCG00025002974	2.151539228	1.657266027	1.773213352	2.071073259	2.068664351	1.601003092	2.978106254	2.406296518	2.42748588	3.150233687	3.270455282	3.300544173	1.569012758	2.167636326	1.641089348	3.155866822	3.072843565	2.783938372	1.916717076	1.935735949	2.307910501	3.011256126	3.272295877	3.406722448	1.880085393	2.018789185	2.540869217	1.836898885	2.033706025	1.731678861	2.952111283	2.534979195	2.758510682	3.47368361	3.474682011	3.580894867	1.417879573	1.559007808	1.563188724	3.296291239	2.680705543	2.312608985	2.03948654	2.205569784	1.910491532	3.496732358	3.469129138	3.429563788	1.846340804
ENSSSCG00025002977	10.81420121	14.50344317	13.13210515	10.82231075	10.78754092	8.713725251	9.865162067	7.368450139	7.017404833	6.82889367	7.477859192	7.793048448	14.94650221	13.23871522	12.67270083	10.42562211	8.410642565	10.28130115	13.75810322	12.76277778	12.31563249	3.222367846	4.488553556	4.281593089	16.61507578	13.87382352	14.13881703	8.159854862	10.14725248	8.669779228	7.224152307	7.459925872	6.913378877	7.91135565	8.225922993	7.329764768	14.76275938	18.18354812	15.19065099	9.925900324	9.220638789	10.29266981	13.42218987	14.83232698	14.18585031	5.269177417	5.624759397	6.87149315	10.42258784
ENSSSCG00025002983	0.313525013	0.42828519	0.31234547	0.099494311	0.186448354	0.094128249	0.231551708	0.438206966	0.153204059	0.449631927	0.208880631	0.283563198	0.295885144	0.352021008	0.393763319	0.29063398	0.29888504	0.162600091	0.174525203	0.323374649	0.182125684	0.146564104	0.297109923	0.064349274	0.3281938	0.292702215	0.164480294	0.118514523	0	0.27452638	0.247247332	0.442806852	0.386915453	0.116372172	0.280040055	0.238211627	0.08505158	0.327586753	0.210977903	0.368632809	0.151777645	0.291631415	0.36212257	0.71919193	0.201915931	0.158383916	0.38886606	0.107967869	0.467540551
ENSSSCG00025002984	0.702220858	1.467097625	5.456715918	3.476357071	1.357198736	0	1.225829822	0	0	5.236752103	2.280732339	2.064119121	3.313558902	2.847154039	4.299435202	2.538706683	7.911455259	2.029031931	2.540814964	7.398020032	4.640065717	5.974485839	4.806063838	0	6.825700361	2.622331133	2.052494355	4.831082901	3.166866274	3.330563548	0.719907167	2.275262712	1.988077414	0	1.881667745	1.261087289	4.952873818	2.384576301	4.777903618	2.476947328	2.651575162	3.396559124	3.953955203	2.026512324	2.519641098	2.305822981	0	2.357765876	2.402351218
ENSSSCG00025002986	0	0	0	0	0	0	0	0	0	0	0	0	0	0	0	0	0	0	0	0	0	0	0	0	0	0	0	0	0	0	0	0	0	0	0	0	0	0	0	0	0	0	0	0	0	0	0	0	0
ENSSSCG00025002992	0.017067868	0	0.044209504	0	0.016493735	0.016653688	0.014897237	0.019382497	0	0	0.147825244	0	0.016107578	0	0	0	0	0.032877832	0.046316939	0	0.016111339	0	0.02336281	0	0	0	0	0	0.038486222	0.064760958	0.017497744	0.073735366	0	0.041178411	0	0.045977141	0	0.014489613	0.016589943	0	0.042965338	0	0	0	0	0	0	0	0
ENSSSCG00025002993	2.292027231	1.958956944	3.058377708	4.12608084	2.919677049	4.16785013	3.364536767	4.377531393	4.191513484	3.884681232	4.85003518	4.287322567	5.702641255	2.703424875	3.614618291	4.143130175	4.460292502	3.712724452	3.769609869	3.691882829	3.638741324	4.685194097	4.99126861	7.505431465	2.430422788	3.112439264	2.537605416	2.764608134	3.053981831	3.953038816	3.738246272	3.038067552	3.932741448	5.152775915	5.490312502	5.612931867	3.306687434	3.891591767	2.632910279	2.939883534	5.507510644	4.031368825	3.421936183	5.111184263	2.741343622	6.955973372	4.36758774	6.179860333	4.158212287
ENSSSCG00025002997	4.159308157	8.255245482	6.823226827	4.118146069	6.029094384	4.464213207	3.630342166	6.140375116	8.366905763	7.754421383	5.85387967	7.335561798	5.495409994	5.059173715	2.971019967	7.017245653	5.623218968	6.409659845	5.267304868	4.780259098	4.711451344	6.571934423	5.693337162	2.774443683	4.447206312	8.542747959	6.483777039	5.314191192	7.503037018	3.550893136	3.837658975	6.289059496	5.495249877	1.505229287	6.315648918	7.096041171	5.867250523	4.237208658	6.468546436	4.401344867	6.805709582	9.053136434	5.074242511	3.200850235	9.451884426	12.2918102	1.788385039	5.586091459	4.268793318
ENSSSCG00025003003	0.073867495	0.077162922	0	0	0	0	0	0	0	0.068857567	0.159942067	0	0	0	0	0	0	0	0	0	0	0	0	0	0	0	0	0	0	0	0	0	0	0	0	0	0	0	0	0	0	0	0.415921517	0	0	0	0	0	0
ENSSSCG00025003005	0	0	0	0	0	0	0	0	0	0	0	0	0	0	0	0	0	0	0	0	0	0	0	0	0	0	0	0	0	0	0	0	0	0	0	0	0	0	0	0	0	0	0	0	0	0	0	0	0
ENSSSCG00025003008	0	0	0	0	0	0	0	0	0	0	0	0	0	0	0	0	0	0	0	0	0	0	0	0	0	0	0	0	0	0	0	0	0	0	0	0	0	0	0	0	0	0	0	0	0	0	0	0	0
ENSSSCG00025003010	0	0	0	0	0	0	0.481576002	0	0	0	0	0	0	0	0	0	0	0	0	0	0	0	0	0	0	0	0	0	0	0	0	0	1.041373883	0.665577576	0	0.495427149	0	0	0	0	0	0	0	0	0	0	0	0	0
ENSSSCG00025003011	3.925234538	4.984370136	4.539490165	4.078034257	4.619695697	4.269200351	3.999662689	4.130388856	3.64110048	3.659012687	3.713500091	3.854786563	3.10115128	3.080766678	2.930597926	3.070316203	2.870438254	2.748731292	6.474191976	6.173639095	6.373716645	3.49058788	2.8220221	3.374972618	3.071565163	3.050981414	3.061198845	2.486326548	2.466501617	2.818169156	4.199458474	3.617084311	4.069611458	4.257214145	3.578385241	4.252127656	2.730430438	2.338719064	2.213937024	2.773334188	2.753558822	2.993762048	1.968528979	2.459527778	2.002791642	3.508004193	3.551608817	3.194067447	2.279153719
ENSSSCG00025003012	0	0	0	0	0	0.134588988	0	0	0	0	0.029866733	0	0	0	0.056302128	0	0.031080717	0	0.024954433	0.0264215	0.026041185	0	0	0.036803845	0	0	0	0	0	0	0	0	0	0	0.073922661	0	0	0	0	0	0	0	0	0.026537661	0	0	0	0.061751011	0
ENSSSCG00025003017	36.60296566	36.30385115	32.03695473	53.86371585	57.28318617	58.8413053	11.43987046	10.89086803	11.33824334	17.26242919	18.31809475	15.61629311	25.60060085	24.95972978	26.53951053	24.15988233	23.8733508	22.91629335	35.03062793	36.54334473	36.5130847	33.96979617	35.19386375	38.44385393	25.94602055	24.87753941	23.80419621	23.51888669	23.22123418	21.16173692	12.85161979	12.38006825	12.41205088	17.82162659	17.41761086	17.28429836	16.85678254	18.08597403	17.33402448	23.7600754	21.09540048	23.91146067	22.54266521	19.17570171	18.73486516	22.91833542	23.36682142	23.56239169	19.24281973
ENSSSCG00025003019	0	0	0.691633129	0	0	0	0	0	0	0	0	0	0	0	0	0	0	0	0	0	0	0	0	0	0	0	0	0	0	0	0	0.432580812	0	0	0	0	0	0	0	0	0	0	0	0	0	0	0	0	0
ENSSSCG00025003020	0	0	0	0	0	0	0	0	0	0	0	0	0	0	0	0	0	0	0	0	0	0	0	0	0	0	0	0	0	0	0	0	0	0	0	0	0	0	0	0	0	0	0	0	0	0	0	0	0
ENSSSCG00025003026	0	0	0	0	0	0	0	0	0.019829321	0.017458864	0	0.018350903	0	0	0	0	0	0	0	0	0.070718009	0	0	0.049972661	0	0	0	0	0.021116098	0	0	0	0	0	0	0.033634819	0	0	0	0	0.023573639	0	0.017576178	0	0	0	0.080529981	0.083846194	0
ENSSSCG00025003028	0.195280519	0.124662088	0.103037239	0.420710816	0.639522719	0.688067299	0	0.012320175	0.011486206	0	0	0	0.092146722	0.070379089	0.055353215	0	0.06111377	0	1.216879077	0.800066773	0.931923311	0	0	0.028946844	0.242542443	0.283594799	0.20082927	0.117287526	0.036694729	0.174948141	0	0	0.010238226	0	0	0	0.038259559	0.027630273	0.010545132	0.012755815	0	0	0	0.041744636	0.038927039	0	0.023323641	0	0.074229953
ENSSSCG00025003029	0	0	0	0	0	0	0	0	0	0	0	0	0	0	0	0	0	0	0	0	0	0	0	0	0	0	0	0	0	0	0	0	0	0	0	0	0	0	0	0	0	0	0	0	0	0	0	0	0
ENSSSCG00025003030	0	0	0	0	0	0	0	0	0	0	0	0	0	0	0	0	0	0	0	0	0	0	0	0	0	0	0	0	0	0	0	0	0	0	0	0	0	0	0	0	0	0	0	0	0	0	0	0	0
ENSSSCG00025003033	0	0	0	0	0	0	0	0	0	0	0	0.121977876	0	0	0	0	0	0	0.037536982	0	0	0.151310846	0	0	0	0	0	0	0	0	0	0	0	0	0	0	0	0	0	0	0	0	0	0	0	0	0	0	0.094643665
ENSSSCG00025003034	0.008581337	0.008964174	0.007409179	0	0	0.008373097	0	0	0	0	0	0	0	0	0	0	0	0.033060458	0	0	0	0	0	0	0	0	0.016721374	0	0	0	0	0	0.008098289	0.010351786	0	0.007705421	0	0	0	0	0	0	0.008053075	0	0	0	0.009224332	0	0
ENSSSCG00025003035	6.56637613	6.412458547	7.07296102	7.870850115	7.606325826	6.824428346	7.672831564	7.942652938	7.314423155	10.52736321	11.06864906	9.849745646	9.366046871	9.626038595	9.014130991	10.72255439	10.41007309	10.23853151	7.081215122	7.313153505	7.369408171	7.74697966	9.017453321	9.473495992	7.047913629	7.248494609	8.273035329	6.789888271	6.631565798	6.918560686	7.565005495	7.184298017	6.358230178	10.52707824	12.5898558	10.56310259	7.894948786	8.352619915	8.835719704	9.480920883	10.01473087	9.724800213	7.607349334	6.83092841	6.70243137	9.621885531	9.541472791	10.17377219	9.902729927
ENSSSCG00025003037	0.27035503	0.48780996	0.594175733	0.385296242	0.807533248	0.551570144	2.188106233	2.260774474	2.446018862	3.57408331	2.714071484	3.539964292	0.231949123	0.139510548	0.050160077	1.599385211	2.021376819	1.278290117	0.533571142	0.541400557	0.278403943	4.331502233	4.373518092	4.623232064	0.406129171	0.298290166	0.670481489	1.908277746	1.274663675	1.725231918	2.796839344	2.123578531	2.458589068	3.557814678	3.66611599	3.288285107	0.751185862	0.333840682	0.358342771	2.109533474	1.113661568	1.842633325	2.168085436	1.891411503	2.057706897	2.743929347	3.32883488	3.658466717	1.401371544
ENSSSCG00025003038	0	0	0	0	0	0	0	0	0	0	0	0.042519308	0	0	0	0.013073864	0	0	0	0	0	0	0	0	0	0.020256771	0	0.021325005	0	0	0	0	0	0	0	0	0	0	0	0	0	0	0	0	0	0	0	0	0
ENSSSCG00025003041	79.72414051	82.54699187	82.31550236	84.25285011	86.45913388	87.05436872	128.4496003	127.4398054	127.1148073	131.5017918	131.0375998	138.3761467	83.02339862	81.31572169	85.28474511	132.177313	131.3596677	129.4977615	77.56833345	76.42036871	74.8925276	96.1276242	96.03748285	97.22878582	90.68769681	90.12752076	93.61530553	94.34582518	94.56035731	96.92777451	114.884934	132.6813824	131.6316665	135.9206485	137.1764177	136.4579956	83.00872597	87.18894429	76.96309625	133.464829	134.7735867	133.6996565	64.86353587	64.48318051	66.16152303	101.151474	100.9714248	102.3648528	134.588052
ENSSSCG00025003047	26.0548034	25.69434507	24.61273114	13.34023625	14.75354861	13.97851787	20.40465847	19.12847248	18.17038939	14.73815211	14.21861459	14.01088308	23.6883727	23.08372007	23.77440137	18.28636232	18.91749175	16.41493463	14.70917016	14.73620314	14.07372874	16.62312825	15.27433053	14.49782826	23.11001462	22.20867019	21.09809924	15.04385006	15.58420327	16.3174757	18.76293344	19.17986982	19.29783216	14.4841426	13.89697719	14.18475929	23.7422319	20.96016268	21.98889613	17.84150826	17.71486171	18.7497556	15.30978561	15.70613277	16.43715866	17.74033136	17.23731413	16.06343579	19.67690514
ENSSSCG00025003049	8.034529145	8.485314229	7.284762558	6.426577025	6.710675929	7.168691144	8.598734151	11.03148227	9.556807032	8.863000789	9.006786705	8.76728816	5.6729573	5.885980245	6.093925475	7.930480036	8.897045816	8.911522985	7.632021987	8.579284266	8.066381274	8.738702992	8.537420212	8.83185306	6.35850256	6.162120896	5.952295769	6.680145876	6.943375878	6.708317642	9.807738004	11.54177469	10.22400259	9.976530291	9.510084368	9.533980265	4.953323671	4.502755795	4.534885813	9.04254504	9.408074463	8.58718633	7.705843304	7.256423422	7.776941285	7.579267363	7.475157085	7.815961755	10.17031715
ENSSSCG00025003055	0	0	0	0	0	0	0	0	0	0	0	0	0	0	0	0	0	0	0	0	0	0	0	0	0	0	0	0	0	0	0	0	0	0	0	0	0	0	0	0	0	0	0	0	0	0	0	0	0
ENSSSCG00025003057	4.478273507	5.05057358	5.520600782	5.905097233	6.03464263	5.06550015	5.819683485	5.264524064	5.522779175	6.702460384	7.380197989	6.69551278	5.635082991	6.193608066	5.331431535	6.865799839	6.045104134	6.973085657	4.575999956	4.757653067	5.174527275	5.453092826	6.538605624	6.140371524	5.384765702	5.946095624	5.332707725	5.632064591	5.479115798	5.546001294	6.401984271	5.606963867	5.439261901	7.302978493	6.962940254	7.051934361	6.629153199	6.681293867	6.900113568	6.932793219	5.511372177	6.377925361	5.463371538	5.664081226	5.951299526	6.871376059	7.149425774	6.005191112	4.78529694
ENSSSCG00025003059	12.87829092	12.74828076	13.53641115	12.87263906	12.40819503	13.86953935	7.819461404	8.829769818	8.339855901	7.841108843	8.018258339	7.892620229	16.18894609	14.56035513	16.14117999	9.017218467	9.433791295	9.523413463	17.31270295	17.58705586	17.14170665	9.481279833	7.612108358	8.284806177	9.747145096	9.908264338	8.827641838	10.46829378	10.8323	10.73132815	7.932024931	8.342629943	7.085459865	7.614119748	8.070194996	8.330032104	11.63830152	12.22930152	10.64992355	8.752968728	9.14582295	9.540582053	15.68011395	16.96661554	17.3967312	8.064682352	6.89426852	8.303323756	6.922096013
ENSSSCG00025003061	0	0	0	0	0	0	0	0	0	0	0	0	0	0	0	0	0	0	0	0	0	0	0	0	0	0	0	0	0	0	0	0	0	0	0	0	0	0	0	0	0.04736054	0	0.035311361	0	0	0	0	0.042112728	0
ENSSSCG00025003062	0	0	0	0	0	0	0	0	0	0	0	0	0	0	0	0	0	0	0	0	0	0	0	0	0	0	0	0	0	0	0	0	0	0	0	0	0	0	0	0	0	0	0	0	0	0	0	0	0
ENSSSCG00025003069	0	0	0	0	0	0	0	0	0	0	0	0	0	0	0	0	0	0	0	0	0	0	0	0	0	0	0	0	0	0	0	0	0	0	0	0	0	0	0	0	0	0	0	0	0	0	0	0	0
ENSSSCG00025003070	0.085758931	0.1343773	0.037022392	0	0	0	0.112278624	0.194777958	0.09079659	0.119913733	0.092845038	0.042013527	0.040466937	0.034770953	0	0.10334677	0.096618883	0.082598709	0	0	0.040476386	0	0.117388395	0.114410049	0.125038603	0.080063242	0.167107656	0	0	0.081349213	0.043959438	0.092622378	0.283260303	0	0.076599744	0.07700533	0.050405932	0.218412817	0.083357557	0	0.053970734	0	0.080479659	0.08249614	0.102570639	0	0.276554388	0.095980953	0.146693928
ENSSSCG00025003071	47.09632966	49.77451904	42.29296833	38.70659925	38.59407516	38.69883185	13.3607101	13.01790893	11.94174222	14.20488515	11.76258495	12.76549447	43.18657662	43.13686843	42.2570358	14.11941692	15.14526692	15.4084921	33.731509	30.9305895	32.76688383	20.1438603	16.54194386	15.84586481	74.26123718	69.36953353	65.26215554	30.31509662	30.54596887	28.05811922	12.31841152	13.05200725	13.35964324	13.9394442	14.00156259	13.97235326	55.3629663	60.38338009	56.33817557	15.12916757	15.61633659	14.1122043	21.14807756	20.0172371	18.19812303	17.68681076	16.35546258	17.33812763	80.90131643
ENSSSCG00025003075	0.706041428	0.676078176	0.626533819	0.372181621	0.189525395	0.133954365	2.122637494	1.536764175	1.744203481	1.042079479	0.828078735	0.461188748	0.31464988	0.159035808	0.28018324	0.70903306	0.530299939	0.736692406	0.425773128	0.356886712	0.388775909	0.691280734	0.832214318	0.863428611	0.41939559	0.78731759	0.515915338	0.327679544	0.442235588	0.353472214	1.930197236	1.503912616	1.998893939	1.088292968	0.91091738	0.915740571	0.461094528	0.31634341	0.457514166	1.060735997	0.913352392	0.592888675	0.809817448	0.565982767	0.774079075	0.901587658	0.695699294	0.504848672	0.916965638
ENSSSCG00025003079	0.053544485	0.037288832	0.046230635	0.051541961	0	0.008707523	0.171361258	0.081074436	0.113379601	0.008318821	0.048307309	0.043719308	0.008421985	0.043419217	0.018212935	0.043017091	0.140758356	0.08595228	0	0.008546978	0.008423952	0.065079397	0.085508117	0.035716555	0.069394808	0.05831971	0.078251559	0.061395178	0.010061425	0.050791232	0.100637295	0.173489251	0.160013053	0.075356695	0.039854876	0.096158166	0.031471471	0.045456109	0.008674194	0.062955915	0.179718358	0.097120625	0.075372475	0.017169109	0.032020526	0.146516232	0.047963784	0.079902282	0.152649813
ENSSSCG00025003080	0.093710582	0	0.080910288	0	0	0	0	0	0	0	0	0	0	0	0	0	0	0.045128671	0	0	0	0	0	0	0	0	0	0	0	0	0	0	0	0	0	0	0	0	0	0	0	0	0	0	0	0	0	0	0
ENSSSCG00025003083	0.756789121	0.667027838	0.741899802	0.721981433	0.59420729	0.630737489	0.020641981	0.071618313	0.016692594	0.176365321	0.09388056	0.146756392	2.202147091	2.633710883	2.558098128	0.018999895	0.062170497	0.075927229	2.937921487	2.431132403	2.604498179	0.114977713	0.215813918	0.157753759	0.245203757	0.242868618	0.168971446	0.263423969	0.275525215	0.157035173	0.056572381	0.017028258	0.066955224	0.123625285	0.133784318	0.134492689	1.121298668	0.990473521	0.743260411	0.092688411	0.039689223	0.095325504	0.828568539	1.122327572	1.169146776	0.163941246	0.220321528	0.10587431	0.125855791
ENSSSCG00025003087	0	0	0	0	0	0	0	0	0	0	0	0	0	0	0	0	0	0	0	0	0	0	0	0	0	0	0	0	0	0	0	0	0	0	0	0	0	0	0	0	0	0	0	0	0	0	0	0	0
ENSSSCG00025003089	0.397846867	0.377814439	0.187365496	0.059683276	0.069902544	0.141160892	0.220977349	0.12321823	0.229754849	0.404578507	0.391563858	0.673312436	0.170664907	0.029328543	0.369070803	0.217926884	0.57047149	0.383186186	0.065432359	0.173197793	0.034140952	1.362742255	0.495072797	0.820270306	0.562492498	0.270126418	0.387617106	0.177732147	0.1631095	0.27446517	0.111236492	0.312499851	0.10239596	0.479928178	0.775322629	0.584570897	0.510195698	0.153522053	0.105465431	0.425250712	0.500754551	0.481084545	0.067882843	0.069583701	0.086516105	0.950091609	0.194389678	0.769099549	0.412443799
ENSSSCG00025003090	0	0	0	0	0	0	0	0	0	0	0	0	0	0	0	0	0	0	0	0	0	0	0	0	0	0	0	0.049365455	0	0	0	0	0	0	0	0	0	0	0	0	0	0	0	0	0	0	0	0	0
ENSSSCG00025003094	0	0	0	0	0	0	0	0	0	0	0	0	0	0	0	0	0	0	0	0	0	0	0	0	0	0	0	0	0	0	0	0	0	0	0	0	0	0	0	0	0	0	0	0	0	0	0	0	0
ENSSSCG00025003095	0	0	0	0.046520593	0	0.055014477	0.688970046	0.448202563	0.716336809	0.788379651	1.037705468	0.497196577	0	0	0	0.67945921	0.698748968	0.434439927	0	0	0.05322286	1.096464554	1.697908684	1.880488419	0	0.105276067	0.109865878	0.332483286	0.508547869	0.160450507	0.924844244	1.096111963	0.478879961	0.544121814	0.654692184	0.506275919	0	0.047865583	0	0.397757965	0.78063405	0.545432852	0.052911809	0.108475112	0	1.604538619	1.393970612	0.820341898	0.321482523
ENSSSCG00025003099	82.7229816	79.97573493	90.99782958	102.2136884	108.3119146	106.6021234	129.3085553	127.5802901	122.1959237	136.9339247	139.6530935	141.3170822	94.04860858	103.7168423	90.22815709	163.8986884	162.9493703	160.8088684	76.9667068	82.86556519	81.73000657	77.92506698	68.06686689	67.25641319	109.6330932	110.3539853	121.4845024	149.0992058	152.4054394	147.2211146	120.7259569	129.4323495	134.1850721	133.8656579	132.2548972	136.6020025	166.9805759	140.7797798	177.762654	158.2722445	158.0114859	165.267479	140.9448602	152.4067017	157.592754	95.89558173	87.33581012	89.53019716	77.78973639
ENSSSCG00025003100	0	0	0	0	0	0	0	0	0	0	0	0	0	0	0	0	0	0	0	0	0	0	0	0	0	0	0	0	0	0	0	0	0	0	0	0	0	0	0	0	0	0	0	0	0	0	0	0	0
ENSSSCG00025003105	0	0	0	0	0	0	0	0	0	0	0	0	0	0	0	0	0	0	0	0	0	0	0	0	0	0	0	0	0	0	0	0	0	0	0	0	0	0	0	0	0	0	0	0	0	0	0	0	0
ENSSSCG00025003106	0	0	0	0	0	0	0	0	0	0	0	0	0	0	0	0	0	0	0	0	0	0	0	0	0	0	0	0	0	0	0	0	0	0	0	0	0	0	0	0	0	0	0	0	0	0	0	0	0
ENSSSCG00025003107	17.13463197	16.34402291	15.93215689	4.64428145	4.825119795	4.523919164	13.54793307	15.07359076	16.8277692	11.21689173	10.29087536	12.39773756	10.12673774	11.34191205	10.52253989	12.33314919	13.24232858	11.99283752	6.494307018	6.712743155	5.928159671	7.896875604	6.728489373	7.819682395	16.38383408	17.32847994	17.40411617	8.763005263	8.968625229	7.648739	17.13696998	15.206698	15.96524417	11.37303535	11.2049258	11.7098121	11.92127042	10.7550409	12.4044627	11.92372751	14.65755061	12.50673072	10.9139142	9.606222459	10.42299483	6.279791293	6.784015803	6.490674093	21.32560355
ENSSSCG00025003109	0	0	0	0	0	0	0	0	0	0	0	0	0	0	0	0	0	0	0	0	0	0	0	0	0	0	0	0	0	0	0	0	0	0	0	0	0	0	0	0	0	0	0	0	0	0	0	0	0
ENSSSCG00025003110	0	0	0	0	0	0	0	0	0	0	0	0	0	0	0	0	0	0	0	0	0	0	0	0	0	0	0	0	0	0	0	0	0	0	0	0	0	0	0	0	0	0	0	0	0	0	0	0	0
ENSSSCG00025003113	0	0.019490427	0	0	0	0	0.016285179	0	0	0	0	0	0	0	0	0	0	0	0	0	0	0.022677482	0	0	0	0.034837732	0	0	0	0	0	0	0	0	0	0.016753575	0	0	0	0	0.02348416	0	0	0	0	0	0.020056078	0	0
ENSSSCG00025003114	0	0.040144462	0	0.031708066	0	0.074994859	0	0	0.040687456	0	0.083210798	0	0	0.03116288	0.078430825	0.046311399	0.043296521	0.037013849	0	0	0	0.140126534	0.999469992	0.307614225	0.037354579	0	0.037441854	0	0	0	0	0	0	0	0	0.069014727	0	0	0.037353902	0	0	0.092940673	0	0	0	0	0	0.043010654	0
ENSSSCG00025003120	0	0.009409172	0	0	0	0	0	0	0	0	0	0	0	0	0	0	0	0	0	0	0	0	0	0	0	0	0	0	0	0	0	0	0	0	0	0	0	0	0.017510225	0	0	0	0	0	0	0	0	0	0
ENSSSCG00025003122	0.017624187	0.009205225	0	0	0	0.02579476	0.007691403	0	0	0	0	0	0	0	0.008992191	0	0	0	0	0	0	0.010710454	0	0.011756117	0	0	0	0	0	0	0	0	0.008316056	0.031890451	0	0	0	0	0.008565342	0	0	0	0	0.008476828	0	0	0	0	0
ENSSSCG00025003124	0.020070901	0	0	0	0	0	0	0	0	0	0	0	0	0	0	0	0	0	0	0	0	0	0	0	0.03901848	0	0	0	0	0	0	0	0	0	0	0	0	0	0	0	0	0	0	0	0	0	0	0	0
ENSSSCG00025003128	0	0	0	0	0	0	0	0	0.072957413	0.042823907	0.024867798	0.045011943	0	0	0	0	0.051757184	0.044246802	0	0	0	0	0.094324617	0	0	0	0	0.022575154	0	0	0	0	0	0	0.020516627	0	0	0	0	0.081021642	0.086733767	0	0	0	0	0	0	0.077123183	0
ENSSSCG00025003131	0	0	0	0	0	0	0	0	0	0	0	0	0	0	0	0	0	0	0	0	0	0	0	0	0	0	0	0	0	0	0	0	0	0	0	0	0	0	0	0	0	0	0	0	0	0	0	0	0
ENSSSCG00025003134	0	0	0	0	0	0	0	0	0	0	0	0	0	0	0	0	0	0	0	0	0	0	0	0	0	0	0	0	0	0	0	0	0	0	0	0	0	0	0	0	0	0	0	0	0	0	0	0	0
ENSSSCG00025003135	0	0	0	0	0	0	0	0	0	0	0	0	0	0	0	0	0	0	0	0	0	0	0	0	0	0	0	0	0	0	0	0	0	0	0	0	0	0	0	0	0	0	0	0	0	0	0	0	0
ENSSSCG00025003137	0	0	0	0	0	0	0	0	0	0	0	0	0	0	0	0	0	0	0	0	0	0	0	0	0	0	0	0	0	0	0	0	0	0	0	0	0	0	0	0	0	0	0	0	0	0	0	0	0
[truncated: 32,000 more rows]
[truncated: 29 more columns]
