# Supplementary material for: Swine IFN cocktail can reduce mortality and lessen the tissue injury caused by African swine-fever-virus-infected piglets
Source: Front Cell Infect Microbiol. 2024 Dec 3;14:1388035. doi: 10.3389/fcimb.2024.1388035 (PMC11649406; doi:10.3389/fcimb.2024.1388035)
Supplement: Supplementary file 3 [file Table3.xlsx]

## Sheet: Sheet1
s-IFIT5-F	NM_001315572.1	TGACTGTGAGAAAGGGTG		336
s-IFIT5-R		AGGACATAAGGTTGGGAT
s-ISG12-F	NM_001198921.1	GGTAGCCACCCAAGCAGT		237
s-ISG12-R		GAAGCCATCAAAGTCACAGG
s-CXCL10-F	NM_001008691.1	CACCATACATCAAGCCCTAA		341
s-CXCL10-R		TAGAAGCCCACGGAGTAA
s-STAT1-F	NM_213769.1	TCCTGAACCCACCTTGTG		301
s-STAT1-R		TCTCGCTCCTTGCTGATA
s-IRF1-F	NM_001097413.1	CCCCTCACCAAGAACCA		183
s-IRF1-R		CAAGTCCTGCCCGATGT
s-OASL-F	NM_001031790.1	CCTCCTGCGACTGGTAAA		404
s-OASL-R		GGACTGGGCTCTTGTTGTT
s-MX1-F	NM_214061.2	GAGTGTCGGCTGTTTACC		88
s-MX1-R		TGGCGTCATAACCATTTT
s-GBP1-F	NM_001128473.1	TTTCAGGAGGCATCAAGG		389
s-GBP1-R		AATTAAAGCCGAGCAACG
s-PKR-F	NM_214319.1	GCACCTACATTTACCTCG		202
s-PKR-R		CTTTCACTTCACGCTCTA
β-actin-F		AAGTACTCCGTGTGGATCGG
β-actin-R		ACATCTGCTGGAAGGTGGAC
s-ISG56-F	NM_001244363.1	AGGTGAGAAGGCTGGTTA		302
s-ISG57-R		AAGGTGGTCTAGGCGATA
APOBEC3-F	NM_001097446.1	GCCCGATGACTCCATTC		256
APOBEC3-R		CCTCTGATAACACCTGACCC
