# Supplementary material for: Swine IFN cocktail can reduce mortality and lessen the tissue injury caused by African swine-fever-virus-infected piglets
Source: Front Cell Infect Microbiol. 2024 Dec 3;14:1388035. doi: 10.3389/fcimb.2024.1388035 (PMC11649406; doi:10.3389/fcimb.2024.1388035)
Supplement: Supplementary file 4 [file Table4.xlsx]

## Sheet: temperature 
ASFV infecting control group			PBS cohabitation infection control group			IFN cocktail treatment group
39	39	38.9	38.9	39.9	38.8	39.4	38.4	39
38.2	39.3	38.2	39.1	40.1	38.6	39	39	38.8
38.3	39.4	38.6	38.8	39.7	38.8	39.1	38.8	39
39.7	40.5	39.4	39.8	39.8	38.6	38.9	39	39
40.5	39.7	40.2	38.4	40.2	38.1	39	39.2	39.5
40.4	41.7	40.4	39.4	39.9	39.6	40.2	40	39.5
41	40.1	41.4	39.3	39.8	38.9	40.5	39.9	40
41.1		41.3	38.9	40.1	39.7	39.3	39.2	39.5
40.6		41.7	39.3	40.6	41.4	39.7	40.2	40.2
			40.2	39.2	40.7	40.9	40.6	39
			40.3	39.5	42	41.1	41.6	40.6
			40.1	39.2		40.9	41.5	40.1
			40.1	40.3		41.2	41.2	40.9
			40.4	40.2		40.8	40.6	41
			41.3	38.9		41.1	40.9	40.7
			40.6	39.6		40.5	40.4	39.9
			41.2	39.8		41.2	40.7	39.9
			40.9	39		40.7	40.3	39.5
							40.3	39.7
							39.5	39.8
							39.5	39.3
							39.3	39.3
							39.5	40.6
							39.9	40.2
							39.2	39.7
							39.2	39.3
							38.8	39.6
							38.9	39.3
							39.2	39.2
