# Supplementary material for: Swine IFN cocktail can reduce mortality and lessen the tissue injury caused by African swine-fever-virus-infected piglets
Source: Front Cell Infect Microbiol. 2024 Dec 3;14:1388035. doi: 10.3389/fcimb.2024.1388035 (PMC11649406; doi:10.3389/fcimb.2024.1388035)
Supplement: Supplementary file 5 [file Table5.xlsx]

## Sheet: Sheet1
CT values of P72 in the mouth, nose, anal swabs of infected pigs
Divide groups	Type	Sample	0d	3d	7d	11d	14d	18d	21d	25d	28d
Interferons cocktail treatment group	Mouth	IFN-1	-	34.52	-	-	-	/	/	/	/
		IFN-2	-	34.47	-	-	36.37	-	-	34.55	29.17
		IFN-3	-	-	-	-	-	33.82	-	33.28	29.5
	Nose	IFN-1	-	-	-	-	30.2	/	/	/	/
		IFN-2	-	-	-	-	37.15	33.29	-	31.38	28.13
		IFN-3	-	30.77	-	-	35.08	33.05	-	32.81	30.97
	Anal	IFN-1	-	-	-	-	26.02	/	/	/	/
		IFN-2	-	-	-	-	-	-	-	-	-
		IFN-3	-	-	-	-	-	-	-	-	-
ASFV infecting control group	Mouth	ASFV-1	-	-	/	/	/	/	/	/	/
		ASFV-2	-	33.06	34.19	/	/	/	/	/	/
		ASFV-3	-	31.72	29.65	/	/	/	/	/	/
	Nose	ASFV-1	-	28.98	/	/	/	/	/	/	/
		ASFV-2	-	-	30.66	/	/	/	/	/	/
		ASFV-3	-	31.01	24.4	/	/	/	/	/	/
	Anal	ASFV-1	-	26.11	/	/	/	/	/	/	/
		ASFV-2	-	-	32.64	/	/	/	/	/	/
		ASFV-3	-	34.97	28.75	/	/	/	/	/	/
PBS cohabitation infection control group	Mouth	PBS-1	-	36.69	-	-	-	/	/	/	/
		PBS-2	-	-	35.13	26.97	/	/	/	/	/
		PBS-3	-	-	34.04	34.59	35.72	/	/	/	/
	Nose	PBS-1	-	-	-	-	36.7	/	/	/	/
		PBS-2	-	37.54	31.62	27.99	/	/	/	/	/
		PBS-3	-	-	-	34.71	33.77	/	/	/	/
	Anal	PBS-1	-	-	-	-	-	/	/	/	/
		PBS-2	-	-	-	25.83	/	/	/	/	/
		PBS-3	-	-	-	-	-	/	/	/	/
