# Supplementary material for: Swine IFN cocktail can reduce mortality and lessen the tissue injury caused by African swine-fever-virus-infected piglets
Source: Front Cell Infect Microbiol. 2024 Dec 3;14:1388035. doi: 10.3389/fcimb.2024.1388035 (PMC11649406; doi:10.3389/fcimb.2024.1388035)
Supplement: Supplementary file 6 [file Table6.xls]

## Sheet: OD450
IFNα2-Fc
OD450	1	2	3	4	5	6	7	8	9	Blank	3D4/2	V
A	0.4536	0.573	0.5831	0.1538	0.0697	0.0704	0.0696	0.0761	0.072	0.0604	0.6402	0.0685
B	0.5208	0.5947	0.5811	0.1855	0.0767	0.0749	0.0823	0.0846	0.0804	0.0583	0.656	0.0685
C	0.5108	0.5815	0.5797	0.2366	0.0829	0.0906	0.0779	0.0802	0.0846	0.0604	0.6964	0.0664
D	0.5262	0.5951	0.5756	0.244	0.0774	0.082	0.0907	0.0793	0.0879	0.0625	0.6945	0.0705
E	0.5321	0.5832	0.6164	0.2548	0.0922	0.0864	0.0885	0.0798	0.0841	0.0611	0.6906	0.0677
F	0.5388	0.5959	0.6007	0.2441	0.0855	0.08	0.086	0.0849	0.0843	0.0643	0.7054	0.0683
G	0.5211	0.6298	0.6169	0.2662	0.0885	0.0714	0.0893	0.0802	0.0884	0.0601	0.7016	0.07
H	0.5356	0.6583	0.6763	0.1703	0.0702	0.0789	0.0737	0.0755	0.0742	0.0579	0.7376	0.0668
