# Supplementary material for: Swine IFN cocktail can reduce mortality and lessen the tissue injury caused by African swine-fever-virus-infected piglets
Source: Front Cell Infect Microbiol. 2024 Dec 3;14:1388035. doi: 10.3389/fcimb.2024.1388035 (PMC11649406; doi:10.3389/fcimb.2024.1388035)
Supplement: Supplementary file 7 [file Table7.xls]

## Sheet: 光度测量1
IFNα2-hFc
OD450	1	2	3	4	5	6	7	8	9	PK15	V	B
A	0.0452	0.046	0.0461	0.0463	0.0468	0.0467	0.0463	0.0469	0.0465	0.0467	0.0473	0.0453
B	0.0455	0.2411	0.256	0.1836	0.1051	0.0868	0.0738	0.0734	0.071	0.2535	0.0659	0.0561
C	0.0457	0.2501	0.2623	0.1867	0.0829	0.0718	0.0733	0.0739	0.0702	0.2487	0.0641	0.0562
D	0.0449	0.2397	0.2471	0.3396	0.111	0.0803	0.0758	0.0708	0.0788	0.2624	0.0669	0.056
E	0.0452	0.2377	0.2633	0.1136	0.0784	0.0764	0.0767	0.0723	0.0707	0.2676	0.0641	0.056
F	0.0448	0.2634	0.5875	0.2504	0.0777	0.0725	0.0664	0.0696	0.0709	0.2887	0.0679	0.0558
G	0.0448	0.2764	0.3026	0.2383	0.0749	0.0949	0.0718	0.0723	0.0694	0.2848	0.0682	0.0555
H	0.0445	0.0445	0.0449	0.0451	0.0444	0.0439	0.0446	0.0444	0.0444	0.0444	0.045	0.0444
