# Supplementary material for: Swine IFN cocktail can reduce mortality and lessen the tissue injury caused by African swine-fever-virus-infected piglets
Source: Front Cell Infect Microbiol. 2024 Dec 3;14:1388035. doi: 10.3389/fcimb.2024.1388035 (PMC11649406; doi:10.3389/fcimb.2024.1388035)
Supplement: Supplementary file 8 [file Table8.xls]

## Sheet: OD450
IFNγ-Fc
OD450	1	2	3	4	5	6	7	8	9	B	3D4/2	V
A	0.3655	0.3851	0.4974	0.3792	0.4394	0.3718	0.4822	0.4351	0.4599	0.061	0.7072	0.0704
B	0.3758	0.4304	0.3823	0.4393	0.504	0.3554	0.3464	0.4195	0.4943	0.0612	0.7039	0.0715
C	0.4075	0.389	0.4646	0.4543	0.441	0.3552	0.4364	0.4786	0.4863	0.0622	0.7789	0.0716
D	0.4232	0.4071	0.4195	0.4202	0.4442	0.4234	0.493	0.471	0.4867	0.0597	0.7243	0.0716
E	0.4139	0.4301	0.4407	0.4655	0.4878	0.496	0.4718	0.4673	0.5368	0.0617	0.7546	0.0673
F	0.4077	0.4262	0.4427	0.4504	0.4984	0.4865	0.4466	0.427	0.3968	0.0658	0.7511	0.0684
G	0.4124	0.5021	0.5187	0.5049	0.5524	0.4984	0.497	0.4535	0.5486	0.0629	0.7808	0.0687
H	0.3958	0.4555	0.4922	0.4643	0.4532	0.5108	0.5082	0.4508	0.5007	0.0582	0.8881	0.0661
