# Supplementary material for: Swine IFN cocktail can reduce mortality and lessen the tissue injury caused by African swine-fever-virus-infected piglets
Source: Front Cell Infect Microbiol. 2024 Dec 3;14:1388035. doi: 10.3389/fcimb.2024.1388035 (PMC11649406; doi:10.3389/fcimb.2024.1388035)
Supplement: Supplementary file 9 [file Table9.xls]

## Sheet: OD450
IFNγ-Fc
OD450	1	2	3	4	5	6	7	8	9	PK15	V	B
A	0.0457	0.0456	0.0463	0.0467	0.0467	0.0469	0.0466	0.0469	0.0467	0.0466	0.0471	0.0455
B	0.0462	0.2128	0.248	0.204	0.2259	0.1076	0.1088	0.0715	0.0762	0.2844	0.0668	0.0564
C	0.0458	0.2527	0.2411	0.2019	0.2163	0.1701	0.1796	0.1836	0.0814	0.29	0.069	0.0565
D	0.0454	0.2464	0.2511	0.2688	0.2569	0.1898	0.0779	0.0826	0.0703	0.3732	0.0735	0.0572
E	0.0453	0.223	0.2269	0.2552	0.2417	0.1707	0.1914	0.1393	0.0854	0.3063	0.0804	0.0572
F	0.0455	0.2251	0.268	0.2494	0.2369	0.2444	0.2101	0.0851	0.0743	0.3331	0.078	0.0566
G	0.0453	0.2534	0.2337	0.2242	0.2211	0.166	0.1813	0.0833	0.0894	0.3275	0.0814	0.0561
H	0.0446	0.0446	0.0457	0.0467	0.0448	0.0443	0.0447	0.0442	0.0445	0.0447	0.0454	0.0444
