# Supplementary material for: Swine IFN cocktail can reduce mortality and lessen the tissue injury caused by African swine-fever-virus-infected piglets
Source: Front Cell Infect Microbiol. 2024 Dec 3;14:1388035. doi: 10.3389/fcimb.2024.1388035 (PMC11649406; doi:10.3389/fcimb.2024.1388035)
Supplement: Supplementary file 10 [file Table10.xls]

## Sheet: OD450
IFNλ3-Fc
OD450	1	2	3	4	5	6	7	8	9	3D4/2	V	B
A	0.0455	0.0456	0.046	0.0465	0.0467	0.0466	0.0464	0.0466	0.0465	0.0468	0.0467	0.0454
B	0.0454	0.3754	0.4058	0.4283	0.4085	0.4032	0.3587	0.3103	0.3462	0.4114	0.0654	0.056
C	0.046	0.3794	0.4248	0.4251	0.4064	0.4161	0.3699	0.3952	0.3362	0.4587	0.0685	0.0564
D	0.0465	0.3905	0.434	0.4504	0.4542	0.4603	0.4686	0.4178	0.4145	0.4813	0.0797	0.056
E	0.0452	0.3838	0.4179	0.4152	0.4587	0.4669	0.4771	0.3863	0.4208	0.474	0.0766	0.0558
F	0.0448	0.3776	0.4111	0.4289	0.4389	0.414	0.4296	0.3771	0.2219	0.4518	0.0766	0.0557
G	0.0448	0.3868	0.4224	0.4117	0.416	0.4259	0.4146	0.305	0.1808	0.4327	0.0779	0.0555
H	0.0455	0.0446	0.0465	0.0452	0.0446	0.0447	0.0445	0.0444	0.0451	0.0447	0.0447	0.0444
