# Supplementary material for: Swine IFN cocktail can reduce mortality and lessen the tissue injury caused by African swine-fever-virus-infected piglets
Source: Front Cell Infect Microbiol. 2024 Dec 3;14:1388035. doi: 10.3389/fcimb.2024.1388035 (PMC11649406; doi:10.3389/fcimb.2024.1388035)
Supplement: Supplementary file 11 [file Table11.xls]

## Sheet: OD450
IFNλ3-Fc
OD450	1	2	3	4	5	6	7	8	9	PK15	V	B
A	0.0466	0.0458	0.0476	0.0467	0.0468	0.0467	0.0466	0.0471	0.047	0.0471	0.047	0.046
B	0.0471	0.2964	0.2448	0.2426	0.131	0.1057	0.0858	0.078	0.0755	0.3087	0.0659	0.0562
C	0.046	0.3071	0.2871	0.2858	0.0773	0.0824	0.0813	0.0717	0.0701	0.3119	0.0687	0.0558
D	0.0466	0.2886	0.2743	0.2328	0.1107	0.0851	0.091	0.075	0.0735	0.3069	0.0751	0.0563
E	0.0458	0.3077	0.2834	0.2722	0.0933	0.0763	0.077	0.0757	0.0713	0.2982	0.0714	0.0577
F	0.0488	0.3316	0.3626	0.3035	0.0956	0.0794	0.0768	0.0695	0.0718	0.3192	0.0705	0.0576
G	0.0465	0.4813	0.3043	0.265	0.1028	0.0863	0.0792	0.073	0.0729	0.3469	0.0704	0.0572
H	0.0449	0.0452	0.0463	0.0454	0.0455	0.0445	0.0449	0.0442	0.0443	0.0449	0.0446	0.0462
